# Supplementary material for: Synthesis and crystal structure of bis­(9-mesityl-9,10-di­hydro-10-aza-9-borabenzo[h]quinolinato-κ2 N 1,N 10)zinc(II)
Source: Acta Crystallogr E Crystallogr Commun. 2023 Oct 24;79(Pt 11):1063–6. doi: 10.1107/S2056989023009192 (PMC10626948; doi:10.1107/S2056989023009192)
Supplement: Supplementary file 1 [file e-79-01063-sup1.cif]

##############################################################################
#                                                                            #
# This CIF contains the data in a paper accepted for publication in          #
# Acta Crystallographica Section E. It conforms to the requirements of       #
# Notes for Authors for Acta Crystallographica Section E, and has been       #
# peer reviewed under the auspices of the IUCr Commission on Journals.       #
#                                                                            #
# Full details of the Crystallographic Information File format               #
# are given in the paper "The Crystallographic Information File (CIF):       #
# a New Standard Archive File for Crystallography" by S. R. Hall, F. H.      #
# Allen and I. D. Brown [Acta Cryst. (1991), A47, 655-685].                  #
#                                                                            #
# The current version of the core CIF dictionary is obtainable from          #
# ftp://ftp.iucr.org/pub/cif_core.dic.                                       #
#                                                                            #
# Software is freely available for graphical display of the structure(s)     #
# in this CIF. For information consult the CIF software page                 #
# http://www.iucr.org/resources/cif/software.                                #
#                                                                            #
# This file may be used for bona fide research purposes within the           #
# scientific community so long as proper attribution is given to the journal # 
# article from which it was obtained.                                        #
#                                                                            #
##############################################################################
data_I
_audit_creation_method
;
Olex2 1.5
(compiled 2021.08.20 svn.r13c46975 for OlexSys, GUI svn.r6396)
;
_journal_date_recd_electronic     2023-07-27
_journal_date_accepted     2023-10-19
_journal_name_full     'Acta Crystallographica, Section E'
_journal_year     2023
_journal_volume     79
_journal_issue     11
_journal_page_first     0
_journal_page_last     0
_journal_paper_category     GM
_journal_paper_doi     10.1107/S2056989023009192
_journal_coeditor_code     DJ2071
_publ_contact_author_name     'Professor A. Staubitz'
_publ_contact_author_address
;
University of Bremen
Institute for Organic and Analytical Chemistry
Leobener Strasse NW2C
28359 Bremen
Germany
;
_publ_contact_author_email     'staubitz@uni-bremen.de'
_publ_contact_author_phone     '004942121863210'
_publ_section_title
;\
Synthesis and crystal structure of
bis(9-mesityl-9,10-dihydro-10-aza-9-borabenzo[<i>h</i>]quinolinato-\
\k^2^<i>N</i>^1^,<i>N</i>^10^)zinc(II)
;
loop_
    _publ_author_name
    _publ_author_footnote
    _publ_author_address
    'Appiarius, Yannik' .
;
University of Bremen
Institute for Organic and Analytical Chemistry
28359 Bremen
Germany
University of Bremen
MAPEX Center for Materials and Processes
28359 Bremen
Germany
;
    'Puylaert, Pim' .
;
University of Bremen
Institute for Inorganic Chemistry and Crystallography,
28359 Bremen
Germany
;
    'Staubitz, Anne' .
;
University of Bremen
Institute for Organic and Analytical Chemistry
28359 Bremen
Germany
University of Bremen
MAPEX Center for Materials and Processes
28359 Bremen
Germany
;
_publ_section_synopsis
;
The N<i>H</i>-deprotonation of a 10-aza-9-borabenzo[<i>h</i>]quinoline yields a
bidentate ligand that was used for the synthesis of a 2:1 coordination complex
with zinc. Its crystal packing is dominated by intense intra- and
intermolecular \p--\p stacking interactions.
;
_chemical_name_systematic
;\
Bis(9-mesityl-9,10-dihydro-10-aza-9-borabenzo[<i>h</i>]quinolinato-\
\k^2^<i>N</i>^1^,<i>N</i>^10^)zinc(II)
;
_chemical_name_common     ?
_chemical_formula_moiety     'C40 H36 B2 N4 Zn'
_chemical_formula_sum     'C40 H36 B2 N4 Zn'
_chemical_formula_iupac     '[Zn (C20 H18 B1 N2)2]'
_chemical_formula_weight     659.72
_space_group_crystal_system     monoclinic
_space_group_name_H-M_alt     'C 1 2/c 1'
_space_group_name_Hall     '-C 2yc'
loop_
    _space_group_symop_operation_xyz
    'x, y, z'
    '-x, y, -z+1/2'
    'x+1/2, y+1/2, z'
    '-x+1/2, y+1/2, -z+1/2'
    '-x, -y, -z'
    'x, -y, z-1/2'
    '-x+1/2, -y+1/2, -z'
    'x+1/2, -y+1/2, z-1/2'
_cell_length_a     20.0425(14)
_cell_length_b     9.8589(6)
_cell_length_c     17.1167(9)
_cell_angle_alpha     90
_cell_angle_beta     105.172(4)
_cell_angle_gamma     90
_cell_volume     3264.3(4)
_cell_formula_units_Z     4
_cell_measurement_reflns_used     9897
_cell_measurement_theta_min     2.75
_cell_measurement_theta_max     33.35
_cell_measurement_temperature     100.00
_exptl_crystal_description     irregular
_exptl_crystal_colour     'light yellow'
_exptl_crystal_size_max     0.24
_exptl_crystal_size_mid     0.12
_exptl_crystal_size_min     0.09
_exptl_crystal_density_diffrn     1.342
_exptl_crystal_density_meas     ?
_exptl_crystal_density_method     ?
_exptl_crystal_F_000     1376
_exptl_absorpt_coefficient_mu     0.788
_exptl_absorpt_correction_type     multi-scan
_exptl_absorpt_process_details
;
(SADABS; Krause <i>et al.</i>,  2015)
;
_exptl_absorpt_correction_T_min     0.6767
_exptl_absorpt_correction_T_max     0.7467
_diffrn_ambient_temperature     100.00
_diffrn_source     ?
_diffrn_radiation_type     MoK\a
_diffrn_radiation_wavelength     0.71073
_diffrn_measurement_device_type     'Bruker APEXII CCD'
_diffrn_measurement_method     '\f and \w scans'
_diffrn_detector_area_resol_mean     ?
_diffrn_reflns_number     95271
_diffrn_reflns_av_R_equivalents     0.0835
_diffrn_reflns_av_unetI/netI     0.0321
_diffrn_reflns_theta_min     2.753
_diffrn_reflns_theta_max     33.865
_diffrn_reflns_theta_full     25.242
_diffrn_measured_fraction_theta_max     0.996
_diffrn_measured_fraction_theta_full     0.999
_diffrn_reflns_limit_h_min     -31
_diffrn_reflns_limit_h_max     31
_diffrn_reflns_limit_k_min     -15
_diffrn_reflns_limit_k_max     15
_diffrn_reflns_limit_l_min     -26
_diffrn_reflns_limit_l_max     26
_diffrn_standards_number     0
_refine_special_details     ?
_reflns_number_total     6577
_reflns_number_gt     5466
_reflns_threshold_expression     'I > 2\s(I)'
_refine_ls_structure_factor_coef     Fsqd
_refine_ls_matrix_type     full
_refine_ls_R_factor_all     0.0500
_refine_ls_R_factor_gt     0.0363
_refine_ls_wR_factor_gt     0.0891
_refine_ls_wR_factor_ref     0.0974
_refine_ls_goodness_of_fit_ref     1.057
_refine_ls_restrained_S_all     1.057
_refine_ls_number_reflns     6577
_refine_ls_number_parameters     216
_refine_ls_number_restraints     0
_refine_ls_hydrogen_treatment     constr
_refine_ls_weighting_scheme     calc
_refine_ls_weighting_details
              'w=1/[\s^2^(Fo^2^)+(0.0416P)^2^+3.4887P] where P=(Fo^2^+2Fc^2^)/3'
_atom_sites_solution_hydrogens     geom
_atom_sites_solution_primary     dual
_atom_sites_solution_secondary     ?
_refine_ls_shift/su_max     0.000
_refine_ls_shift/su_mean     0.000
_refine_diff_density_max     0.518
_refine_diff_density_min     -0.402
_refine_ls_extinction_method     none
_refine_ls_extinction_coef     .
loop_
    _atom_type_symbol
    _atom_type_description
    _atom_type_scat_dispersion_real
    _atom_type_scat_dispersion_imag
    _atom_type_scat_source
    'C' 'C' 0.0033 0.0016
                         'International Tables Vol C Tables 4.2.6.8 and 6.1.1.4'
    'H' 'H' 0.0000 0.0000
                         'International Tables Vol C Tables 4.2.6.8 and 6.1.1.4'
    'B' 'B' 0.0013 0.0007
                         'International Tables Vol C Tables 4.2.6.8 and 6.1.1.4'
    'N' 'N' 0.0061 0.0033
                         'International Tables Vol C Tables 4.2.6.8 and 6.1.1.4'
    'Zn' 'Zn' 0.2839 1.4301
                         'International Tables Vol C Tables 4.2.6.8 and 6.1.1.4'
_computing_data_collection
;
APEX2 (Bruker, 2016)
;
_computing_cell_refinement
;
SAINT (Bruker, 2016)
;
_computing_data_reduction
;
SAINT (Bruker, 2016)
;
_computing_structure_solution
;
<i>SHELXT2018/2</i> (Sheldrick, 2015a)
;
_computing_structure_refinement
;
<i>SHELXL2018/3</i> (Sheldrick, 2015b)
;
_computing_molecular_graphics
;
Olex2 1.5 (Dolomanov <i>et al.</i>,  2009),
ORTEP-3 for Windows (Farrugia, 2012)
;
_computing_publication_material
;
publCIF (Westrip, 2010)
;
loop_
    _atom_site_type_symbol
    _atom_site_label
    _atom_site_fract_x
    _atom_site_fract_y
    _atom_site_fract_z
    _atom_site_U_iso_or_equiv
    _atom_site_adp_type
    _atom_site_calc_flag
    _atom_site_occupancy
    _atom_site_disorder_assembly
    _atom_site_disorder_group
    Zn Zn1 0.500000 0.38978(2) 0.750000 0.01617(6) Uani d 1 . .
    N N1 0.45636(5) 0.28837(11) 0.65132(6) 0.01565(17) Uani d 1 . .
    N N2 0.55610(6) 0.48063(11) 0.67988(6) 0.01854(19) Uani d 1 . .
    C C16 0.33235(7) 0.14365(15) 0.83074(8) 0.0230(2) Uani d 1 . .
    H H16 0.341124 0.087836 0.877572 0.028 Uiso calc 1 . .
    C C9 0.48444(6) 0.22124(13) 0.52702(7) 0.0178(2) Uani d 1 . .
    C C1 0.49408(6) 0.30237(12) 0.59647(7) 0.01542(19) Uani d 1 . .
    C C2 0.54576(6) 0.40771(12) 0.60987(7) 0.0164(2) Uani d 1 . .
    C C8 0.52494(7) 0.24688(14) 0.47125(8) 0.0227(2) Uani d 1 . .
    H H8 0.519116 0.190173 0.425081 0.027 Uiso calc 1 . .
    C C10 0.43285(7) 0.11731(14) 0.51402(8) 0.0217(2) Uani d 1 . .
    H H10 0.427219 0.059047 0.468550 0.026 Uiso calc 1 . .
    C C7 0.57165(7) 0.35008(15) 0.48219(8) 0.0232(2) Uani d 1 . .
    H H7 0.596684 0.366128 0.443013 0.028 Uiso calc 1 . .
    C C6 0.58310(7) 0.43410(14) 0.55225(8) 0.0199(2) Uani d 1 . .
    C C12 0.35616(6) 0.19967(13) 0.70258(7) 0.0181(2) Uani d 1 . .
    C C15 0.28518(7) 0.24956(15) 0.82289(8) 0.0237(2) Uani d 1 . .
    C C17 0.36714(6) 0.11728(14) 0.77154(8) 0.0198(2) Uani d 1 . .
    C C11 0.39151(7) 0.09962(14) 0.56519(8) 0.0219(2) Uani d 1 . .
    H H11 0.356957 0.031157 0.554933 0.026 Uiso calc 1 . .
    C C20 0.41803(7) 0.00090(15) 0.78396(9) 0.0250(3) Uani d 1 . .
    H H20A 0.463242 0.031778 0.816536 0.038 Uiso calc 1 . .
    H H20B 0.422293 -0.031172 0.731288 0.038 Uiso calc 1 . .
    H H20C 0.401508 -0.073317 0.812099 0.038 Uiso calc 1 . .
    C C14 0.27287(7) 0.32946(15) 0.75349(8) 0.0237(2) Uani d 1 . .
    H H14 0.240393 0.401532 0.746658 0.028 Uiso calc 1 . .
    C C19 0.24812(8) 0.27744(19) 0.88737(10) 0.0329(3) Uani d 1 . .
    H H19A 0.204988 0.225380 0.875753 0.049 Uiso calc 1 . .
    H H19B 0.237646 0.374471 0.887957 0.049 Uiso calc 1 . .
    H H19C 0.277652 0.250591 0.940294 0.049 Uiso calc 1 . .
    C C13 0.30729(6) 0.30568(14) 0.69395(8) 0.0212(2) Uani d 1 . .
    C C4 0.64006(8) 0.61577(16) 0.63859(9) 0.0272(3) Uani d 1 . .
    H H4 0.672060 0.688821 0.649815 0.033 Uiso calc 1 . .
    C C3 0.60226(7) 0.58083(14) 0.69353(8) 0.0240(2) Uani d 1 . .
    H H3 0.609776 0.630540 0.742618 0.029 Uiso calc 1 . .
    C C18 0.29227(8) 0.39485(18) 0.61986(10) 0.0322(3) Uani d 1 . .
    H H18A 0.333702 0.447143 0.619199 0.048 Uiso calc 1 . .
    H H18B 0.254432 0.457120 0.621039 0.048 Uiso calc 1 . .
    H H18C 0.278912 0.338272 0.571181 0.048 Uiso calc 1 . .
    C C5 0.63028(7) 0.54297(15) 0.56807(9) 0.0251(3) Uani d 1 . .
    H H5 0.655364 0.566043 0.529928 0.030 Uiso calc 1 . .
    B B1 0.40171(7) 0.19187(14) 0.63937(8) 0.0171(2) Uani d 1 . .
loop_
    _atom_site_aniso_label
    _atom_site_aniso_U_11
    _atom_site_aniso_U_22
    _atom_site_aniso_U_33
    _atom_site_aniso_U_12
    _atom_site_aniso_U_13
    _atom_site_aniso_U_23
    Zn1 0.01813(9) 0.01939(10) 0.01154(8) 0.000 0.00488(6) 0.000
    N1 0.0160(4) 0.0186(4) 0.0133(4) 0.0000(3) 0.0055(3) 0.0000(3)
    N2 0.0198(5) 0.0209(5) 0.0147(4) -0.0022(4) 0.0042(4) 0.0009(3)
    C16 0.0220(6) 0.0303(7) 0.0188(5) -0.0055(5) 0.0089(4) 0.0010(5)
    C9 0.0203(5) 0.0193(5) 0.0149(5) 0.0015(4) 0.0066(4) -0.0002(4)
    C1 0.0162(5) 0.0178(5) 0.0129(4) 0.0023(4) 0.0050(4) 0.0016(4)
    C2 0.0167(5) 0.0190(5) 0.0139(4) 0.0009(4) 0.0048(4) 0.0022(4)
    C8 0.0288(6) 0.0247(6) 0.0177(5) 0.0025(5) 0.0115(5) -0.0008(4)
    C10 0.0274(6) 0.0212(6) 0.0171(5) -0.0016(5) 0.0070(4) -0.0034(4)
    C7 0.0266(6) 0.0275(6) 0.0194(5) 0.0018(5) 0.0127(5) 0.0021(5)
    C6 0.0202(5) 0.0227(5) 0.0187(5) 0.0006(4) 0.0084(4) 0.0046(4)
    C12 0.0152(5) 0.0226(6) 0.0169(5) -0.0034(4) 0.0049(4) -0.0004(4)
    C15 0.0207(5) 0.0314(7) 0.0217(6) -0.0064(5) 0.0105(5) -0.0050(5)
    C17 0.0174(5) 0.0237(6) 0.0192(5) -0.0038(4) 0.0064(4) 0.0015(4)
    C11 0.0233(6) 0.0226(6) 0.0203(5) -0.0049(4) 0.0063(4) -0.0026(4)
    C20 0.0254(6) 0.0256(6) 0.0258(6) 0.0007(5) 0.0098(5) 0.0059(5)
    C14 0.0183(5) 0.0282(7) 0.0265(6) -0.0010(5) 0.0094(5) -0.0030(5)
    C19 0.0312(7) 0.0431(9) 0.0307(7) -0.0054(6) 0.0191(6) -0.0066(6)
    C13 0.0179(5) 0.0260(6) 0.0209(5) -0.0004(4) 0.0073(4) 0.0016(4)
    C4 0.0264(6) 0.0291(7) 0.0260(6) -0.0084(5) 0.0068(5) 0.0041(5)
    C3 0.0266(6) 0.0245(6) 0.0195(5) -0.0064(5) 0.0037(5) 0.0006(4)
    C18 0.0294(7) 0.0395(8) 0.0309(7) 0.0123(6) 0.0137(6) 0.0122(6)
    C5 0.0238(6) 0.0293(7) 0.0244(6) -0.0036(5) 0.0100(5) 0.0059(5)
    B1 0.0167(5) 0.0197(6) 0.0152(5) -0.0004(4) 0.0045(4) 0.0004(4)
_geom_special_details
;
 All esds (except the esd in the dihedral angle between two l.s. planes)
 are estimated using the full covariance matrix.  The cell esds are taken
 into account individually in the estimation of esds in distances, angles
 and torsion angles; correlations between esds in cell parameters are only
 used when they are defined by crystal symmetry.  An approximate (isotropic)
 treatment of cell esds is used for estimating esds involving l.s. planes.
;
loop_
    _geom_bond_atom_site_label_1
    _geom_bond_atom_site_label_2
    _geom_bond_site_symmetry_2
    _geom_bond_distance
    _geom_bond_publ_flag
    Zn1 N1 2_656 1.9606(10) ?
    Zn1 N1 . 1.9606(10) y
    Zn1 N2 . 2.0527(10) y
    Zn1 N2 2_656 2.0527(10) ?
    N1 C1 . 1.3580(14) y
    N1 B1 . 1.4245(17) y
    N2 C2 . 1.3660(16) y
    N2 C3 . 1.3316(17) y
    C16 H16 . 0.9500 ?
    C16 C15 . 1.391(2) ?
    C16 C17 . 1.3966(18) ?
    C9 C1 . 1.4035(16) ?
    C9 C8 . 1.4281(17) ?
    C9 C10 . 1.4310(18) ?
    C1 C2 . 1.4421(17) ?
    C2 C6 . 1.4095(16) ?
    C8 H8 . 0.9500 ?
    C8 C7 . 1.362(2) ?
    C10 H10 . 0.9500 ?
    C10 C11 . 1.3652(18) ?
    C7 H7 . 0.9500 ?
    C7 C6 . 1.4257(19) ?
    C6 C5 . 1.4092(19) ?
    C12 C17 . 1.4020(17) ?
    C12 C13 . 1.4134(18) ?
    C12 B1 . 1.5896(18) y
    C15 C14 . 1.393(2) ?
    C15 C19 . 1.5080(19) ?
    C17 C20 . 1.5127(19) ?
    C11 H11 . 0.9500 ?
    C11 B1 . 1.5315(19) y
    C20 H20A . 0.9800 ?
    C20 H20B . 0.9800 ?
    C20 H20C . 0.9800 ?
    C14 H14 . 0.9500 ?
    C14 C13 . 1.3920(18) ?
    C19 H19A . 0.9800 ?
    C19 H19B . 0.9800 ?
    C19 H19C . 0.9800 ?
    C13 C18 . 1.507(2) ?
    C4 H4 . 0.9500 ?
    C4 C3 . 1.3964(19) ?
    C4 C5 . 1.374(2) ?
    C3 H3 . 0.9500 ?
    C18 H18A . 0.9800 ?
    C18 H18B . 0.9800 ?
    C18 H18C . 0.9800 ?
    C5 H5 . 0.9500 ?
loop_
    _geom_angle_atom_site_label_1
    _geom_angle_atom_site_label_2
    _geom_angle_atom_site_label_3
    _geom_angle_site_symmetry_1
    _geom_angle_site_symmetry_3
    _geom_angle
    _geom_angle_publ_flag
    N1 Zn1 N1 2_656 . 118.68(6) y
    N1 Zn1 N2 2_656 2_656 84.72(4) ?
    N1 Zn1 N2 2_656 . 122.48(4) y
    N1 Zn1 N2 . 2_656 122.48(4) ?
    N1 Zn1 N2 . . 84.72(4) y
    N2 Zn1 N2 . 2_656 128.26(6) y
    C1 N1 Zn1 . . 109.89(8) ?
    C1 N1 B1 . . 120.99(10) ?
    B1 N1 Zn1 . . 128.11(8) ?
    C2 N2 Zn1 . . 107.62(8) ?
    C3 N2 Zn1 . . 133.06(9) ?
    C3 N2 C2 . . 118.90(11) ?
    C15 C16 H16 . . 119.2 ?
    C15 C16 C17 . . 121.69(12) ?
    C17 C16 H16 . . 119.2 ?
    C1 C9 C8 . . 119.26(11) ?
    C1 C9 C10 . . 118.26(11) ?
    C8 C9 C10 . . 122.46(11) ?
    N1 C1 C9 . . 123.33(11) ?
    N1 C1 C2 . . 118.03(10) ?
    C9 C1 C2 . . 118.63(10) ?
    N2 C2 C1 . . 117.15(10) ?
    N2 C2 C6 . . 122.03(11) ?
    C6 C2 C1 . . 120.82(11) ?
    C9 C8 H8 . . 119.0 ?
    C7 C8 C9 . . 122.07(12) ?
    C7 C8 H8 . . 119.0 ?
    C9 C10 H10 . . 119.1 ?
    C11 C10 C9 . . 121.79(12) ?
    C11 C10 H10 . . 119.1 ?
    C8 C7 H7 . . 119.9 ?
    C8 C7 C6 . . 120.21(11) ?
    C6 C7 H7 . . 119.9 ?
    C2 C6 C7 . . 118.90(12) ?
    C5 C6 C2 . . 117.29(12) ?
    C5 C6 C7 . . 123.81(12) ?
    C17 C12 C13 . . 117.92(11) ?
    C17 C12 B1 . . 123.59(11) ?
    C13 C12 B1 . . 118.06(11) ?
    C16 C15 C14 . . 118.10(12) ?
    C16 C15 C19 . . 121.23(13) ?
    C14 C15 C19 . . 120.67(14) ?
    C16 C17 C12 . . 120.32(12) ?
    C16 C17 C20 . . 119.04(12) ?
    C12 C17 C20 . . 120.62(11) ?
    C10 C11 H11 . . 120.5 ?
    C10 C11 B1 . . 118.97(12) ?
    B1 C11 H11 . . 120.5 ?
    C17 C20 H20A . . 109.5 ?
    C17 C20 H20B . . 109.5 ?
    C17 C20 H20C . . 109.5 ?
    H20A C20 H20B . . 109.5 ?
    H20A C20 H20C . . 109.5 ?
    H20B C20 H20C . . 109.5 ?
    C15 C14 H14 . . 119.4 ?
    C13 C14 C15 . . 121.22(13) ?
    C13 C14 H14 . . 119.4 ?
    C15 C19 H19A . . 109.5 ?
    C15 C19 H19B . . 109.5 ?
    C15 C19 H19C . . 109.5 ?
    H19A C19 H19B . . 109.5 ?
    H19A C19 H19C . . 109.5 ?
    H19B C19 H19C . . 109.5 ?
    C12 C13 C18 . . 119.97(11) ?
    C14 C13 C12 . . 120.70(12) ?
    C14 C13 C18 . . 119.32(12) ?
    C3 C4 H4 . . 120.5 ?
    C5 C4 H4 . . 120.5 ?
    C5 C4 C3 . . 119.03(13) ?
    N2 C3 C4 . . 122.63(13) ?
    N2 C3 H3 . . 118.7 ?
    C4 C3 H3 . . 118.7 ?
    C13 C18 H18A . . 109.5 ?
    C13 C18 H18B . . 109.5 ?
    C13 C18 H18C . . 109.5 ?
    H18A C18 H18B . . 109.5 ?
    H18A C18 H18C . . 109.5 ?
    H18B C18 H18C . . 109.5 ?
    C6 C5 H5 . . 120.0 ?
    C4 C5 C6 . . 120.08(12) ?
    C4 C5 H5 . . 120.0 ?
    N1 B1 C12 . . 115.27(11) ?
    N1 B1 C11 . . 116.51(11) ?
    C11 B1 C12 . . 128.12(11) ?
loop_
    _geom_torsion_atom_site_label_1
    _geom_torsion_atom_site_label_2
    _geom_torsion_atom_site_label_3
    _geom_torsion_atom_site_label_4
    _geom_torsion_site_symmetry_1
    _geom_torsion_site_symmetry_2
    _geom_torsion_site_symmetry_3
    _geom_torsion_site_symmetry_4
    _geom_torsion
    _geom_torsion_publ_flag
    Zn1 N1 C1 C9 . . . . 166.76(9) y
    Zn1 N1 C1 C2 . . . . -14.38(13) y
    Zn1 N1 B1 C12 . . . . 20.10(16) y
    Zn1 N1 B1 C11 . . . . -163.25(9) y
    Zn1 N2 C2 C1 . . . . 7.93(13) ?
    Zn1 N2 C2 C6 . . . . -172.71(10) ?
    Zn1 N2 C3 C4 . . . . 172.48(11) ?
    N1 C1 C2 N2 . . . . 4.08(16) ?
    N1 C1 C2 C6 . . . . -175.29(11) ?
    N2 C2 C6 C7 . . . . 177.35(12) ?
    N2 C2 C6 C5 . . . . -2.32(19) ?
    C16 C15 C14 C13 . . . . -0.8(2) ?
    C9 C1 C2 N2 . . . . -177.01(11) ?
    C9 C1 C2 C6 . . . . 3.63(17) ?
    C9 C8 C7 C6 . . . . 2.0(2) ?
    C9 C10 C11 B1 . . . . -1.2(2) ?
    C1 N1 B1 C12 . . . . -172.61(11) ?
    C1 N1 B1 C11 . . . . 4.04(17) ?
    C1 C9 C8 C7 . . . . -1.7(2) ?
    C1 C9 C10 C11 . . . . 2.81(19) ?
    C1 C2 C6 C7 . . . . -3.32(18) ?
    C1 C2 C6 C5 . . . . 177.02(12) ?
    C2 N2 C3 C4 . . . . 0.8(2) ?
    C2 C6 C5 C4 . . . . 2.1(2) ?
    C8 C9 C1 N1 . . . . 177.72(11) ?
    C8 C9 C1 C2 . . . . -1.14(17) ?
    C8 C9 C10 C11 . . . . -175.75(13) ?
    C8 C7 C6 C2 . . . . 0.5(2) ?
    C8 C7 C6 C5 . . . . -179.86(14) ?
    C10 C9 C1 N1 . . . . -0.89(18) ?
    C10 C9 C1 C2 . . . . -179.75(11) ?
    C10 C9 C8 C7 . . . . 176.87(13) ?
    C10 C11 B1 N1 . . . . -2.14(19) ?
    C10 C11 B1 C12 . . . . 174.00(13) ?
    C7 C6 C5 C4 . . . . -177.57(14) ?
    C15 C16 C17 C12 . . . . 1.2(2) ?
    C15 C16 C17 C20 . . . . 179.74(13) ?
    C15 C14 C13 C12 . . . . -0.3(2) ?
    C15 C14 C13 C18 . . . . 180.00(14) ?
    C17 C16 C15 C14 . . . . 0.4(2) ?
    C17 C16 C15 C19 . . . . -179.75(13) ?
    C17 C12 C13 C14 . . . . 1.89(19) ?
    C17 C12 C13 C18 . . . . -178.44(13) ?
    C17 C12 B1 N1 . . . . -96.44(15) ?
    C17 C12 B1 C11 . . . . 87.37(17) ?
    C19 C15 C14 C13 . . . . 179.30(13) ?
    C13 C12 C17 C16 . . . . -2.33(18) ?
    C13 C12 C17 C20 . . . . 179.19(12) ?
    C13 C12 B1 N1 . . . . 75.93(15) ?
    C13 C12 B1 C11 . . . . -100.25(16) ?
    C3 N2 C2 C1 . . . . -178.47(11) ?
    C3 N2 C2 C6 . . . . 0.89(18) ?
    C3 C4 C5 C6 . . . . -0.5(2) ?
    C5 C4 C3 N2 . . . . -1.0(2) ?
    B1 N1 C1 C9 . . . . -2.63(18) ?
    B1 N1 C1 C2 . . . . 176.23(11) ?
    B1 C12 C17 C16 . . . . 170.06(12) ?
    B1 C12 C17 C20 . . . . -8.42(19) ?
    B1 C12 C13 C14 . . . . -170.92(12) ?
    B1 C12 C13 C18 . . . . 8.75(19) ?
_shelx_space_group_comment
;
The symmetry employed for this shelxl refinement is uniquely defined
by the following loop, which should always be used as a source of
symmetry information in preference to the above space-group names.
They are only intended as comments.
;
_shelx_estimated_absorpt_T_min     0.833
_shelx_estimated_absorpt_T_max     0.932
_shelx_hkl_file
;
  -2   0   0    0.20    0.20
  -2   0   0    0.10    0.10
  -2   0   0    0.10    0.20
   4   0   0  193.68    9.80
   4   0   0  179.48   10.20
   4   0   0  170.18    9.50
   4   0   0  167.38   10.10
  -4   0   0  164.98    9.60
  -4   0   0  187.88    9.80
  -4   0   0  195.18   10.30
  -4   0   0  167.58   10.20
   6   0   0    5.30    1.80
   6   0   0    6.30    1.10
  -6   0   0    6.20    1.00
  -6   0   0    6.70    1.80
   6   0   0    6.70    1.60
  -6   0   0    7.30    1.80
  -6   0   0    4.80    1.20
  -8   0   0  340.67   17.70
  -8   0   0  280.27   18.20
  -8   0   0  328.77   16.60
  -8   0   0  315.57   17.30
  -8   0   0  344.97   16.90
  -8   0   0  330.37   18.70
   8   0   0  331.57   18.50
   8   0   0  283.57   17.50
   8   0   0  340.27   18.60
   8   0   0  312.67   16.40
   8   0   0  322.97   17.20
   8   0   0  323.77   16.60
  10   0   0  127.09    7.10
  10   0   0  139.39    9.10
  10   0   0  132.39    8.40
  10   0   0  125.09    6.90
 -10   0   0  112.39    8.90
  10   0   0  126.99    9.00
  10   0   0  117.29    7.60
 -10   0   0  117.49    8.00
 -10   0   0  125.99    6.90
 -10   0   0  123.89    7.20
 -12   0   0   94.39    5.70
 -12   0   0   72.99    6.40
  12   0   0   78.89    7.50
  12   0   0   90.59    6.10
  12   0   0   92.39    5.30
 -12   0   0   90.89    7.80
 -12   0   0   94.69    5.40
  12   0   0   92.49    7.60
  12   0   0   95.99    7.00
  12   0   0   88.79    5.00
  14   0   0  370.96   22.50
 -14   0   0  373.96   19.20
  14   0   0  349.57   19.00
 -14   0   0  403.76   19.70
 -14   0   0  383.06   21.00
 -14   0   0  365.96   22.50
  14   0   0  360.96   20.00
  14   0   0  324.97   20.80
  14   0   0  350.46   18.70
  14   0   0  322.77   21.60
  16   0   0   93.49    5.50
  16   0   0  104.39    9.40
 -16   0   0   96.19    7.60
  16   0   0   83.19    5.70
  16   0   0   97.09    8.10
 -16   0   0   90.99    6.30
 -16   0   0   91.09    9.10
 -16   0   0   96.39    6.00
  18   0   0   39.80    3.40
 -18   0   0   42.80    5.80
 -18   0   0   49.80    7.40
  18   0   0   38.00    3.00
  18   0   0   38.70    4.20
 -18   0   0   45.60    3.70
 -18   0   0   46.60    4.20
  18   0   0   46.20    7.50
  18   0   0   54.19    7.20
  20   0   0  104.59    7.70
  20   0   0  103.89    9.50
  20   0   0  100.99    6.10
  20   0   0   91.59    6.40
  20   0   0   95.59    9.40
 -20   0   0  105.29    7.40
 -20   0   0   98.09   13.60
 -20   0   0  111.79   10.80
  20   0   0   91.09   10.10
 -20   0   0  102.39    6.80
  22   0   0   85.39   13.50
 -22   0   0  101.79    6.80
  22   0   0   92.99   10.70
  22   0   0   88.59    6.70
  22   0   0   91.09    6.30
  22   0   0   90.59    7.20
 -22   0   0   97.39   11.10
  22   0   0  102.09    9.90
 -24   0   0   31.30    7.70
 -24   0   0   30.10    4.80
  24   0   0   30.70    3.70
  24   0   0   27.50    4.90
  24   0   0   35.40    3.00
 -24   0   0   28.70    4.10
  24   0   0   43.50    7.20
  24   0   0   42.60    8.20
  26   0   0   -0.20    4.00
  26   0   0    3.30    1.90
 -26   0   0    7.20    4.80
 -26   0   0    6.20    2.90
  26   0   0   -4.20    2.60
 -26   0   0   -0.90    2.70
  26   0   0   -6.50    2.80
  26   0   0    5.20    1.60
  28   0   0   22.10    5.90
 -28   0   0   16.70    7.20
  28   0   0   23.70    3.30
  28   0   0   29.00    2.70
 -28   0   0   25.90    4.70
  28   0   0   28.90    5.00
  28   0   0   25.40    7.10
 -28   0   0   21.90    5.00
 -30   0   0   15.70    8.00
  30   0   0    9.90    5.20
 -30   0   0   16.40    4.30
  30   0   0   13.60    5.40
  30   0   0    3.00    6.00
 -30   0   0    8.60    4.40
  -1  -1   0    0.20    0.30
  -1  -1   0    0.20    0.20
  -1   1   0   -0.10    0.20
   3  -1   0  270.67   15.20
  -3  -1   0  288.07   15.00
  -3  -1   0  268.27   15.30
   3  -1   0  285.67   15.00
   3  -1   0  302.97   15.80
   3   1   0  305.47   15.40
  -3   1   0  313.87   15.40
   3   1   0  276.87   14.50
  -3   1   0  296.07   14.90
   3   1   0  254.27   14.90
  -5  -1   0  488.15   25.80
  -5  -1   0  474.15   25.70
  -5  -1   0  444.96   26.80
  -5  -1   0  523.95   26.40
   5  -1   0  491.75   26.30
   5  -1   0  517.95   26.30
   5   1   0  546.05   27.10
  -5   1   0  498.45   26.40
   5   1   0  544.35   26.50
  -5   1   0  478.55   25.80
  -5   1   0  563.74   26.40
  -5   1   0  525.55   27.00
  -5   1   0  490.05   25.70
   7  -1   0    6.00    1.90
   7  -1   0    5.40    0.70
   7  -1   0    6.00    1.30
  -7  -1   0    6.10    1.50
   7  -1   0    5.60    2.00
  -7  -1   0    5.00    1.00
   7  -1   0    7.00    1.60
  -7  -1   0    6.40    1.90
   7  -1   0    4.60    0.80
  -7  -1   0    7.10    1.40
  -7   1   0    5.60    1.40
  -7   1   0    3.00    1.40
   7   1   0    7.20    1.10
  -7   1   0    4.50    2.20
   7   1   0    4.90    1.90
   7   1   0    6.70    1.60
  -7   1   0    3.90    1.00
   7   1   0    3.70    1.00
  -7   1   0    2.40    1.60
  -7   1   0    6.60    1.00
   7   1   0    6.30    0.90
   7   1   0    7.60    1.60
  -9  -1   0  126.89    9.00
  -9  -1   0  124.09    8.10
  -9  -1   0  126.69    7.20
   9  -1   0  122.79    8.80
   9  -1   0  123.89    7.80
   9  -1   0  131.29    6.70
   9  -1   0  120.09    6.90
   9  -1   0  113.69    8.90
  -9  -1   0  124.59    6.90
   9  -1   0  109.79    8.00
   9   1   0  133.89    8.60
   9   1   0  141.79    9.20
  -9   1   0  124.29    7.00
  -9   1   0  128.99    7.20
  -9   1   0  119.89    7.90
   9   1   0  136.09    8.30
  -9   1   0  139.79    8.10
  -9   1   0  111.89    9.20
  -9   1   0  135.49    9.10
   9   1   0  128.19    7.50
  11  -1   0    4.80    2.30
 -11  -1   0    3.70    1.30
  11  -1   0    3.70    0.80
  11  -1   0    4.30    1.90
 -11  -1   0    3.50    1.70
  11  -1   0    1.80    0.80
  11  -1   0    5.30    1.50
  11  -1   0    4.40    2.20
 -11  -1   0    1.40    2.00
 -11  -1   0    2.90    1.10
  11   1   0    0.60    1.40
 -11   1   0    1.80    1.00
  11   1   0    4.80    1.30
 -11   1   0    3.90    2.30
  11   1   0    3.20    1.70
  11   1   0    3.70    0.90
  11   1   0    3.00    1.00
 -11   1   0    0.20    1.70
 -11   1   0    2.80    1.50
  11   1   0    1.60    1.50
 -11   1   0    2.60    1.00
 -11   1   0    0.70    1.30
 -13  -1   0   34.90    5.70
 -13  -1   0   30.60    4.20
  13  -1   0   32.50    2.20
  13  -1   0   28.20    3.20
 -13  -1   0   32.10    2.60
  13  -1   0   30.20    2.40
  13  -1   0   36.00    4.50
 -13  -1   0   34.40    3.00
  13  -1   0   43.10    5.80
  13  -1   0   32.00    5.50
 -13   1   0   36.70    5.60
  13   1   0   22.90    3.80
 -13   1   0   33.10    5.70
  13   1   0   32.70    4.80
 -13   1   0   33.40    3.80
 -13   1   0   30.50    2.80
  13   1   0   30.80    3.00
  13   1   0   47.90    5.50
  13   1   0   32.40    2.30
  13   1   0   35.40    2.70
 -13   1   0   30.10    4.00
 -13   1   0   31.60    3.80
  15  -1   0  135.19    7.70
  15  -1   0  144.19   11.30
 -15  -1   0  136.29    8.10
  15  -1   0  149.29    9.30
  15  -1   0  131.29    7.90
  15  -1   0  152.18   10.30
 -15  -1   0  141.79    9.90
 -15  -1   0  133.99    8.50
  15  -1   0  126.59   10.80
 -15  -1   0  131.09   11.30
  15   1   0  141.39   10.40
 -15   1   0  140.79    9.70
  15   1   0  144.19   10.30
  15   1   0  131.69   10.90
  15   1   0  139.89    7.80
  15   1   0  143.99    8.20
 -15   1   0  143.39    8.60
 -15   1   0  139.99    8.20
  15   1   0  136.09    8.70
 -15   1   0  153.38   11.40
  17  -1   0   52.89    5.10
  17  -1   0   63.69    6.70
 -17  -1   0   55.69    4.60
 -17  -1   0   65.49    6.20
  17  -1   0   53.29    3.70
 -17  -1   0   43.60    7.30
 -17  -1   0   49.99    4.10
  17  -1   0   57.29    4.00
  17  -1   0   55.99    8.00
  17  -1   0   44.70    7.30
 -17   1   0   57.09    4.30
  17   1   0   56.99    3.80
 -17   1   0   69.99    6.10
 -17   1   0   59.19    4.80
  17   1   0   64.19    7.50
 -17   1   0   56.39    8.30
  17   1   0   52.69    7.00
  17   1   0   64.59    6.60
  17   1   0   55.99    4.10
  17   1   0   55.09    4.70
 -19  -1   0   60.29    4.90
 -19  -1   0   72.69    7.00
 -19  -1   0   57.79    9.00
  19  -1   0   61.09    8.60
  19  -1   0   64.09    9.20
 -19  -1   0   66.19    5.50
  19  -1   0   69.39    4.70
  19  -1   0   71.39    4.40
  19  -1   0   73.79    6.10
  19  -1   0   78.99    7.80
 -19   1   0   69.69    9.70
 -19   1   0   63.59    5.50
  19   1   0   76.19    5.00
  19   1   0   75.29    5.80
  19   1   0   72.39    7.60
  19   1   0   54.19    8.70
  19   1   0   61.79    4.40
 -19   1   0   60.59    4.90
  19   1   0   71.79    8.40
 -21  -1   0   68.39    7.70
  21  -1   0   85.49    7.10
  21  -1   0   94.89   11.00
  21  -1   0   63.19    9.90
 -21  -1   0   88.19    9.70
  21  -1   0  100.39    9.20
 -21  -1   0   83.09    6.60
 -21  -1   0   86.19    6.00
  21  -1   0   83.19    5.60
  21  -1   0   84.59    5.20
  21   1   0   68.29    8.70
  21   1   0  109.69    9.50
  21   1   0   86.89    5.40
 -21   1   0   74.79    5.90
  21   1   0   83.69    9.40
  21   1   0   75.09    6.30
 -21   1   0   77.39    6.60
  21   1   0   76.89    5.70
 -21   1   0   66.39   10.10
  23  -1   0   26.50    8.80
  23  -1   0   47.30    5.80
  23  -1   0   43.60    7.20
 -23  -1   0   43.30    6.10
 -23  -1   0   36.00    7.60
 -23  -1   0   48.50    4.80
  23  -1   0   46.90    3.50
  23  -1   0   43.70    3.90
  23  -1   0   36.00    7.20
 -23   1   0   49.60    9.30
  23   1   0   35.10    6.70
  23   1   0   46.00    3.60
  23   1   0   44.90    4.90
  23   1   0   44.40    7.30
  23   1   0   53.49    7.50
  23   1   0   48.30    4.10
  23   1   0   45.20    4.70
 -25  -1   0   10.90    3.10
  25  -1   0   25.60    2.40
  25  -1   0   17.90    5.70
 -25  -1   0   19.70    4.20
 -25  -1   0   22.10    7.10
  25  -1   0   20.00    3.00
 -25   1   0   18.40    3.70
  25   1   0   20.00    3.90
  25   1   0   22.60    2.70
 -25   1   0   13.50    4.00
 -25   1   0   16.90    6.10
  25   1   0   11.10    3.00
  25   1   0   18.00    5.50
  25   1   0   19.50    3.20
  25   1   0   17.10    4.80
  25   1   0   14.80    4.50
 -27  -1   0   10.60    3.70
  27  -1   0    9.00    4.90
 -27  -1   0    4.10    2.70
  27  -1   0   10.60    1.80
 -27  -1   0    2.10    4.80
  27  -1   0    7.20    2.10
  27   1   0    9.00    1.80
  27   1   0    6.80    2.20
  27   1   0    7.00    3.70
 -27   1   0   10.40    3.70
  27   1   0    3.70    2.60
 -27   1   0   -1.50    5.10
 -27   1   0    7.20    3.00
  27   1   0    6.70    5.30
 -29  -1   0    3.60    3.10
  29  -1   0   -2.60    4.80
 -29  -1   0    1.40    3.40
 -29  -1   0   -0.20    5.30
 -29   1   0    1.40    2.60
  29   1   0   -0.60    2.80
  29   1   0   -0.10    2.20
 -29   1   0    0.60    3.10
 -29   1   0    1.40    6.40
  29   1   0   -5.30    5.30
   0  -2   0  330.97   18.60
   0  -2   0  383.06   18.60
   0  -2   0  361.76   18.60
   0   2   0  361.36   18.80
   0   2   0  367.06   18.70
  -2  -2   0  200.68   10.30
  -2  -2   0  203.58   10.90
   2  -2   0  198.08   10.50
   2  -2   0  207.28   10.70
  -2  -2   0  206.68   10.70
   2  -2   0  199.08   10.80
  -2  -2   0  179.48   10.60
   2  -2   0  218.78   11.70
   2   2   0  188.38   10.30
  -2   2   0  205.08   11.70
  -2   2   0  200.08   10.80
   2   2   0  194.38   10.40
   2   2   0  197.98   10.70
   2   2   0  188.18   10.20
  -2   2   0  182.18   10.80
  -2   2   0  203.18   10.40
   4  -2   0 1403.16   68.79
   4  -2   0 1345.97   68.49
  -4  -2   0 1437.66   68.99
  -4   2   0 1330.57   68.59
   4   2   0 1323.17   67.79
  -4   2   0 1236.18   68.79
   4   2   0 1352.26   68.99
  -6  -2   0  297.77   15.30
   6  -2   0  288.47   17.50
   6  -2   0  296.97   16.30
  -6  -2   0  284.17   15.50
   6  -2   0  294.17   15.20
  -6  -2   0  335.07   16.50
  -6  -2   0  286.67   16.90
   6  -2   0  328.87   15.40
   6  -2   0  305.87   16.80
   6  -2   0  290.77   16.20
   6   2   0  303.57   15.50
   6   2   0  295.27   16.30
   6   2   0  314.37   17.10
   6   2   0  302.47   15.70
  -6   2   0  314.37   15.60
  -6   2   0  284.67   16.40
  -6   2   0  304.67   16.10
   6   2   0  298.27   15.40
   6   2   0  295.07   15.90
  -6   2   0  280.77   15.40
  -6   2   0  266.97   16.70
  -8  -2   0   74.39    4.50
  -8  -2   0   81.79    5.70
   8  -2   0   76.29    6.70
  -8  -2   0   69.79    6.20
  -8  -2   0   75.79    4.70
   8  -2   0   88.09    5.80
   8  -2   0   80.89    4.50
   8  -2   0   81.99    5.60
   8  -2   0   70.49    6.10
   8  -2   0   80.89    4.40
   8   2   0   76.79    4.60
  -8   2   0   72.19    5.60
   8   2   0   78.69    4.60
  -8   2   0   85.69    6.50
  -8   2   0   84.59    4.90
   8   2   0   82.29    4.80
   8   2   0   77.09    5.60
  -8   2   0   93.79    5.60
   8   2   0   88.49    5.90
   8   2   0   77.29    6.40
   8   2   0   74.59    4.80
  -8   2   0   73.99    7.00
  -8   2   0   81.89    4.60
   8   2   0   80.59    5.30
 -10  -2   0    2.20    0.90
 -10  -2   0    4.50    1.20
  10  -2   0    1.10    1.30
  10  -2   0    1.80    1.60
  10  -2   0    1.60    0.70
 -10  -2   0    1.60    1.80
  10  -2   0    2.10    1.90
  10  -2   0    4.10    1.60
 -10  -2   0    2.50    1.50
  10  -2   0    2.20    0.80
 -10   2   0   -1.10    1.70
  10   2   0    3.50    1.70
  10   2   0    3.80    0.90
  10   2   0    2.80    1.00
 -10   2   0    1.40    0.90
 -10   2   0    1.10    1.30
 -10   2   0    4.60    2.50
  10   2   0    0.90    1.10
  10   2   0    3.10    1.20
  10   2   0    2.30    1.70
  10   2   0    2.40    1.30
 -10   2   0    1.20    1.40
 -10   2   0    3.70    1.30
  10   2   0    1.80    0.90
 -12  -2   0   11.00    1.60
  12  -2   0    9.20    2.90
  12  -2   0    8.50    1.20
  12  -2   0    7.50    3.40
 -12  -2   0    6.80    1.60
 -12  -2   0   11.00    2.50
 -12  -2   0    8.00    2.90
  12  -2   0    9.10    1.40
  12  -2   0    2.20    1.80
  12  -2   0    6.60    2.30
 -12   2   0    4.80    2.10
 -12   2   0    5.30    2.60
 -12   2   0    5.90    1.40
  12   2   0    4.20    1.80
  12   2   0    5.90    1.30
  12   2   0    6.00    2.70
  12   2   0    5.60    2.10
  12   2   0    7.20    1.50
 -12   2   0    9.60    3.80
  12   2   0    9.30    1.70
  12   2   0    9.30    1.40
 -12   2   0    9.50    1.90
 -12   2   0    7.80    2.10
  12   2   0    5.70    1.90
 -14  -2   0   16.10    4.30
  14  -2   0   14.40    2.80
  14  -2   0   12.00    3.70
  14  -2   0   18.50    2.10
 -14  -2   0   17.90    2.20
  14  -2   0   13.60    1.40
  14  -2   0   16.60    3.50
 -14  -2   0   16.10    3.30
 -14  -2   0   15.30    2.40
  14  -2   0   17.30    3.80
 -14   2   0   10.20    2.70
  14   2   0   12.60    2.20
  14   2   0   16.30    3.40
  14   2   0   16.10    2.30
 -14   2   0   16.80    2.60
 -14   2   0   10.40    3.70
 -14   2   0   21.00    2.40
  14   2   0   19.40    2.10
  14   2   0   16.70    2.30
  14   2   0   17.50    3.40
  14   2   0   18.40    3.40
  14   2   0   19.00    4.20
 -16  -2   0   34.10    3.80
  16  -2   0   25.30    5.50
  16  -2   0   27.70    2.10
 -16  -2   0   25.80    4.50
  16  -2   0   27.80    2.40
  16  -2   0   21.90    4.20
 -16  -2   0   29.10    5.80
 -16  -2   0   29.10    2.70
  16  -2   0   23.40    4.90
  16  -2   0   36.60    4.50
 -16   2   0   27.40    2.80
  16   2   0   24.40    2.30
 -16   2   0   31.20    5.80
 -16   2   0   20.00    5.50
  16   2   0   28.30    3.30
  16   2   0   21.30    4.00
  16   2   0   23.40    5.60
  16   2   0   22.30    4.00
 -16   2   0   23.60    4.20
  16   2   0   23.80    4.60
  16   2   0   20.10    2.80
 -16   2   0   28.60    4.70
 -16   2   0   28.60    3.70
  16   2   0   27.20    3.20
 -18  -2   0   12.30    4.60
  18  -2   0    7.70    2.70
  18  -2   0    2.60    2.80
  18  -2   0    9.00    1.80
  18  -2   0    6.90    1.40
  18  -2   0    5.30    3.10
 -18  -2   0    7.60    2.70
  18  -2   0    3.80    3.50
 -18  -2   0    8.20    2.00
 -18  -2   0    5.30    2.20
 -18   2   0    9.00    4.10
 -18   2   0   10.70    3.10
  18   2   0    3.10    1.40
  18   2   0    8.00    2.10
  18   2   0    6.60    3.60
 -18   2   0    5.00    2.10
  18   2   0    5.80    2.60
  18   2   0    3.90    2.60
 -18   2   0    7.50    1.90
  18   2   0   10.10    3.50
  18   2   0    3.70    1.70
  18   2   0    5.90    1.50
  20  -2   0    1.60    2.90
  20  -2   0   -4.00    2.00
  20  -2   0   -1.20    2.70
 -20  -2   0    2.30    1.70
  20  -2   0   -0.50    1.10
 -20  -2   0    1.20    3.90
 -20  -2   0    0.20    1.80
 -20  -2   0   -0.80    2.20
  20  -2   0   -0.20    1.20
  20  -2   0    0.70    1.60
 -20   2   0   -2.10    1.90
  20   2   0    0.30    1.20
  20   2   0   -0.10    1.50
 -20   2   0   -0.50    1.60
 -20   2   0   -1.00    2.40
  20   2   0   -1.60    3.00
 -20   2   0    4.20    2.90
  20   2   0   -0.60    2.10
  20   2   0    1.90    2.30
  20   2   0   -0.50    1.40
 -22  -2   0    4.50    4.50
  22  -2   0    7.80    4.40
 -22  -2   0    1.90    2.20
  22  -2   0    5.00    2.70
  22  -2   0    1.00    3.20
  22  -2   0   -1.30    3.70
 -22  -2   0    4.00    3.20
 -22  -2   0    6.70    2.20
  22   2   0    2.80    1.90
 -22   2   0    0.80    1.90
  22   2   0    4.00    2.60
  22   2   0   -1.80    3.00
 -22   2   0    0.50    3.30
 -22   2   0    3.80    2.60
  22   2   0    3.50    1.60
  22   2   0    0.70    1.90
  22   2   0   10.40    4.40
  24  -2   0   13.70    2.00
 -24  -2   0    7.60    2.70
 -24  -2   0   19.90    5.60
  24  -2   0    9.90    2.30
 -24  -2   0   13.20    3.60
  24   2   0   15.10    4.10
 -24   2   0   11.70    3.40
  24   2   0   18.10    3.10
  24   2   0    9.60    4.60
  24   2   0   10.80    2.80
  24   2   0    5.90    2.50
  24   2   0   22.20    8.40
  24   2   0   13.90    2.30
 -24   2   0   13.80    3.00
 -24   2   0    6.80    4.50
  24   2   0    4.00    2.90
 -26  -2   0    3.70    4.10
 -26  -2   0    0.70    2.80
  26  -2   0    2.50    1.40
 -26  -2   0    4.80    2.70
  26  -2   0    2.30    1.70
  26  -2   0    3.10    4.00
 -26   2   0   -3.50    4.30
  26   2   0   -1.30    2.40
 -26   2   0    6.00    3.40
  26   2   0    1.00    1.80
 -26   2   0    2.50    2.60
  26   2   0    2.40    2.00
  26   2   0   -5.00    2.30
  26   2   0    2.30    2.70
  26   2   0    2.10    4.20
  26   2   0    1.20    1.60
 -28  -2   0    0.50    3.00
 -28  -2   0   -1.40    2.60
 -28  -2   0    4.50    6.20
  28  -2   0   -5.80    4.10
 -28   2   0    1.90    5.10
  28   2   0    0.90    1.90
  28   2   0    9.90    6.30
 -28   2   0    0.90    2.70
  28   2   0   -0.80    1.70
  28   2   0    3.50    1.60
 -28   2   0    2.70    3.10
  28   2   0    1.10    1.40
 -30  -2   0    0.00    3.40
 -30   2   0    1.70    3.30
   1  -3   0   60.39    4.00
  -1  -3   0   61.59    3.60
   1  -3   0   62.79    4.70
  -1  -3   0   51.39    4.10
  -1  -3   0   54.19    3.80
   1  -3   0   56.89    3.80
   1  -3   0   56.59    3.60
  -1   3   0   55.69    3.50
  -1   3   0   54.59    3.90
  -1   3   0   56.39    3.80
  -1   3   0   55.99    3.60
   1   3   0   53.69    3.60
  -1   3   0   59.19    3.40
  -1   3   0   59.29    4.80
   1   3   0   61.39    4.40
   1   3   0   52.99    3.90
   3  -3   0  292.17   15.60
   3  -3   0  286.57   15.80
   3  -3   0  304.67   15.40
  -3  -3   0  282.87   15.00
  -3  -3   0  283.07   15.90
   3  -3   0  299.37   16.90
  -3  -3   0  311.07   15.60
  -3  -3   0  265.97   15.50
  -3   3   0  291.57   15.70
   3   3   0  276.67   15.00
  -3   3   0  306.57   15.90
   3   3   0  285.67   15.20
   3   3   0  282.27   15.00
   3   3   0  286.57   15.60
  -3   3   0  305.27   17.10
  -3   3   0  270.67   15.20
  -5  -3   0  433.66   24.00
  -5  -3   0  443.76   23.20
  -5  -3   0  476.35   23.30
   5  -3   0  455.55   23.90
   5  -3   0  481.75   25.70
   5  -3   0  454.45   24.10
  -5  -3   0  472.85   24.70
  -5  -3   0  442.16   23.10
  -5  -3   0  465.25   23.70
   5  -3   0  457.25   24.40
  -5   3   0  451.75   25.90
  -5   3   0  475.45   24.40
   5   3   0  490.15   23.20
   5   3   0  425.96   24.60
  -5   3   0  420.76   23.00
  -5   3   0  461.65   24.60
  -5   3   0  414.06   23.60
  -5   3   0  455.85   23.20
   5   3   0  431.46   23.20
   5   3   0  455.65   23.50
   7  -3   0   72.59    5.00
   7  -3   0   69.09    3.90
   7  -3   0   61.69    5.20
   7  -3   0   62.09    3.70
  -7  -3   0   69.79    5.00
  -7  -3   0   70.09    5.70
   7  -3   0   74.99    6.50
   7  -3   0   74.99    5.10
   7   3   0   61.79    3.80
   7   3   0   66.89    4.30
  -7   3   0   68.19    4.10
  -7   3   0   68.09    3.90
   7   3   0   66.19    4.00
   7   3   0   52.79    5.30
  -7   3   0   61.49    5.10
   7   3   0   64.49    4.30
  -7   3   0   71.19    6.70
  -7   3   0   69.69    4.70
   7   3   0   59.29    4.80
  -7   3   0   55.39    5.20
   9  -3   0  146.29   10.20
   9  -3   0  155.88    9.60
   9  -3   0  162.28    8.30
  -9  -3   0  150.18   10.50
   9  -3   0  150.98   11.20
   9  -3   0  156.88    9.50
  -9  -3   0  150.28    8.40
  -9  -3   0  151.38    8.20
  -9  -3   0  148.99    9.60
   9  -3   0  146.09    8.00
  -9   3   0  165.28   10.60
   9   3   0  145.79    8.20
   9   3   0  154.88    8.70
  -9   3   0  142.09   11.50
   9   3   0  146.89    9.60
   9   3   0  127.09   10.00
  -9   3   0  155.68    8.30
  -9   3   0  157.38    8.60
  -9   3   0  150.98    9.20
   9   3   0  154.88    8.90
   9   3   0  153.18    8.30
  -9   3   0  144.19    9.70
  11  -3   0   73.39    5.90
 -11  -3   0   83.19    7.10
 -11  -3   0   80.09    6.30
  11  -3   0   79.59    4.40
 -11  -3   0   79.89    4.90
  11  -3   0   77.49    4.60
  11  -3   0   82.99    7.80
  11  -3   0   81.49    7.70
  11  -3   0   88.69    6.50
 -11  -3   0   76.39    4.60
 -11   3   0   67.09    6.80
 -11   3   0   79.29    6.40
  11   3   0   62.39    6.80
  11   3   0   79.89    4.70
  11   3   0   73.69    5.70
 -11   3   0   79.89    5.10
  11   3   0   71.09    4.80
  11   3   0   75.79    4.70
 -11   3   0   78.69    5.80
  11   3   0   76.09    5.00
  11   3   0   76.99    5.40
  11   3   0   73.39    6.20
 -11   3   0   80.09    9.80
 -11   3   0   78.99    4.80
  13  -3   0   48.30    4.70
 -13  -3   0   46.10    5.00
 -13  -3   0   56.69    3.70
  13  -3   0   54.39    3.30
  13  -3   0   55.19    3.60
 -13  -3   0   54.19    3.90
  13  -3   0   51.39    7.40
 -13  -3   0   54.09    6.30
  13  -3   0   49.80    5.70
  13   3   0   51.39    6.10
 -13   3   0   52.19    7.00
  13   3   0   51.59    3.60
 -13   3   0   52.59    5.30
 -13   3   0   51.59    4.10
  13   3   0   42.40    5.00
  13   3   0   55.19    4.80
  13   3   0   55.39    3.60
  13   3   0   58.19    4.10
 -13   3   0   42.80    7.60
  13   3   0   47.10    4.40
 -13   3   0   41.10    3.60
  13   3   0   55.69    3.80
 -13   3   0   60.09    4.90
  15  -3   0   48.60    6.60
  15  -3   0   34.10    2.50
 -15  -3   0   38.50    5.20
  15  -3   0   32.30    2.80
 -15  -3   0   35.80    3.00
 -15  -3   0   33.50    3.30
 -15  -3   0   37.00    6.30
  15  -3   0   32.10    4.40
  15  -3   0   45.20    5.70
  15  -3   0   42.40    7.00
 -15   3   0   37.40    3.50
  15   3   0   42.80    4.20
  15   3   0   34.50    3.10
  15   3   0   42.10    4.90
  15   3   0   36.00    3.00
 -15   3   0   33.70    3.10
 -15   3   0   43.90    7.90
 -15   3   0   35.70    6.10
  15   3   0   36.20    2.90
  15   3   0   35.20    3.20
 -15   3   0   33.80    4.10
  15   3   0   31.90    4.90
 -15   3   0   30.80    5.00
  15   3   0   34.30    6.00
  17  -3   0   10.90    4.30
  17  -3   0    1.10    2.40
  17  -3   0   13.00    4.10
  17  -3   0    6.00    1.40
 -17  -3   0    7.10    1.90
 -17  -3   0    5.40    3.80
 -17  -3   0    7.80    2.30
  17  -3   0   11.90    3.00
 -17  -3   0    9.20    3.00
  17  -3   0   10.60    1.90
 -17   3   0    6.80    3.30
  17   3   0    5.60    2.30
  17   3   0    9.60    2.60
 -17   3   0    8.10    2.90
  17   3   0    4.70    2.80
 -17   3   0   10.20    2.10
 -17   3   0    8.10    2.30
 -17   3   0    4.60    2.60
  17   3   0    4.30    3.10
  17   3   0   10.10    1.80
 -17   3   0    3.70    3.70
  17   3   0    7.20    1.70
  17   3   0    7.30    2.00
  17   3   0    7.20    2.40
 -19  -3   0    2.20    2.50
  19  -3   0    6.50    3.30
 -19  -3   0    1.90    1.80
 -19  -3   0    7.50    2.60
  19  -3   0    1.90    1.20
 -19  -3   0    3.40    2.60
  19  -3   0    0.40    1.20
 -19   3   0    1.20    2.10
  19   3   0    0.30    1.60
  19   3   0    0.70    1.30
 -19   3   0    1.50    2.00
  19   3   0   -1.60    3.40
  19   3   0    3.70    1.50
 -19   3   0    3.10    1.90
  19   3   0    3.20    1.90
  19   3   0    2.80    2.10
  19   3   0    4.30    1.30
 -19   3   0    1.60    2.60
  19   3   0    2.80    2.80
 -21  -3   0   19.70    4.60
  21  -3   0   17.00    3.90
  21  -3   0   13.20    5.00
 -21  -3   0   31.40    6.80
  21  -3   0   25.40    5.50
 -21  -3   0   20.00    3.70
 -21  -3   0   18.60    3.10
  21  -3   0   20.60    3.20
  21  -3   0   19.20    3.70
  21   3   0   17.30    3.80
  21   3   0   19.20    2.70
 -21   3   0   24.30    4.00
 -21   3   0   16.10    4.90
 -21   3   0   18.00    3.10
  21   3   0   19.20    6.40
  21   3   0   17.20    3.70
  21   3   0   17.60    2.70
  21   3   0   15.80    2.60
  21   3   0   18.80    3.10
  21   3   0   12.70    4.30
  23  -3   0   18.80    2.50
  23  -3   0   27.10    5.60
  23  -3   0   19.30    2.90
 -23  -3   0   23.40    6.20
  23   3   0   14.10    2.50
  23   3   0   24.40    6.50
  23   3   0   26.30    3.10
 -23   3   0   25.70    6.70
 -23   3   0   16.30    3.90
  23   3   0   11.20    5.30
  23   3   0   20.60    3.40
  23   3   0   13.40    3.40
 -23   3   0   16.60    3.30
  25  -3   0   54.09    3.80
 -25  -3   0   49.90    6.40
  25  -3   0   47.90    7.80
  25  -3   0   49.99    4.30
 -25  -3   0   32.20    8.50
 -25  -3   0   54.69    5.20
 -25   3   0   47.00    6.50
  25   3   0   53.49    6.40
  25   3   0   49.00    4.40
  25   3   0   45.20    5.10
  25   3   0   37.30   10.40
  25   3   0   52.69    8.40
 -25   3   0   54.99    5.20
 -25   3   0   54.19   10.00
  25   3   0   50.49    4.20
  27  -3   0   55.49    3.80
  27  -3   0   43.50    8.50
  27  -3   0   43.20    4.10
 -27  -3   0   42.00    9.30
 -27  -3   0   54.29    5.50
 -27  -3   0   37.00    6.20
 -27   3   0   35.80    6.10
 -27   3   0   58.69    5.70
  27   3   0   52.79    8.80
  27   3   0   56.29    4.10
 -27   3   0   35.30    9.00
  27   3   0   51.69    4.70
 -29  -3   0    1.80    3.30
 -29  -3   0    2.70    3.20
 -29  -3   0   -1.60    5.70
  29  -3   0    0.70    4.50
 -29   3   0    5.00    5.70
 -29   3   0   -1.20    2.50
  29   3   0   -1.80    6.40
  29   3   0    2.20    2.30
  29   3   0   -0.70    1.60
 -29   3   0    2.90    3.40
   0  -4   0  305.37   16.70
   0  -4   0  313.67   17.60
   0  -4   0  285.97   16.50
   0  -4   0  310.17   16.50
   0   4   0  316.97   16.50
   0   4   0  315.77   17.00
   0   4   0  287.37   16.60
   0   4   0  328.47   17.10
   0   4   0  328.07   18.10
   0   4   0  314.97   16.20
   2  -4   0   39.10    4.70
   2  -4   0   30.70    2.60
  -2  -4   0   31.30    3.00
  -2  -4   0   30.50    2.70
  -2  -4   0   27.50    2.30
   2  -4   0   30.20    2.70
   2  -4   0   31.10    2.90
  -2  -4   0   26.50    3.20
   2   4   0   31.20    2.50
   2   4   0   27.70    3.60
   2   4   0   28.80    2.20
  -2   4   0   32.10    3.10
  -2   4   0   20.40    3.70
   2   4   0   27.20    2.30
  -2   4   0   27.20    2.20
   2   4   0   22.00    2.40
  -2   4   0   33.60    3.00
   4  -4   0   77.89    5.20
  -4  -4   0   77.69    5.30
   4  -4   0   80.79    5.40
  -4  -4   0   75.89    5.80
   4  -4   0   68.59    5.40
   4  -4   0   79.19    6.60
  -4  -4   0   76.69    4.60
   4   4   0   78.79    4.70
   4   4   0   79.79    6.60
  -4   4   0   73.19    4.80
  -4   4   0   83.99    5.70
  -4   4   0   92.79    7.40
   4   4   0   75.39    4.90
   4   4   0   76.19    5.40
   4   4   0   80.49    4.70
  -4   4   0   82.29    5.80
  -6  -4   0  127.79    8.20
   6  -4   0  121.39    9.10
  -6  -4   0  132.49    7.70
   6  -4   0  102.99    7.30
  -6  -4   0  111.29    6.20
   6  -4   0  101.79    7.60
   6  -4   0  114.59    7.30
  -6  -4   0  109.89    6.10
  -6  -4   0  113.79    7.10
  -6  -4   0  113.69    6.40
  -6   4   0  115.89    7.80
  -6   4   0  117.19    7.00
   6   4   0  116.19    6.90
  -6   4   0  117.09    6.70
  -6   4   0  116.59    8.10
   6   4   0  123.19    6.50
  -6   4   0  115.89    6.40
   6   4   0  114.29    7.10
   6   4   0   93.99    7.80
   6   4   0  117.89    6.50
  -6   4   0   99.29    9.20
   8  -4   0  154.78    8.30
  -8  -4   0  137.99   10.10
   8  -4   0  130.99    9.20
  -8  -4   0  136.29    8.10
  -8  -4   0  150.08    8.20
   8  -4   0  159.08   10.10
  -8  -4   0  142.69    8.00
  -8  -4   0  165.08    9.70
   8  -4   0  147.19    8.00
  -8  -4   0  154.48    8.90
  -8   4   0  148.79    8.20
  -8   4   0  140.69   10.10
   8   4   0  145.09    8.70
   8   4   0  152.98    8.40
  -8   4   0  157.78   12.10
   8   4   0  145.79    8.70
   8   4   0  173.08    9.70
  -8   4   0  151.58    9.90
  -8   4   0  136.09    8.30
   8   4   0  164.38    8.20
   8   4   0  170.08   10.70
 -10  -4   0  125.39   10.10
  10  -4   0  152.18   11.60
  10  -4   0  140.59    9.30
 -10  -4   0  145.39    7.80
  10  -4   0  153.98   10.30
 -10  -4   0  122.79    9.30
 -10  -4   0  148.19    8.10
  10  -4   0  149.79    8.00
  10  -4   0  147.99    7.70
  10  -4   0  147.59    9.50
  10   4   0  142.89   10.50
  10   4   0  144.39    8.50
  10   4   0  134.19    7.80
  10   4   0  143.49    8.10
 -10   4   0  143.69    8.00
 -10   4   0  134.69    8.30
  10   4   0  149.59    9.60
 -10   4   0  138.59    8.90
 -10   4   0  156.08   10.60
  10   4   0  140.79    8.50
 -12  -4   0   98.09    8.30
  12  -4   0   90.39    5.10
 -12  -4   0   92.09    5.30
  12  -4   0   89.09    7.70
 -12  -4   0   73.79    6.70
  12  -4   0   94.09    5.40
 -12  -4   0   92.69    5.60
  12  -4   0   87.09    8.70
  12  -4   0   75.49    6.80
  12  -4   0   85.79    6.80
  12   4   0   86.29    5.90
 -12   4   0   78.39    5.40
  12   4   0   93.79    5.20
  12   4   0   87.99    8.20
  12   4   0   80.89    6.20
  12   4   0   97.19    5.60
 -12   4   0   87.79   11.30
 -12   4   0   81.39    7.80
 -12   4   0   82.09    6.40
  12   4   0   83.69    5.80
 -12   4   0  103.99    7.70
  12   4   0  102.59    7.40
 -12   4   0   91.59    5.90
  12   4   0   86.99    5.40
  14  -4   0  132.89    9.30
  14  -4   0  101.49   10.40
  14  -4   0  128.19    8.80
  14  -4   0  115.79    7.00
 -14  -4   0  101.09    9.80
 -14  -4   0  110.59    7.30
 -14  -4   0  136.29    9.30
 -14  -4   0  120.79    7.00
  14  -4   0  114.79    6.70
  14  -4   0  143.89   10.40
  14   4   0  116.19    7.00
 -14   4   0  114.19    7.60
 -14   4   0  111.09   13.50
 -14   4   0  106.79    9.10
  14   4   0  115.29    8.00
  14   4   0  127.39    9.30
  14   4   0  109.69    7.60
  14   4   0  125.69    6.90
 -14   4   0  109.89   10.00
 -14   4   0  128.69    7.20
  14   4   0  113.29   10.20
 -14   4   0  117.29    8.40
  16  -4   0   81.89    6.90
  16  -4   0  108.09   11.90
  16  -4   0   80.69    8.10
 -16  -4   0   88.39    5.90
  16  -4   0   82.49    7.60
  16  -4   0   79.49    5.30
  16  -4   0   79.29    4.90
 -16  -4   0   88.79    9.00
 -16  -4   0   86.69    5.40
 -16   4   0   96.29    9.20
  16   4   0   85.09    5.30
 -16   4   0   82.99    6.00
  16   4   0   83.79    7.70
  16   4   0   74.89    5.90
  16   4   0   75.69    5.00
  16   4   0   80.79    5.90
  16   4   0   90.49    9.10
  16   4   0   75.09    5.30
 -16   4   0   74.19   11.40
 -16   4   0   80.99    5.50
 -16   4   0   74.99    7.60
  16   4   0   81.89    6.30
 -18  -4   0   87.89    6.60
 -18  -4   0   98.09   10.10
  18  -4   0   95.69    8.70
  18  -4   0   97.69    8.00
  18  -4   0   87.39   11.50
  18  -4   0  102.69    5.90
 -18  -4   0   89.49    6.10
  18  -4   0   85.49    9.30
 -18  -4   0   90.09    8.30
  18  -4   0   93.69    6.30
  18   4   0   96.79    8.90
 -18   4   0   89.09    6.80
 -18   4   0   98.29    6.30
  18   4   0   88.09    5.80
  18   4   0   86.49    6.80
 -18   4   0   78.99    8.00
 -18   4   0  111.19   14.50
  18   4   0   96.09    6.00
  18   4   0   85.49    6.60
  18   4   0  103.79    5.80
  18   4   0   95.69    9.80
  18   4   0   93.29    6.50
 -18   4   0   73.39    8.70
 -18   4   0   90.59    8.70
 -20  -4   0   24.90    3.40
  20  -4   0   28.70    3.30
 -20  -4   0   24.70    6.50
 -20  -4   0   20.50    4.60
 -20  -4   0   29.10    4.10
  20  -4   0   25.70    2.40
  20  -4   0   24.80    5.10
 -20   4   0   20.10    3.80
  20   4   0   24.00    5.90
  20   4   0   23.20    2.40
 -20   4   0   17.60    6.90
 -20   4   0   16.70    5.70
  20   4   0   24.20    2.40
  20   4   0   20.30    2.90
  20   4   0   19.20    3.20
  20   4   0   22.40    3.30
 -20   4   0   17.10    3.10
  20   4   0   22.40    3.50
  20   4   0   29.80    5.40
 -20   4   0   20.50    5.30
 -22  -4   0   25.00    6.60
  22  -4   0   27.90    6.00
 -22  -4   0   32.00    4.50
  22  -4   0   31.20    2.70
 -22  -4   0   28.20    3.90
 -22  -4   0   29.30    5.60
  22  -4   0   38.10    3.80
  22   4   0   25.60    5.50
  22   4   0   22.40    2.50
  22   4   0   31.60    4.30
 -22   4   0   24.20    6.30
  22   4   0   25.30    2.60
  22   4   0   23.40    3.50
 -22   4   0   29.60    4.80
  22   4   0   27.50    7.30
 -22   4   0   27.50    4.00
  22   4   0   31.60    4.00
  22   4   0   29.60    3.50
  24  -4   0    9.80    2.30
  24  -4   0   14.80    2.20
 -24  -4   0   14.60    3.70
  24  -4   0   11.20    4.80
 -24  -4   0   10.20    5.40
 -24  -4   0   15.20    3.10
  24   4   0   12.00    1.80
 -24   4   0    9.40    5.10
  24   4   0    7.70    2.20
  24   4   0   -5.90    5.80
  24   4   0   13.90    3.20
  24   4   0    9.50    2.40
 -24   4   0   11.90    3.60
  24   4   0   15.50    5.30
  24   4   0   11.20    2.50
 -24   4   0   12.30    3.00
  24   4   0    8.70    1.60
  26  -4   0   24.70    6.50
 -26  -4   0   30.60    5.30
 -26  -4   0   20.50    4.10
  26  -4   0   21.30    2.60
 -26  -4   0   27.00    7.30
  26  -4   0   22.30    3.20
  26   4   0   23.10    3.30
 -26   4   0   25.20    7.90
  26   4   0   23.40    3.80
 -26   4   0   13.20    4.20
  26   4   0   22.40    6.70
 -26   4   0   22.60    4.10
  28  -4   0   20.00    6.70
 -28  -4   0   13.40    7.60
 -28  -4   0   20.20    4.70
 -28  -4   0   31.30    4.90
 -28   4   0   19.20    5.10
  28   4   0   28.00    4.00
 -28   4   0   26.90    8.60
  28   4   0   28.80    3.40
 -28   4   0   19.80    4.30
   1  -5   0  205.58   11.20
   1  -5   0  206.48   12.60
   1  -5   0  201.78   11.30
   1  -5   0  203.28   11.20
  -1  -5   0  189.18   10.90
  -1  -5   0  179.98   11.20
  -1  -5   0  170.38   11.00
  -1  -5   0  195.58   12.10
   1   5   0  210.78   10.60
   1   5   0  186.18   11.10
   1   5   0  201.48   12.50
  -1   5   0  185.88   11.60
   1   5   0  192.68   10.90
   1   5   0  202.28   11.70
  -1   5   0  198.98   13.00
  -1   5   0  196.78   11.40
   1   5   0  185.28   11.60
  -3  -5   0  120.89    7.30
   3  -5   0   98.39    8.00
  -3  -5   0  105.39    6.80
   3  -5   0  101.19    6.50
  -3  -5   0  105.09    7.10
  -3  -5   0   98.79    6.10
   3  -5   0  109.69    7.10
   3  -5   0  106.19    6.70
   3   5   0   95.49    7.00
  -3   5   0  104.29    7.10
  -3   5   0   97.09    6.90
   3   5   0   99.59    6.40
   3   5   0  106.89    6.30
  -3   5   0   87.69    5.90
   3   5   0   96.79    5.90
   3   5   0   94.39    7.20
   3   5   0  100.69    6.30
  -3   5   0   98.39    8.50
  -5  -5   0   33.00    2.50
   5  -5   0   34.30    5.30
  -5  -5   0   34.30    3.30
   5  -5   0   29.00    3.10
   5  -5   0   32.10    3.60
  -5  -5   0   31.30    3.60
   5  -5   0   30.10    3.20
  -5  -5   0   35.40    3.40
  -5   5   0   32.50    3.80
   5   5   0   34.00    2.70
   5   5   0   30.30    2.50
   5   5   0   34.60    3.20
  -5   5   0   30.10    3.00
  -5   5   0   30.70    2.10
  -5   5   0   27.30    5.10
  -5   5   0   33.80    3.70
   5   5   0   36.80    3.50
   5   5   0   28.50    2.80
  -5   5   0   32.40    2.30
   7  -5   0  212.48   12.50
   7  -5   0  213.98   13.00
  -7  -5   0  208.18   12.50
  -7  -5   0  199.08   10.80
  -7  -5   0  195.78   13.10
   7  -5   0  217.38   14.60
  -7  -5   0  210.28   11.20
  -7  -5   0  211.78   12.10
  -7  -5   0  204.18   11.00
   7  -5   0  213.38   12.30
  -7   5   0  204.28   11.00
  -7   5   0  194.98   15.00
  -7   5   0  211.28   13.00
   7   5   0  236.38   12.30
   7   5   0  196.38   11.30
  -7   5   0  206.48   11.20
  -7   5   0  197.98   11.70
   7   5   0  196.68   11.70
  -7   5   0  190.88   12.90
   7   5   0  218.78   13.50
   7   5   0  210.68   11.20
  -9  -5   0  204.28   10.90
   9  -5   0  211.38   11.00
   9  -5   0  204.28   13.20
   9  -5   0  210.88   15.00
   9  -5   0  219.88   11.30
  -9  -5   0  211.58   11.20
   9  -5   0  200.88   12.70
  -9  -5   0  201.68   11.10
  -9  -5   0  187.88   11.90
   9  -5   0  224.38   12.80
  -9  -5   0  179.38   12.60
  -9  -5   0  210.28   13.70
  -9   5   0  220.58   13.40
   9   5   0  210.08   13.90
   9   5   0  209.58   12.00
   9   5   0  220.78   12.00
   9   5   0  208.88   11.20
  -9   5   0  217.58   11.20
   9   5   0  201.88   11.40
  -9   5   0  200.88   15.70
  -9   5   0  214.78   11.50
  -9   5   0  198.48   11.90
  -9   5   0  182.88   13.30
  11  -5   0  189.28   12.30
  11  -5   0  181.98   14.40
  11  -5   0  204.28   10.80
  11  -5   0  198.68   12.40
 -11  -5   0  191.88   10.50
  11  -5   0  212.88   13.40
 -11  -5   0  206.58   12.70
 -11  -5   0  198.08   13.70
 -11  -5   0  190.78   10.80
  11  -5   0  197.58   10.40
 -11   5   0  180.48   15.60
 -11   5   0  192.98   13.50
  11   5   0  217.18   12.70
 -11   5   0  189.58   10.70
 -11   5   0  190.88   11.10
  11   5   0  168.18   13.30
 -11   5   0  182.78   12.90
  11   5   0  185.08   11.20
  11   5   0  204.88   11.30
 -11   5   0  191.18   11.70
  11   5   0  208.08   10.50
  11   5   0  175.48   11.80
  13  -5   0  164.78    9.10
  13  -5   0  179.48   13.80
 -13  -5   0  171.68    9.40
 -13  -5   0  160.98   11.20
  13  -5   0  157.38    8.80
 -13  -5   0  178.98   12.60
 -13  -5   0  156.18    8.90
  13  -5   0  170.48   11.00
  13  -5   0  152.78   11.00
 -13   5   0  159.78    9.60
  13   5   0  159.88   12.40
 -13   5   0  147.99   14.10
  13   5   0  144.79    9.80
 -13   5   0  173.28   11.80
 -13   5   0  153.18    9.10
 -13   5   0  152.68   10.20
  13   5   0  159.18    9.80
  13   5   0  156.88    9.20
  13   5   0  159.28    9.40
  13   5   0  161.58   11.10
  13   5   0  163.18    8.70
  13   5   0  151.58    8.90
  15  -5   0   30.10    5.40
  15  -5   0   33.60    4.20
 -15  -5   0   30.00    4.80
  15  -5   0   24.50    4.00
 -15  -5   0   20.80    2.60
 -15  -5   0   21.50    3.00
  15  -5   0   26.60    4.50
  15  -5   0   34.30    6.90
 -15  -5   0   21.90    5.20
 -15   5   0   31.40    7.70
  15   5   0   19.50    2.00
  15   5   0   26.20    3.60
 -15   5   0   22.10    4.60
  15   5   0   21.40    2.90
  15   5   0   24.10    2.80
  15   5   0   24.80    3.00
  15   5   0   23.30    5.20
 -15   5   0   22.50    3.60
 -15   5   0   24.20    3.50
 -15   5   0   28.30    5.50
  15   5   0   21.60    4.30
 -15   5   0   22.90    2.90
  15   5   0   25.20    2.00
  17  -5   0   15.60    3.70
 -17  -5   0   20.30    3.20
  17  -5   0   19.60    5.40
  17  -5   0   21.10    2.30
 -17  -5   0   30.80    6.30
 -17  -5   0   19.20    2.70
 -17  -5   0   22.70    4.60
  17  -5   0   18.30    4.20
  17  -5   0   16.50    4.80
  17  -5   0   20.70    2.70
  17   5   0   20.00    2.50
 -17   5   0   17.80    3.30
 -17   5   0   13.50    2.60
  17   5   0   27.00    5.80
  17   5   0   17.20    1.70
  17   5   0   17.30    2.50
 -17   5   0   20.40    7.20
 -17   5   0   20.70    5.50
  17   5   0   15.10    2.70
  17   5   0   18.60    1.80
 -17   5   0   11.20    4.00
  17   5   0   22.40    3.40
  17   5   0   16.10    4.00
 -19  -5   0   13.30    4.40
 -19  -5   0   21.40    3.10
 -19  -5   0   32.70    4.10
  19  -5   0   24.50    2.40
 -19  -5   0   13.00    4.10
  19  -5   0   18.20    4.70
  19  -5   0   24.50    3.10
  19   5   0   25.20    3.80
 -19   5   0   25.80    5.40
  19   5   0   20.50    1.90
  19   5   0   23.90    1.90
 -19   5   0   23.70    3.90
 -19   5   0   24.70    7.60
 -19   5   0   28.20    6.30
  19   5   0   25.20    3.10
  19   5   0   21.90    2.50
 -19   5   0   27.00    3.50
  19   5   0   28.70    6.20
  19   5   0   25.10    2.40
  19   5   0   27.60    5.20
  21  -5   0   38.30    3.60
  21  -5   0   44.10    6.80
 -21  -5   0   48.00    8.50
 -21  -5   0   42.70    6.80
 -21  -5   0   41.70    4.00
  21  -5   0   37.60    3.20
 -21  -5   0   48.50    5.50
  21   5   0   47.00    5.20
 -21   5   0   31.30    7.50
  21   5   0   36.60    3.30
  21   5   0   30.60    7.80
 -21   5   0   37.90    4.00
  21   5   0   35.70    3.70
 -21   5   0   29.00    6.20
 -21   5   0   34.10    5.10
 -21   5   0   36.30    9.10
  21   5   0   33.70    6.30
 -23  -5   0   27.20    5.00
 -23  -5   0   20.30    6.10
  23  -5   0   27.40    3.00
  23  -5   0   27.60    6.20
  23  -5   0   31.60    3.60
 -23  -5   0   20.40    4.10
  23   5   0   27.30    4.30
  23   5   0   22.90    5.50
 -23   5   0   36.00    5.40
  23   5   0   16.60    3.00
  23   5   0   14.50    6.90
 -23   5   0   24.00    4.00
 -23   5   0   14.60    6.10
 -25  -5   0    5.40    5.90
 -25  -5   0    4.40    2.80
  25  -5   0   -3.60    3.20
  25  -5   0    8.70    1.90
  25  -5   0    3.60    1.90
 -25  -5   0    4.50    3.10
  25   5   0   -3.90    3.30
  25   5   0    5.20    2.80
  25   5   0    6.40    2.40
  25   5   0   -2.00    9.40
 -25   5   0    2.50    2.60
 -25   5   0    7.90    3.50
 -25   5   0    4.00    4.70
  27  -5   0    3.70    4.70
 -27  -5   0    2.90    3.10
 -27  -5   0   10.60    6.90
  27  -5   0    6.30    2.20
 -27  -5   0    2.10    2.80
  27  -5   0    7.40    1.80
  27   5   0    5.20    2.30
 -27   5   0    2.90    3.40
 -27   5   0    6.60    3.20
  27   5   0   -1.00    2.20
 -27   5   0    5.00    5.60
  27   5   0    1.50    5.70
   0  -6   0  215.08   13.00
   0  -6   0  206.68   11.50
   0  -6   0  190.88   11.20
   0  -6   0  167.78   11.30
   0   6   0  188.48   11.90
   0   6   0  198.68   13.40
   0   6   0  207.38   11.70
   0   6   0  191.98   12.00
  -2  -6   0   76.09    6.60
   2  -6   0   80.09    5.90
  -2  -6   0   89.59    5.60
  -2  -6   0   85.89    6.10
   2  -6   0   85.99    6.00
  -2  -6   0   86.79    6.00
   2  -6   0   82.59    7.30
   2   6   0   87.29    5.30
  -2   6   0   86.49    6.50
   2   6   0   92.49    7.40
   2   6   0   80.29    6.40
  -2   6   0   83.79    7.90
  -2   6   0   82.69    6.30
   2   6   0   85.49    5.90
   2   6   0   87.99    6.60
   2   6   0   83.59    5.70
  -4  -6   0   56.49    5.20
  -4  -6   0   51.79    4.00
   4  -6   0   67.99    7.70
  -4  -6   0   61.29    4.90
  -4  -6   0   53.59    4.90
   4  -6   0   64.49    5.20
   4  -6   0   53.29    4.70
   4   6   0   63.69    4.60
   4   6   0   60.39    4.40
   4   6   0   58.39    4.50
  -4   6   0   59.49    5.20
   4   6   0   59.99    4.00
  -4   6   0   71.79    8.50
   4   6   0   51.49    5.30
   4   6   0   51.19    5.10
  -6  -6   0   30.40    2.10
  -6  -6   0   36.90    3.90
  -6  -6   0   29.70    2.00
  -6  -6   0   39.40    4.30
   6  -6   0   34.70    4.50
   6  -6   0   39.70    6.30
   6  -6   0   34.00    3.70
  -6  -6   0   29.60    3.90
   6  -6   0   39.50    3.80
  -6  -6   0   35.70    2.80
   6   6   0   29.50    3.70
   6   6   0   33.40    2.90
  -6   6   0   29.70    4.20
   6   6   0   35.50    4.50
  -6   6   0   27.70    5.70
   6   6   0   37.80    3.00
  -6   6   0   35.70    4.80
  -6   6   0   34.60    3.00
   6   6   0   36.00    3.60
   8  -6   0  149.69   11.40
  -8  -6   0  118.69    7.00
   8  -6   0  117.69    9.00
  -8  -6   0  122.69    6.90
  -8  -6   0  130.59    7.40
  -8  -6   0  133.99    9.60
   8  -6   0  131.79    8.80
   8  -6   0  109.49    8.40
  -8  -6   0  142.09    9.10
  -8  -6   0  114.89    8.20
  -8   6   0  120.09    9.40
   8   6   0  127.49    9.90
  -8   6   0  116.39    9.20
  -8   6   0  134.19    7.10
   8   6   0  132.59    8.70
  -8   6   0  136.39    7.50
   8   6   0  124.29    7.40
   8   6   0  125.99    7.60
   8   6   0  123.19    8.50
   8   6   0  136.89    8.20
  -8   6   0  131.79    7.90
  -8   6   0  128.99   11.90
 -10  -6   0   56.79    3.90
 -10  -6   0   60.49    3.70
  10  -6   0   72.39    9.30
 -10  -6   0   51.89    5.40
 -10  -6   0   59.29    4.80
  10  -6   0   62.19    5.40
 -10  -6   0   65.69    6.60
  10  -6   0   63.49    5.60
 -10  -6   0   57.99    3.90
  10  -6   0   53.99    5.70
  10   6   0   59.99    6.60
  10   6   0   60.69    4.80
 -10   6   0   65.09    6.70
 -10   6   0   58.39    4.70
 -10   6   0   67.59   10.40
 -10   6   0   59.09    6.10
  10   6   0   59.19    3.90
  10   6   0   53.89    4.70
 -10   6   0   53.49    4.20
 -10   6   0   55.69    3.90
  10   6   0   62.49    4.30
  12  -6   0    4.10    2.20
  12  -6   0    4.50    1.30
  12  -6   0    3.40    2.40
 -12  -6   0    3.50    2.20
  12  -6   0    3.00    1.40
 -12  -6   0    5.30    2.60
 -12  -6   0    2.70    1.40
 -12  -6   0    2.30    1.10
  12  -6   0    5.20    2.40
  12  -6   0    3.10    3.20
  12   6   0    5.60    2.00
  12   6   0    0.70    2.70
  12   6   0    4.20    1.30
  12   6   0    3.80    1.60
 -12   6   0    2.60    1.40
 -12   6   0    3.90    2.60
 -12   6   0    5.00    2.00
 -12   6   0   -0.90    3.20
  12   6   0    2.10    1.60
 -12   6   0    4.30    2.60
 -12   6   0    5.50    1.50
  12   6   0    2.30    0.90
  14  -6   0    2.00    1.60
  14  -6   0    0.50    1.10
  14  -6   0   -0.10    2.20
 -14  -6   0    0.50    2.10
  14  -6   0    0.30    3.10
  14  -6   0   -0.10    1.90
 -14  -6   0    0.30    1.40
 -14  -6   0   -0.90    1.00
 -14  -6   0    1.90    2.70
 -14   6   0   -5.10    2.60
  14   6   0    0.40    1.80
  14   6   0    2.10    1.70
 -14   6   0   -1.90    2.10
 -14   6   0   -1.20    1.30
  14   6   0    0.20    0.90
  14   6   0    1.60    0.70
 -14   6   0   -0.80    1.50
 -14   6   0    0.90    2.40
 -14   6   0    0.30    1.30
  14   6   0    1.30    1.10
  14   6   0    0.40    1.80
  14   6   0    0.80    2.30
  14   6   0    0.40    0.70
 -16  -6   0   -1.50    2.60
 -16  -6   0    3.20    2.60
 -16  -6   0    1.30    1.40
  16  -6   0    1.40    3.00
 -16  -6   0    3.80    1.80
  16  -6   0    0.50    1.20
  16  -6   0    0.30    1.40
  16  -6   0    1.40    2.60
 -16   6   0    2.30    3.10
 -16   6   0    0.70    3.90
  16   6   0    1.20    1.60
  16   6   0    0.60    0.60
 -16   6   0   -1.00    2.30
  16   6   0    0.40    0.50
 -16   6   0    0.70    1.50
  16   6   0    0.30    0.40
  16   6   0    1.90    2.50
 -16   6   0    0.30    1.70
  16   6   0    0.30    0.70
  16   6   0    0.60    2.80
  16   6   0   -1.00    1.60
  18  -6   0    4.70    1.60
 -18  -6   0    6.60    1.90
  18  -6   0    5.90    1.90
  18  -6   0    2.90    3.10
 -18  -6   0    3.30    3.00
 -18  -6   0    8.00    2.50
 -18  -6   0    0.90    3.70
  18   6   0    0.00    3.60
 -18   6   0    6.70    2.20
  18   6   0    8.60    3.20
 -18   6   0    4.60    3.70
 -18   6   0    2.70    3.40
  18   6   0    7.70    2.70
 -18   6   0    1.90    4.30
  18   6   0    3.70    1.90
 -18   6   0    6.70    2.70
 -20  -6   0   20.40    3.70
 -20  -6   0   27.00    3.60
  20  -6   0   26.60    5.40
  20  -6   0   19.50    3.00
 -20  -6   0   23.90    5.20
  20  -6   0   28.50    3.00
 -20  -6   0   20.60    5.80
  20   6   0   19.60    5.80
  20   6   0   25.00    4.00
 -20   6   0   25.40    8.20
 -20   6   0   27.50    4.50
 -20   6   0   22.50    5.70
  20   6   0   37.20    6.00
 -20   6   0   24.30    3.60
 -20   6   0   25.90    6.10
  20   6   0   24.20    3.40
 -22  -6   0    2.50    2.40
 -22  -6   0    2.70    2.20
  22  -6   0    2.90    1.80
  22  -6   0   -1.30    1.40
 -22  -6   0    1.70    4.20
  22   6   0   -0.90    2.00
 -22   6   0    3.40    4.60
 -22   6   0   -5.60    2.70
 -22   6   0    0.10    4.70
 -22   6   0    2.00    2.70
 -22   6   0   -1.50    1.90
  22   6   0    0.20    5.80
  22   6   0   -4.80    3.00
  22   6   0   -0.50    1.90
  24  -6   0   11.50    2.70
  24  -6   0   14.50    2.40
 -24  -6   0   15.30    3.40
 -24  -6   0   13.70    3.80
  24  -6   0   12.40    4.70
 -24  -6   0   11.40    5.80
  24   6   0   13.40    2.90
  24   6   0    7.40    3.20
 -24   6   0    6.00    3.30
 -24   6   0   12.70    3.20
 -24   6   0    7.70    5.30
  24   6   0   10.50    8.10
 -26  -6   0   -3.20    5.40
  26  -6   0    0.60    1.90
  26  -6   0   -2.00    4.20
  26  -6   0    1.00    1.50
 -26  -6   0   -1.60    2.50
 -26  -6   0    6.80    3.10
  26   6   0    0.80    2.40
  26   6   0    2.10    2.90
 -26   6   0    1.90    2.70
 -26   6   0   -1.10    3.00
  26   6   0   -4.80    4.70
 -26   6   0    8.20    5.40
   1  -7   0   25.80    3.40
  -1  -7   0   19.70    3.00
   1  -7   0   15.80    2.70
  -1  -7   0   18.70    2.70
   1  -7   0   13.00    3.50
  -1  -7   0   21.70    3.20
  -1  -7   0   18.60    4.30
   1  -7   0   24.00    3.20
  -1   7   0   18.90    4.60
  -1   7   0   19.60    3.50
   1   7   0   15.70    3.20
   1   7   0   16.80    4.10
   1   7   0   23.50    2.60
  -1   7   0   21.80    3.60
   1   7   0   18.30    3.00
   1   7   0   21.40    3.60
  -1   7   0   16.80    3.20
   1   7   0   20.60    3.10
   3  -7   0    6.80    2.80
  -3  -7   0    8.40    2.60
  -3  -7   0    7.00    2.00
   3  -7   0   10.90    2.30
   3  -7   0    6.00    2.00
  -3  -7   0    8.10    2.20
  -3  -7   0   10.10    1.90
  -3   7   0    4.60    1.90
  -3   7   0    8.10    3.70
   3   7   0    7.60    2.90
  -3   7   0    7.70    2.50
   3   7   0    5.70    2.50
   3   7   0   10.30    2.80
   3   7   0    9.20    2.40
   3   7   0    7.40    1.90
   3   7   0    5.40    1.90
  -5  -7   0   -0.80    1.50
  -5  -7   0    2.20    1.20
  -5  -7   0    0.80    1.90
   5  -7   0    5.80    1.90
  -5  -7   0    1.30    1.50
   5  -7   0    1.70    1.80
   5  -7   0    2.10    2.00
   5  -7   0    2.80    1.60
  -5   7   0    0.90    0.70
  -5   7   0    1.40    2.90
   5   7   0    3.30    1.50
   5   7   0    0.90    2.10
   5   7   0    3.50    1.60
  -5   7   0    3.70    2.30
  -5   7   0    1.70    1.90
  -5   7   0    2.00    0.70
   5   7   0    7.00    2.70
   5   7   0    1.90    1.70
  -7  -7   0   16.30    3.20
  -7  -7   0   15.60    3.10
  -7  -7   0   14.30    1.40
   7  -7   0   12.50    4.10
  -7  -7   0   16.10    3.60
   7  -7   0   14.80    3.00
  -7  -7   0   21.40    2.40
  -7  -7   0   15.80    1.30
   7  -7   0   22.50    3.70
   7  -7   0   14.50    2.90
   7   7   0   18.30    3.00
   7   7   0   19.00    2.50
  -7   7   0   20.60    2.20
  -7   7   0   15.00    1.60
  -7   7   0   19.50    5.50
  -7   7   0   12.90    3.30
  -7   7   0   19.40    2.20
   7   7   0   18.80    3.50
   7   7   0   19.60    3.20
   7   7   0   20.60    2.80
  -7   7   0   11.60    3.00
   9  -7   0   25.90    3.90
  -9  -7   0   22.10    3.50
   9  -7   0   29.80    6.10
  -9  -7   0   22.60    1.90
  -9  -7   0   29.00    2.50
  -9  -7   0   24.10    4.10
   9  -7   0   27.70    4.30
   9  -7   0   25.70    2.30
   9  -7   0   35.50    4.70
   9  -7   0   26.10    3.10
  -9  -7   0   22.40    2.10
  -9  -7   0   21.80    4.30
  -9   7   0   21.40    4.50
   9   7   0   24.80    3.70
  -9   7   0   21.30    2.10
  -9   7   0   26.40    4.70
   9   7   0   25.80    5.70
  -9   7   0   28.80    2.90
  -9   7   0   27.30    2.90
  -9   7   0   24.30    6.60
   9   7   0   32.50    4.10
   9   7   0   28.80    3.40
   9   7   0   25.80    3.90
   9   7   0   25.80    2.70
 -11  -7   0    2.40    1.20
  11  -7   0    5.00    1.70
 -11  -7   0   -2.00    2.20
 -11  -7   0    3.60    1.60
  11  -7   0    1.80    2.00
 -11  -7   0    0.40    1.90
  11  -7   0    6.00    3.40
 -11  -7   0    2.80    1.00
  11  -7   0    5.20    1.40
 -11  -7   0    3.20    1.10
  11   7   0    4.30    1.90
 -11   7   0   -0.40    3.60
  11   7   0    1.90    2.80
  11   7   0    4.80    2.20
 -11   7   0    4.40    1.70
  11   7   0    5.40    2.30
 -11   7   0    3.60    1.40
 -11   7   0    0.80    2.50
 -11   7   0    2.80    2.50
  11   7   0    2.60    1.60
  11   7   0    2.20    1.10
  13  -7   0    7.90    3.10
  13  -7   0   14.30    2.40
 -13  -7   0   13.40    2.30
  13  -7   0    8.70    1.80
  13  -7   0   18.60    5.70
 -13  -7   0   10.30    3.30
 -13  -7   0   14.30    4.10
  13  -7   0   12.50    3.40
  13  -7   0    9.30    3.50
 -13  -7   0   17.30    2.10
  13   7   0   10.70    1.50
 -13   7   0    9.80    4.60
  13   7   0    7.90    3.80
 -13   7   0    9.20    3.60
 -13   7   0    8.20    1.80
  13   7   0   12.90    2.90
 -13   7   0    6.30    3.30
  13   7   0   10.00    2.10
 -13   7   0   13.20    2.50
  13   7   0   12.60    2.50
 -13   7   0    8.70    2.10
 -15  -7   0    4.30    1.50
  15  -7   0    3.70    3.00
  15  -7   0    6.70    1.70
 -15  -7   0    1.00    2.80
 -15  -7   0    7.00    2.10
  15  -7   0    6.00    2.00
 -15  -7   0    7.00    3.00
  15   7   0    5.90    2.20
 -15   7   0   10.10    2.70
  15   7   0    1.40    1.40
 -15   7   0    3.20    3.30
  15   7   0    4.70    0.70
  15   7   0    4.00    0.90
  15   7   0    7.20    2.60
 -15   7   0   10.80    3.80
 -15   7   0   -0.60    3.70
 -15   7   0    1.40    1.60
  15   7   0    6.40    3.70
 -17  -7   0    3.30    1.90
  17  -7   0    0.80    1.40
 -17  -7   0    1.30    2.90
 -17  -7   0    1.10    1.50
 -17  -7   0    1.00    3.70
  17  -7   0   -0.30    2.80
  17  -7   0   -0.80    1.50
 -17   7   0   -0.70    1.80
  17   7   0    1.10    1.80
 -17   7   0    0.70    3.80
  17   7   0   -0.40    1.90
 -17   7   0    2.90    1.80
  17   7   0    4.50    2.60
 -17   7   0    2.90    3.40
  17   7   0   -1.40    3.50
 -17   7   0    0.10    2.80
 -19  -7   0    0.80    1.80
 -19  -7   0    1.60    1.90
  19  -7   0    1.60    1.60
  19  -7   0    1.90    2.80
 -19  -7   0   -3.00    2.60
 -19  -7   0   -0.90    2.70
  19  -7   0    1.10    1.70
  19   7   0    0.90    3.90
 -19   7   0    0.80    2.40
  19   7   0    4.40    2.20
 -19   7   0    0.60    1.80
 -19   7   0   -0.10    4.10
  19   7   0   -1.10    2.50
  19   7   0    0.10    2.20
 -21  -7   0   -0.20    1.90
  21  -7   0   -0.80    3.10
  21  -7   0    0.10    1.70
 -21  -7   0    0.70    4.40
 -21  -7   0    2.90    2.20
 -21  -7   0    1.80    3.80
  21  -7   0    0.00    1.50
 -21   7   0   -0.10    2.10
  21   7   0    1.10    2.10
  21   7   0   -2.00    3.00
 -21   7   0    4.20    5.20
  21   7   0   -0.80    2.20
  21   7   0   -4.20    5.10
 -21   7   0    3.70    2.90
 -21   7   0    4.50    3.20
 -21   7   0   -3.20    3.30
  23  -7   0   24.70    3.10
  23  -7   0   25.20    3.60
  23  -7   0   22.80    6.00
 -23  -7   0   17.90    4.00
 -23  -7   0    9.50    7.10
 -23  -7   0   25.60    3.90
 -23   7   0   20.90    6.60
 -23   7   0   27.00    4.20
 -23   7   0   19.50    4.50
  23   7   0   15.60    8.70
 -25  -7   0   27.20    8.30
 -25  -7   0   26.90    4.40
  25  -7   0   40.60    4.40
  25  -7   0   32.40    3.50
  25  -7   0   33.70    7.00
 -25  -7   0   26.80    4.90
 -25   7   0   30.90    7.70
  25   7   0   27.70    4.90
 -25   7   0   26.00    5.20
 -25   7   0   23.60    4.40
  25   7   0   26.10    4.10
   0  -8   0   89.79    7.00
   0  -8   0  101.89    8.60
   0  -8   0  107.39    7.40
   0  -8   0   95.49    6.70
   0   8   0   95.09    7.80
   0   8   0   84.99    7.50
   0   8   0   85.09    7.20
   0   8   0   92.39   10.70
  -2  -8   0   65.29    5.50
  -2  -8   0   60.19    7.20
   2  -8   0   62.69    8.10
   2  -8   0   69.19    5.60
  -2  -8   0   70.89    5.80
   2  -8   0   56.89    5.10
  -2  -8   0   61.79    5.00
   2  -8   0   60.69    5.50
   2   8   0   67.99    5.70
   2   8   0   64.19    6.30
  -2   8   0   64.99    9.20
  -2   8   0   69.69    6.30
   2   8   0   74.39    9.00
  -2   8   0   53.79    5.70
   2   8   0   50.49    6.00
  -2   8   0   57.79    5.80
   4  -8   0   60.59    5.40
   4  -8   0   76.79    9.20
  -4  -8   0   59.99    5.60
   4  -8   0   55.89    5.40
  -4  -8   0   53.89    5.40
  -4   8   0   42.20    7.70
   4   8   0   58.99    6.10
   4   8   0   64.79    5.30
   4   8   0   66.49    5.20
   4   8   0   56.99    7.40
   4   8   0   59.69    6.20
   4   8   0   59.99    4.60
  -4   8   0   66.89    6.20
  -4   8   0   67.39    6.30
  -6  -8   0   30.10    4.30
   6  -8   0   33.60    6.50
  -6  -8   0   44.30    4.70
   6  -8   0   35.70    4.20
  -6  -8   0   38.00    5.20
   6  -8   0   27.80    4.50
  -6  -8   0   28.00    3.00
   6  -8   0   29.60    4.40
  -6   8   0   23.50    2.20
   6   8   0   38.10    5.40
  -6   8   0   22.90    4.50
   6   8   0   29.90    4.90
  -6   8   0   38.00    5.50
  -6   8   0   28.10    6.90
   6   8   0   32.60    5.30
   6   8   0   31.70    3.60
   6   8   0   29.00    3.70
   6   8   0   36.40    4.40
  -6   8   0   29.10    2.10
   8  -8   0   19.30    6.10
  -8  -8   0   14.80    1.70
  -8  -8   0   16.80    2.40
   8  -8   0   16.30    3.80
  -8  -8   0   20.10    3.70
  -8  -8   0   18.10    3.70
  -8  -8   0   14.20    1.30
   8  -8   0   16.00    3.30
  -8   8   0   13.50    3.50
   8   8   0   14.70    3.50
  -8   8   0   17.10    1.70
   8   8   0   12.20    3.00
   8   8   0   19.00    2.70
  -8   8   0   12.30    2.10
  -8   8   0   16.60    5.50
   8   8   0   15.00    2.80
  -8   8   0   21.50    4.20
   8   8   0   17.80    2.90
  -8   8   0   19.50    2.30
 -10  -8   0    4.40    2.80
  10  -8   0   -0.20    1.40
 -10  -8   0    4.20    1.80
 -10  -8   0    1.70    2.00
 -10  -8   0    1.20    1.00
 -10  -8   0    0.60    0.80
  10  -8   0    2.00    1.40
  10  -8   0   -3.30    1.60
  10  -8   0   -0.40    1.90
  10  -8   0    2.10    3.10
  10  -8   0    1.40    2.10
 -10  -8   0    0.30    0.90
 -10   8   0    1.20    1.20
 -10   8   0   -4.60    2.50
 -10   8   0    6.90    3.20
  10   8   0    1.40    2.10
  10   8   0    3.60    2.00
 -10   8   0    0.80    1.20
  10   8   0   -1.70    1.30
  10   8   0    0.10    1.80
 -10   8   0   -0.20    2.60
 -10   8   0   -1.00    0.90
  10   8   0    0.10    1.00
 -12  -8   0   10.10    3.60
 -12  -8   0   10.90    2.00
  12  -8   0    6.10    2.80
 -12  -8   0    9.40    1.50
 -12  -8   0   13.90    3.60
  12  -8   0    9.40    2.30
  12  -8   0   15.50    2.20
 -12   8   0   10.50    4.30
  12   8   0   11.50    1.90
 -12   8   0   11.30    2.00
  12   8   0    7.00    3.30
  12   8   0   10.70    2.50
  12   8   0   10.40    2.50
 -12   8   0    8.80    2.20
 -12   8   0    9.40    3.60
 -12   8   0    6.60    4.80
  12   8   0    7.30    2.80
  12   8   0   14.10    3.30
 -14  -8   0   69.99    4.70
 -14  -8   0   72.89    8.20
  14  -8   0   72.89    5.30
  14  -8   0   69.19    4.80
 -14  -8   0   64.99    7.20
  14  -8   0   87.59    7.80
 -14  -8   0   68.39    5.00
  14   8   0   61.89    5.90
  14   8   0   69.09    8.40
 -14   8   0   79.59    5.20
  14   8   0   69.59    4.90
 -14   8   0   79.39    8.70
  14   8   0   65.79    6.70
 -14   8   0   66.39    5.40
 -14   8   0   81.79    8.50
 -14   8   0   54.69   11.00
  14   8   0   68.59    4.30
  14   8   0   73.89    5.50
 -16  -8   0   21.20    3.20
 -16  -8   0   20.70    5.50
 -16  -8   0   22.10    2.90
  16  -8   0   28.10    3.60
 -16  -8   0   19.70    4.80
  16  -8   0   27.60    5.20
  16  -8   0   31.60    3.20
 -16   8   0   17.30    7.10
  16   8   0   24.90    4.40
  16   8   0   23.20    6.10
 -16   8   0   18.30    5.40
 -16   8   0   14.70    4.70
  16   8   0   21.10    3.50
  16   8   0   24.20    4.20
 -16   8   0   23.40    3.30
 -16   8   0   18.50    3.40
  18  -8   0   14.40    2.50
 -18  -8   0   17.50    2.80
 -18  -8   0   17.10    3.30
 -18  -8   0   18.30    4.80
 -18  -8   0    9.10    4.20
  18  -8   0   14.60    2.90
 -18   8   0   10.90    4.40
 -18   8   0    8.70    5.90
 -18   8   0   12.90    2.80
  18   8   0   10.00    3.30
  18   8   0    4.50    4.60
 -18   8   0    6.80    4.40
  18   8   0   13.30    3.00
 -18   8   0   12.40    3.20
  20  -8   0    2.90    3.50
 -20  -8   0    5.30    2.50
 -20  -8   0   -6.70    3.60
 -20  -8   0    4.10    4.00
  20  -8   0    3.10    1.90
 -20  -8   0    3.70    2.20
  20  -8   0    2.50    1.90
 -20   8   0   -5.60    3.90
  20   8   0   -1.10    2.40
 -20   8   0    0.80    2.20
 -20   8   0   -2.40    3.60
  20   8   0    3.20    2.50
 -20   8   0   -3.10    2.20
  20   8   0    1.00    5.50
 -20   8   0   -0.20    3.50
 -22  -8   0   -2.20    3.30
  22  -8   0    0.30    2.00
  22  -8   0    3.00    3.80
  22  -8   0    3.90    1.90
 -22  -8   0    0.30    4.90
  22   8   0    4.10    2.40
 -22   8   0    2.10    4.10
 -22   8   0    2.10    3.60
  22   8   0    9.20    3.50
 -22   8   0    3.90    5.00
 -22   8   0    0.90    2.30
  22   8   0   -2.40    4.20
 -22   8   0   -0.10    2.70
  24  -8   0   14.10    3.10
 -24  -8   0    6.40    6.60
  24  -8   0   16.80    5.70
 -24  -8   0   11.00    3.40
  24  -8   0    8.50    2.50
 -24  -8   0   13.70    3.30
 -24   8   0   23.20    4.80
  24   8   0   17.90    4.10
 -24   8   0   15.00    5.90
  24   8   0    9.50    3.10
 -24   8   0   16.00    3.80
  -1  -9   0   14.00    3.20
  -1  -9   0   11.70    2.80
   1  -9   0    7.30    2.40
  -1  -9   0   10.70    2.60
   1  -9   0    8.70    2.60
   1  -9   0   12.60    4.10
  -1  -9   0    7.30    3.20
   1  -9   0    9.10    2.60
   1   9   0   10.90    3.20
   1   9   0   10.30    2.90
  -1   9   0    6.80    2.70
   1   9   0   12.30    3.40
  -1   9   0   12.50    4.80
  -1   9   0    8.00    3.10
   1   9   0   10.20    4.20
  -1   9   0    7.40    2.90
  -3  -9   0   99.39    7.90
  -3  -9   0   91.49    7.90
   3  -9   0  105.59    7.80
  -3  -9   0   91.49    7.00
   3  -9   0  105.39    9.90
   3  -9   0  104.19    8.00
   3  -9   0  106.99    7.80
  -3  -9   0  103.39    8.90
   3   9   0   97.09    7.70
  -3   9   0   95.49    8.30
   3   9   0   99.09    8.70
   3   9   0  114.59   10.30
   3   9   0  105.09    8.70
  -3   9   0  104.69   12.80
  -3   9   0  105.79    8.60
  -3   9   0   96.69    8.30
   5  -9   0  166.18   11.60
   5  -9   0  145.89   11.10
   5  -9   0  164.48   12.10
   5  -9   0  177.68   15.70
  -5  -9   0  183.48   11.90
  -5  -9   0  185.58   12.50
  -5  -9   0  183.48   10.60
   5   9   0  161.08   12.40
   5   9   0  163.98   12.20
  -5   9   0  179.78   15.70
  -5   9   0  178.48   12.30
  -5   9   0  173.98   12.40
   5   9   0  172.08   10.30
   5   9   0  170.98   11.00
   7  -9   0   75.09   10.10
   7  -9   0   77.49    6.70
  -7  -9   0   58.39    6.40
  -7  -9   0   78.89    6.90
  -7  -9   0   72.59    5.70
  -7  -9   0   71.09    8.40
   7  -9   0   71.29    6.50
   7  -9   0   63.19    6.60
   7   9   0   66.59    6.00
  -7   9   0   62.69   10.80
   7   9   0   86.19    8.10
  -7   9   0   64.19    7.30
   7   9   0   68.29    5.80
  -7   9   0   69.49    7.30
   7   9   0   76.89    8.90
   7   9   0   73.49    7.50
   7   9   0   71.29    5.40
   9  -9   0    5.80    2.60
  -9  -9   0    6.30    1.60
  -9  -9   0    4.00    2.20
  -9  -9   0    6.00    2.90
  -9  -9   0    6.10    1.00
  -9  -9   0    6.90    2.80
  -9  -9   0    3.60    1.00
  -9   9   0    0.40    3.20
   9   9   0    7.30    2.30
   9   9   0    9.90    3.10
   9   9   0    7.30    2.70
  -9   9   0    4.10    3.00
   9   9   0   11.20    2.30
   9   9   0   11.10    2.60
   9   9   0    7.20    2.70
  -9   9   0    5.20    1.20
  -9   9   0    7.90    1.70
  -9   9   0    4.10    2.90
 -11  -9   0   12.70    1.90
  11  -9   0   10.50    2.50
 -11  -9   0   10.30    3.70
 -11  -9   0   13.70    1.70
 -11  -9   0   16.30    3.10
 -11  -9   0   11.90    2.00
  11  -9   0   17.20    2.50
  11  -9   0    9.10    3.20
 -11  -9   0   12.10    3.40
 -11   9   0   15.90    7.10
  11   9   0   15.10    3.10
 -11   9   0    7.90    3.30
  11   9   0   16.00    3.70
  11   9   0   12.50    3.00
  11   9   0   10.50    2.20
 -11   9   0   15.20    4.60
 -11   9   0   13.70    2.00
 -11   9   0   12.00    2.30
  11   9   0   17.20    3.50
  13  -9   0   -1.20    2.20
 -13  -9   0    0.30    2.30
 -13  -9   0   -0.40    1.10
  13  -9   0    2.80    1.70
  13  -9   0    0.00    1.70
 -13  -9   0    0.50    1.30
 -13  -9   0    3.00    2.80
  13   9   0    0.80    1.00
  13   9   0    3.40    2.30
 -13   9   0   -0.70    2.90
 -13   9   0    4.80    3.60
  13   9   0    1.80    3.10
  13   9   0    0.50    1.40
  13   9   0   -1.90    1.90
 -13   9   0    1.40    1.50
  13   9   0    2.10    2.10
 -13   9   0    2.90    1.70
 -13   9   0   -4.70    3.40
  15  -9   0   18.20    3.10
  15  -9   0    5.20    3.30
 -15  -9   0   16.70    2.80
 -15  -9   0   12.30    4.20
 -15  -9   0   22.60    5.80
 -15  -9   0   14.10    2.20
  15  -9   0   14.40    2.50
 -15   9   0   11.40    2.80
  15   9   0    9.90    2.90
 -15   9   0    9.30    5.60
  15   9   0   13.70    4.90
  15   9   0   11.70    3.50
  15   9   0    7.00    3.40
 -15   9   0   13.80    4.80
 -15   9   0   14.50    2.60
 -17  -9   0    9.20    4.30
 -17  -9   0   17.20    3.00
 -17  -9   0   19.80    5.70
  17  -9   0   18.80    2.80
  17  -9   0   18.80    3.30
 -17  -9   0   17.40    2.60
  17  -9   0   13.70    4.20
  17   9   0   16.10    6.10
 -17   9   0    6.80    4.50
 -17   9   0   14.00    2.80
  17   9   0   11.60    3.90
 -17   9   0   18.10    8.40
 -17   9   0   15.30    5.50
 -17   9   0   14.70    3.50
 -19  -9   0   95.39    6.90
  19  -9   0   90.29    6.20
  19  -9   0   79.79    6.50
 -19  -9   0  107.09   11.80
 -19  -9   0   93.79    6.40
  19  -9   0  100.29    9.80
 -19  -9   0   93.49    9.90
  19   9   0   96.49    7.10
  19   9   0   86.89    7.90
  19   9   0   70.59   11.50
 -19   9   0   88.89    6.80
  19   9   0   68.79    8.60
 -19   9   0   84.09   15.20
 -19   9   0  112.39   11.80
 -19   9   0   98.39    7.60
 -19   9   0  106.79   10.80
  21  -9   0   44.40    5.20
  21  -9   0   61.59    4.60
 -21  -9   0   42.30    9.20
 -21  -9   0   58.29    5.00
  21  -9   0   61.59    8.50
 -21  -9   0   56.09    5.40
  21   9   0   65.49    5.60
 -21   9   0   55.09    5.30
 -21   9   0   48.90    8.80
 -21   9   0   47.40   11.40
 -21   9   0   39.60    7.90
 -21   9   0   49.99    6.50
  21   9   0   42.30    6.30
  23  -9   0   20.10    5.90
 -23  -9   0   22.80    4.30
  23  -9   0   18.80    3.80
 -23  -9   0   32.00    4.30
 -23  -9   0   15.00    7.50
 -23   9   0   30.90   10.60
 -23   9   0   14.40    5.60
 -23   9   0   27.00    7.00
  23   9   0   23.50    4.90
 -23   9   0   28.50    4.40
  23   9   0   22.90    4.10
 -23   9   0   26.30    5.20
   0 -10   0  181.88   13.10
   0 -10   0  193.28   12.50
   0 -10   0  222.58   13.40
   0 -10   0  193.88   14.90
   0  10   0  205.38   13.80
   0  10   0  189.48   13.90
   0  10   0  190.38   16.30
   0  10   0  201.78   13.60
  -2 -10   0   92.69    7.10
   2 -10   0   94.09    7.80
  -2 -10   0  102.39    8.10
  -2 -10   0  100.09    8.20
   2 -10   0  105.09    8.30
  -2 -10   0   88.19    8.90
   2  10   0   94.59    7.80
   2  10   0   77.79    8.00
   2  10   0  102.89   12.30
  -2  10   0  102.39    8.50
   2  10   0   98.99    8.80
  -2  10   0  101.09    8.50
  -2  10   0   77.19    7.90
  -2  10   0   82.59   12.10
   4 -10   0   12.80    3.10
  -4 -10   0   13.90    3.80
   4 -10   0    8.30    3.00
   4 -10   0   13.80    4.80
  -4 -10   0   18.80    3.80
  -4 -10   0   20.50    4.10
  -4 -10   0   12.40    2.80
   4 -10   0   13.60    3.50
  -4  10   0   21.20    6.30
   4  10   0   19.20    5.10
  -4  10   0   10.80    3.70
   4  10   0   11.80    3.80
   4  10   0   15.10    3.40
   4  10   0   13.10    4.00
  -4  10   0   16.60    4.00
  -4  10   0   16.20    4.10
  -6 -10   0   26.70    3.70
  -6 -10   0   21.60    4.10
   6 -10   0   23.90    4.50
  -6 -10   0   32.10    5.50
   6 -10   0   24.70    4.20
  -6 -10   0   26.50    4.70
  -6  10   0   26.30    5.00
   6  10   0   21.40    5.00
   6  10   0   31.30    5.60
  -6  10   0   28.00    5.10
  -6  10   0   35.00    5.90
   6  10   0   25.50    5.80
   6  10   0   22.40    3.90
  -6  10   0   28.40    7.90
  -8 -10   0   31.50    3.80
  -8 -10   0   34.30    5.40
   8 -10   0   23.40    4.40
  -8 -10   0   31.90    5.20
  -8 -10   0   35.70    5.30
  -8  10   0   33.70    5.80
  -8  10   0   26.30    5.60
   8  10   0   26.00    4.50
   8  10   0   29.10    5.70
  -8  10   0   40.80    9.00
   8  10   0   30.60    4.10
   8  10   0   27.90    5.40
 -10 -10   0   35.30    5.10
 -10 -10   0   40.90    6.00
 -10 -10   0   34.50    7.10
  10 -10   0   32.70    4.30
 -10 -10   0   37.10    5.90
  10 -10   0   30.10    3.60
  10 -10   0   34.00    5.30
  10  10   0   32.70    5.10
  10  10   0   39.70    6.50
 -10  10   0   23.80    7.90
  10  10   0   25.20    5.30
  10  10   0   35.60    3.90
 -10  10   0   33.80    6.60
  10  10   0   39.20    4.70
 -10  10   0   38.30    2.80
  10  10   0   38.40    5.80
 -10  10   0   30.80    3.00
 -10  10   0   33.10    6.20
 -12 -10   0    6.00    1.60
 -12 -10   0    5.30    3.10
 -12 -10   0   10.00    2.70
  12 -10   0    8.60    3.50
 -12 -10   0    8.20    1.70
  12 -10   0    7.70    2.50
 -12 -10   0   12.20    3.80
  12 -10   0    7.00    2.20
 -12 -10   0    4.30    1.20
  12  10   0    7.50    3.30
  12  10   0    9.10    2.80
  12  10   0    5.90    2.60
  12  10   0    8.90    2.80
  12  10   0    9.90    1.90
 -14 -10   0    7.40    3.90
  14 -10   0    7.60    2.30
 -14 -10   0   11.10    2.10
 -14 -10   0    6.70    3.60
  14 -10   0    9.00    2.70
  14 -10   0    6.80    3.60
 -14 -10   0   10.40    1.80
  14  10   0    9.60    4.50
  14  10   0   11.00    3.00
 -14  10   0   11.70    2.70
  14  10   0    6.30    3.30
 -14  10   0    9.10    4.50
 -14  10   0   15.50    4.80
 -14  10   0    9.10    2.10
 -14  10   0    3.50    5.30
  14  10   0    7.90    1.70
  14  10   0    8.90    1.40
  14  10   0   17.30    4.00
 -16 -10   0   22.00    2.80
 -16 -10   0   28.90    6.60
  16 -10   0   27.00    4.00
  16 -10   0   33.50    3.80
 -16 -10   0   21.90    3.20
  16 -10   0   23.30    5.20
 -16  10   0   31.40    4.30
 -16  10   0   29.00    6.90
  16  10   0   28.10    4.30
 -16  10   0   15.70    8.00
  16  10   0   28.30    5.00
 -16  10   0   23.40    6.20
  16  10   0   17.10    4.60
 -16  10   0   23.70    3.30
  16  10   0   16.50    6.40
 -18 -10   0    5.80    5.00
  18 -10   0   11.70    4.40
 -18 -10   0   12.00    2.40
 -18 -10   0   15.60    5.70
 -18 -10   0   11.60    2.70
  18  10   0   10.60    4.70
 -18  10   0    8.70    2.60
  18  10   0   -3.00    5.10
 -18  10   0   13.30    3.40
 -18  10   0   18.20    5.80
 -18  10   0    6.00    4.90
  18  10   0   10.90    3.30
 -18  10   0    6.20    5.90
  18  10   0   14.00    4.10
  20 -10   0  104.09    7.90
 -20 -10   0   90.09   13.40
 -20 -10   0  109.29    8.00
  20 -10   0  122.49   11.80
 -20 -10   0  122.39    7.60
  20 -10   0  120.69    7.60
 -20  10   0  103.59    8.90
  20  10   0  121.69    9.60
  20  10   0  117.49    8.50
 -20  10   0   93.49   16.80
 -20  10   0  114.59   10.00
  22 -10   0   34.10    7.50
  22 -10   0   36.40    4.20
 -22 -10   0   29.50    5.00
  22 -10   0   34.00    4.60
 -22 -10   0   37.20    6.10
 -22  10   0   39.40    5.80
  22  10   0   40.30    5.30
 -22  10   0   35.20    4.90
 -22  10   0   16.60    8.60
  22  10   0   39.20    6.20
 -22  10   0   23.70    7.40
   1 -11   0    1.10    2.20
  -1 -11   0    3.50    2.70
   1 -11   0    6.40    2.90
  -1 -11   0    6.80    2.80
  -1 -11   0    8.50    3.80
  -1 -11   0    4.90    2.40
   1 -11   0    1.00    2.60
   1 -11   0    5.60    2.90
  -1  11   0    6.90    3.30
   1  11   0    1.30    2.80
   1  11   0   12.80    4.90
  -1  11   0    5.90    4.60
   1  11   0    5.20    3.60
   1  11   0    6.60    3.30
  -1  11   0    5.50    2.70
  -1  11   0    3.30    2.80
  -3 -11   0   11.40    2.80
  -3 -11   0    4.60    3.30
  -3 -11   0    4.70    2.90
   3 -11   0    7.70    2.80
  -3 -11   0   10.20    3.50
   3 -11   0   13.10    3.40
   3  11   0    9.60    3.50
  -3  11   0    6.10    3.20
   3  11   0    9.10    3.00
  -3  11   0    7.80    3.50
   3  11   0    9.00    3.20
   3  11   0   10.50    4.70
  -3  11   0    8.80    5.40
  -3  11   0    9.30    3.50
   5 -11   0   78.89    7.70
  -5 -11   0   66.99    8.90
  -5 -11   0   84.99    8.00
  -5 -11   0   79.79    6.40
   5 -11   0   81.19    7.60
  -5 -11   0   75.39   10.90
   5  11   0   78.89    7.10
  -5  11   0   84.19    8.30
   5  11   0   72.79    8.00
   5  11   0   51.69    9.10
  -5  11   0   76.29    8.00
  -5  11   0   91.19    9.00
   5  11   0   84.69    8.70
  -5  11   0   88.39   13.30
   7 -11   0    1.60    2.60
  -7 -11   0    0.50    2.50
   7 -11   0    5.30    2.90
  -7 -11   0    5.00    3.20
  -7 -11   0    6.40    3.20
  -7 -11   0    3.50    2.00
   7  11   0    1.40    3.10
   7  11   0    7.70    3.60
   7  11   0   -0.50    3.20
   7  11   0    1.80    2.30
  -7  11   0    1.80    3.10
  -7  11   0   -0.10    2.70
  -7  11   0    4.30    3.40
  -7  11   0    1.00    4.50
   9 -11   0   -0.60    2.30
  -9 -11   0    1.90    2.30
  -9 -11   0   -0.10    3.00
   9 -11   0    2.50    2.60
  -9 -11   0    4.00    2.70
  -9 -11   0    1.50    1.80
  -9  11   0   -3.60    2.50
   9  11   0    1.90    2.80
   9  11   0    0.70    1.90
   9  11   0   -1.90    3.00
   9  11   0    4.80    3.90
  11 -11   0    6.40    3.30
 -11 -11   0    2.80    3.20
 -11 -11   0    1.20    3.10
  11  11   0    0.90    1.70
 -11  11   0    3.10    4.00
 -11  11   0    1.00    3.10
  11  11   0   -0.30    3.10
 -11  11   0    2.30    4.80
  11  11   0    5.10    4.30
  11  11   0    5.20    3.00
 -11  11   0    0.60    1.10
  11  11   0    1.90    2.50
  11  11   0   -2.50    3.60
 -11  11   0    1.70    1.30
  13 -11   0   -3.30    2.30
  13 -11   0    0.70    2.30
 -13 -11   0    2.10    3.30
 -13 -11   0   -0.70    3.30
  13 -11   0   -0.90    1.90
  13  11   0   -0.80    2.50
  13  11   0   -3.20    2.60
 -13  11   0    2.50    1.70
 -13  11   0    2.60    3.80
  13  11   0    2.20    4.50
  13  11   0    1.70    1.80
  13  11   0   -5.90    3.30
 -13  11   0    1.80    1.40
 -13  11   0    0.70    3.30
  13  11   0    0.10    1.20
 -13  11   0    1.90    5.10
  15 -11   0   -0.30    2.10
 -15 -11   0    2.40    3.30
  15 -11   0    3.30    2.50
 -15 -11   0    3.30    4.10
  15 -11   0   -2.40    3.00
  15  11   0   -0.20    3.10
 -15  11   0    3.50    3.80
  15  11   0   -4.00    2.40
  15  11   0   -6.10    3.60
 -15  11   0    1.40    4.00
 -15  11   0    0.30    4.60
 -15  11   0   -1.60    1.70
 -15  11   0   -0.50    1.40
 -17 -11   0    3.70    1.50
 -17 -11   0    4.80    4.20
  17 -11   0    6.80    2.80
  17 -11   0   10.60    4.30
 -17 -11   0   -1.90    5.00
 -17 -11   0    2.40    2.00
  17 -11   0    4.40    2.70
 -17  11   0    9.60    4.60
 -17  11   0   -0.90    4.10
  17  11   0    2.00    5.60
 -17  11   0    3.60    2.40
  17  11   0    7.50    3.70
 -17  11   0    5.60    2.20
 -17  11   0   -0.10    4.00
  17  11   0    2.70    2.80
  19 -11   0    9.30    2.80
 -19 -11   0    9.50    2.70
 -19 -11   0    8.60    2.10
  19 -11   0   24.70    5.70
 -19 -11   0    8.40    4.70
  19 -11   0   10.30    3.30
 -19  11   0    6.60    3.00
 -19  11   0    9.70    5.30
 -19  11   0   10.90    2.60
  19  11   0    4.50    3.50
  19  11   0   10.30    3.30
 -19  11   0   14.10    7.20
 -19  11   0    7.70    5.40
  21 -11   0    0.60    2.40
 -21 -11   0   -2.40    4.10
 -21 -11   0   -3.00    1.90
  21 -11   0   -1.30    2.00
 -21 -11   0   -0.30    1.70
  21 -11   0   -8.30    3.40
 -21  11   0    2.20    2.30
 -21  11   0    1.40    2.70
  21  11   0    9.30    3.40
 -21  11   0   13.80    5.90
 -21  11   0    4.10    6.70
  21  11   0    5.00    3.60
 -21  11   0    9.40    5.60
   0 -12   0   17.60    4.10
   0 -12   0   17.00    4.20
   0  12   0   22.30    5.10
   0  12   0   32.60    8.10
   0  12   0   20.90    4.90
   0  12   0   12.50    4.20
   2 -12   0    9.50    3.40
  -2 -12   0    9.60    3.70
   2 -12   0   12.50    3.80
  -2 -12   0   11.00    3.80
  -2  12   0    9.70    4.10
  -2  12   0   11.30    4.10
   2  12   0    2.30    2.80
  -2  12   0    8.40    5.20
   2  12   0    2.90    3.20
   2  12   0    5.00    3.20
  -2  12   0   11.80    4.30
   2  12   0   17.60    6.20
  -4 -12   0    4.10    3.20
  -4 -12   0    1.50    2.20
   4 -12   0    1.40    2.40
  -4 -12   0    2.20    2.60
   4 -12   0    2.00    2.40
  -4 -12   0    2.50    2.70
   4  12   0    0.90    3.80
   4  12   0    2.80    3.00
  -4  12   0   -0.40    3.90
  -4  12   0   -1.40    2.90
  -4  12   0    2.10    3.10
   4  12   0   -0.10    2.50
  -4  12   0   -1.80    2.70
   4  12   0    2.70    2.80
   6 -12   0   34.70    5.70
  -6 -12   0   42.20    8.10
  -6 -12   0   36.00    5.40
  -6 -12   0   39.30    6.20
  -6 -12   0   38.40    6.30
   6 -12   0   42.90    6.30
  -6  12   0   41.10   10.30
   6  12   0   47.80    8.50
  -6  12   0   45.90    7.00
   6  12   0   44.00    6.00
   6  12   0   54.49    7.90
  -6  12   0   37.80    6.50
  -6  12   0   42.00    7.20
   6  12   0   48.90    7.80
  -8 -12   0   16.40    4.70
  -8 -12   0   28.70    5.80
  -8 -12   0   19.00    3.30
  -8 -12   0   22.50    5.10
   8 -12   0   17.80    4.60
   8 -12   0   19.20    4.60
  -8  12   0   21.90    5.20
  -8  12   0   31.30    6.60
   8  12   0   20.10    5.80
   8  12   0   31.50    6.40
  -8  12   0   30.90    9.00
   8  12   0   24.90    4.20
   8  12   0   27.80    6.10
  -8  12   0   26.10    5.50
 -10 -12   0   -1.40    1.70
 -10 -12   0    0.80    3.20
  10 -12   0    2.50    2.40
 -10 -12   0   -1.10    3.00
 -10 -12   0   -2.20    1.60
  10 -12   0    3.10    3.40
  10 -12   0    6.10    2.90
  10 -12   0   -0.70    2.80
 -10  12   0   -4.30    4.30
  10  12   0   -0.20    3.60
  10  12   0    3.30    4.50
 -10  12   0    3.60    3.30
  10  12   0    1.40    2.00
 -10  12   0   -2.10    3.40
 -10  12   0   -2.40    2.90
  10  12   0   -0.50    2.30
  12 -12   0   -1.20    2.30
  12 -12   0   -1.70    2.50
 -12 -12   0    0.30    3.30
  12 -12   0    2.20    2.20
 -12 -12   0    3.30    3.50
 -12  12   0    5.20    4.10
  12  12   0    0.90    2.00
 -12  12   0   -0.90    4.70
  12  12   0   -0.30    1.70
  12  12   0    1.40    3.80
 -12  12   0    7.70    4.10
  12  12   0   -1.70    4.00
  14 -12   0   13.30    3.60
 -14 -12   0   10.30    4.60
  14 -12   0   15.60    4.80
  14 -12   0   19.60    3.60
 -14  12   0   15.90    5.00
  14  12   0   19.40    5.80
 -14  12   0    9.10    7.50
 -14  12   0   14.50    5.90
  16 -12   0   37.50    6.60
  16 -12   0   43.40    4.70
 -16 -12   0   32.90    6.60
  16 -12   0   31.20    4.70
 -16  12   0   28.20    6.90
 -16  12   0   18.20    3.40
 -16  12   0   30.40   10.60
  16  12   0   26.30    7.50
 -16  12   0   31.70    6.70
  18 -12   0    1.90    2.90
 -18 -12   0    4.50    4.20
  18 -12   0    2.00    2.40
 -18  12   0   -1.20    6.00
 -18  12   0   -1.70    1.50
 -18  12   0   -0.90    1.70
 -18  12   0   -5.50    4.00
 -18  12   0    1.70    4.20
   1 -13   0    5.60    3.60
  -1 -13   0    9.10    3.90
  -1 -13   0    5.70    3.80
   1 -13   0   11.40    3.90
   1  13   0    6.20    3.80
   1  13   0   17.20    6.70
  -1  13   0    6.10    3.90
   1  13   0    4.00    3.50
  -1  13   0    4.30    3.80
  -1  13   0   12.60    7.00
  -1  13   0    9.10    4.50
   1  13   0    5.50    4.00
   3 -13   0   22.70    5.00
   3 -13   0   26.10    5.20
  -3 -13   0   30.40    5.70
  -3 -13   0   17.00    4.70
  -3  13   0   20.90    5.00
  -3  13   0   27.40    5.80
   3  13   0   24.20    7.10
  -3  13   0   33.90    9.60
   3  13   0   22.50    5.20
   3  13   0    9.20    4.50
  -3  13   0   16.80    5.40
   3  13   0   22.80    5.50
   5 -13   0  112.69    9.90
  -5 -13   0  121.39   10.40
  -5 -13   0   91.69    9.90
   5 -13   0  102.79    9.60
   5  13   0   91.19   13.40
  -5  13   0   83.89   14.60
   5  13   0  101.49    9.40
   5  13   0   96.89   10.10
  -5  13   0   94.09   10.60
  -7 -13   0   35.40    5.00
   7 -13   0   36.20    6.30
  -7 -13   0   41.70    7.30
  -7 -13   0   52.19    7.40
  -7 -13   0   36.80    6.20
   7 -13   0   36.50    6.20
   7  13   0   46.40    8.70
   7  13   0   41.80    7.80
   7  13   0   39.50    6.00
  -7  13   0   29.10    6.70
  -7  13   0   38.60   10.40
  -7  13   0   33.00    6.20
   9 -13   0    7.50    4.00
  -9 -13   0   18.10    4.50
   9 -13   0   12.40    3.70
   9 -13   0   19.10    3.60
   9 -13   0   18.80    4.70
  -9 -13   0   18.30    5.00
  -9  13   0   26.30    9.20
  -9  13   0   20.50    5.00
   9  13   0   17.90    3.90
   9  13   0   17.30    5.30
   9  13   0   12.80    5.10
  -9  13   0    8.30    4.70
  -9  13   0   16.10    5.90
  11 -13   0   14.10    5.00
 -11 -13   0   31.20    6.10
  11 -13   0   24.30    3.90
  11 -13   0   23.20    5.40
  11 -13   0   24.30    4.40
 -11  13   0   23.20    6.30
 -11  13   0   22.80    9.60
  11  13   0   31.20    6.60
 -11  13   0   23.10    5.60
  13 -13   0    6.50    3.20
  13 -13   0   14.80    3.40
 -13 -13   0   20.00    4.90
  13 -13   0   15.10    4.50
  13  13   0   18.60    5.60
 -13  13   0   12.30    4.60
 -13  13   0    1.50    6.20
 -13  13   0    7.60    4.60
  15 -13   0   15.30    3.60
  15 -13   0   10.50    5.30
  15 -13   0   12.00    3.60
 -15 -13   0   16.70    5.30
 -15  13   0   14.50    8.20
 -15  13   0   18.00    5.80
 -15  13   0   10.20    5.40
   0 -14   0   13.80    4.30
   0 -14   0    5.20    4.60
   0  14   0   13.30    5.00
   0  14   0   16.00    7.20
   0  14   0   18.10    4.90
  -2 -14   0   -5.70    3.30
   2 -14   0    1.20    2.70
  -2 -14   0    1.70    3.20
   2 -14   0   -0.20    3.40
  -2  14   0   -0.30    3.30
  -2  14   0   -2.10    3.40
  -2  14   0    1.20    4.90
   2  14   0   -3.60    3.20
   2  14   0    1.40    4.40
   2  14   0    1.80    3.60
  -2  14   0    4.40    3.30
   2  14   0    1.90    3.30
   4 -14   0   21.60    4.90
  -4 -14   0    5.30    3.50
  -4 -14   0    7.90    5.10
   4 -14   0    8.90    4.20
   4  14   0    8.90    4.10
  -4  14   0   16.20    4.80
  -4  14   0   25.00    9.10
   4  14   0    7.00    4.20
  -4  14   0    6.40    4.40
  -4  14   0   -0.30    3.00
   4  14   0   11.60    6.10
  -6 -14   0   19.80    4.80
   6 -14   0   22.20    5.00
   6 -14   0   14.70    5.40
   6  14   0   21.80    5.30
  -6  14   0   22.40    8.60
  -6  14   0   16.50    5.00
  -6  14   0   14.00    5.20
   6  14   0   16.50    4.90
   6  14   0   11.20    5.60
   8 -14   0   15.60    4.20
   8 -14   0   23.70    5.20
  -8 -14   0   15.60    4.60
  -8  14   0   21.60    5.60
   8  14   0   29.10    6.60
  -8  14   0   21.00    8.40
   8  14   0   21.20    6.20
  -8  14   0   20.60    5.90
   8  14   0   17.70    4.40
  10 -14   0   12.70    4.00
  10 -14   0   13.90    3.60
 -10 -14   0   23.40    5.80
 -10  14   0    9.30    5.10
 -10  14   0   12.60    7.90
  12 -14   0    1.60    2.90
  12 -14   0   -0.70    2.80
 -12 -14   0   -4.30    3.90
  12 -14   0    6.00    4.10
 -12  14   0   -5.00    5.40
 -12  14   0    1.70    4.60
  12  14   0   -3.60    3.80
 -12  14   0    1.70    3.80
 -12  14   0   -8.40    4.20
   1 -15   0    3.40    4.90
  -1 -15   0    6.80    6.30
  -1  15   0   -0.60    3.90
  -1  15   0   -4.20    5.10
   1  15   0   -2.20    4.20
   1  15   0   -2.30    3.40
   1  15   0    5.60    4.50
  -1  15   0   -4.50    3.50
  -1  15   0    1.50    4.00
   1  15   0   -0.50    4.50
   3 -15   0    3.70    3.60
  -3 -15   0    3.40    4.60
  -3  15   0   -1.00    3.60
   3  15   0    3.70    5.20
   3  15   0    2.90    4.10
   3  15   0   -0.30    4.10
  -3  15   0    1.30    5.30
  -3  15   0    1.30    4.70
   3  15   0   -6.40    5.00
  -3  15   0   -2.90    3.70
  -5 -15   0    5.10    4.00
   5 -15   0    2.80    4.20
   5  15   0    0.80    3.90
  -5  15   0    0.40    5.30
  -5  15   0   -0.20    5.20
  -5  15   0    3.80    3.80
   5  15   0    3.10    4.10
  -5  15   0   -1.80    4.20
   5  15   0   -2.00    3.90
   7 -15   0    5.70    3.60
   7 -15   0    1.50    2.90
 -30   0   1    0.20    3.20
  30   0  -1    3.80    3.50
  30   0  -1    5.20    2.20
  30   0  -1    0.80    2.20
 -30   0   1    3.40    3.10
 -30   0   1    0.60    5.90
  30   0  -1  -11.10    5.50
  30   0  -1   -0.50    3.50
 -28   0   1   -1.60    5.40
  28   0  -1   -0.20    2.80
 -28   0   1    0.60    2.40
  28   0  -1    0.60    1.90
  28   0  -1    0.50    4.40
  28   0  -1   -3.20    2.40
 -28   0   1   -2.10    2.60
  28   0  -1    2.50    1.50
 -26   0   1   -1.00    2.10
  26   0  -1    1.80    4.40
  26   0  -1    0.80    1.50
 -26   0   1    1.80    3.50
  26   0  -1    1.20    1.70
  26   0  -1   -1.90    3.00
 -26   0   1   -1.60    2.30
  24   0  -1    0.60    5.10
  24   0  -1   -3.40    1.80
  24   0  -1   -0.70    1.40
  24   0  -1   -0.20    1.50
 -24   0   1   -1.90    4.30
 -24   0   1    1.10    1.80
 -24   0   1    0.50    2.10
  24   0  -1    4.10    3.50
  24   0  -1   -3.80    2.20
  22   0  -1    6.40    4.60
  22   0  -1   -0.30    1.40
  22   0  -1    1.50    3.10
  22   0  -1    1.20    1.50
 -22   0   1   -1.20    2.50
 -22   0   1    7.50    3.60
  22   0  -1   -1.40    2.20
 -22   0   1    1.00    1.70
  22   0  -1    0.40    1.70
 -22   0   1    2.40    2.20
 -20   0   1    3.40    1.70
  20   0  -1   -2.10    2.50
 -20   0   1    1.20    1.90
  20   0  -1   -1.90    1.90
  20   0  -1    6.80    4.50
  20   0  -1   -0.30    1.30
  20   0  -1   -0.80    1.50
 -20   0   1    1.10    2.80
  20   0  -1    0.90    1.70
 -20   0   1    0.30    2.20
 -18   0   1    0.80    1.80
  18   0  -1    0.60    1.00
 -18   0   1    1.30    1.60
 -18   0   1    0.30    2.10
  18   0  -1   -1.10    1.30
  18   0  -1    1.10    2.40
  18   0  -1    0.90    2.60
  18   0  -1    0.40    2.60
  18   0  -1    1.90    1.30
  16   0  -1    0.10    1.70
  16   0  -1    1.40    1.20
 -16   0   1    0.00    1.50
  16   0  -1    0.90    2.20
  16   0  -1    0.40    0.90
 -16   0   1    1.80    2.80
 -16   0   1   -1.20    1.10
  16   0  -1    0.40    1.20
  16   0  -1   -3.20    2.10
  14   0  -1    1.20    1.80
  14   0  -1   -0.60    1.30
  14   0  -1   -0.60    0.80
  14   0  -1    0.00    1.20
 -14   0   1   -0.40    1.90
 -14   0   1   -0.90    1.00
 -14   0   1   -0.10    1.50
 -14   0   1   -0.40    0.80
  14   0  -1   -1.10    1.30
  14   0  -1   -0.20    0.70
 -12   0   1    1.20    1.20
 -12   0   1    0.30    1.60
  12   0  -1   -0.30    0.90
  12   0  -1   -1.80    1.00
 -12   0   1   -0.60    1.20
  12   0  -1   -2.10    1.60
  12   0  -1    0.30    0.60
  12   0  -1   -1.00    0.60
  12   0  -1   -0.40    1.40
 -12   0   1    1.90    1.20
 -12   0   1    0.90    1.20
 -12   0   1   -0.90    0.80
  10   0  -1    1.50    1.50
 -10   0   1   -0.60    1.20
 -10   0   1    0.30    0.80
  10   0  -1   -0.80    1.50
 -10   0   1   -0.30    1.00
  10   0  -1    0.80    0.60
  10   0  -1   -0.80    0.80
 -10   0   1    0.40    0.70
  10   0  -1   -1.30    1.10
 -10   0   1   -0.90    1.10
  10   0  -1   -1.40    0.60
 -10   0   1    0.80    1.80
  -8   0   1    0.30    0.70
   8   0  -1    0.20    0.60
  -8   0   1   -0.10    0.80
   8   0  -1    1.10    1.20
  -8   0   1   -0.30    0.60
  -8   0   1   -1.30    1.00
  -8   0   1   -0.50    1.00
  -8   0   1    0.70    1.20
   8   0  -1    1.10    1.10
   8   0  -1   -0.40    0.50
   8   0  -1    0.30    0.60
   8   0  -1   -2.10    1.20
  -6   0   1   -1.30    0.50
  -6   0   1   -0.10    0.50
   6   0  -1    0.20    0.80
   6   0  -1    0.20    0.60
   6   0  -1    0.40    0.50
   6   0  -1   -1.00    0.80
  -6   0   1    0.50    1.40
  -6   0   1   -0.50    0.90
  -6   0   1    0.70    0.70
   6   0  -1   -1.70    1.10
  -6   0   1    0.10    1.00
   6   0  -1    0.00    0.40
   4   0  -1    0.50    0.70
  -4   0   1    1.20    0.60
  -4   0   1    1.10    0.90
   4   0  -1    0.70    0.90
  -4   0   1    1.00    0.80
   4   0  -1    0.60    1.10
  -4   0   1    0.00    1.00
   4   0  -1    0.80    0.50
  -2   0   1    0.00    0.10
  -2   0   1   -0.20    0.10
  -2   0   1   -0.10    0.10
   2   0  -1   -0.10    0.20
   2   0  -1   -0.10    0.10
   2   0  -1    0.30    0.30
  -2   0  -1   -0.30    0.30
   2   0   1    0.70    0.60
  -2   0  -1   -0.10    0.40
   2   0   1    0.40    0.40
  -4   0  -1    0.10    1.20
   4   0   1    1.10    0.90
  -4   0  -1   -0.10    0.80
   4   0   1   -0.10    1.10
   4   0   1    0.30    0.90
   4   0   1    0.70    1.20
   6   0   1   -1.20    0.70
  -6   0  -1   -0.30    1.10
   6   0   1    0.20    1.20
  -6   0  -1    0.60    0.50
  -6   0  -1    0.70    0.90
   6   0   1    0.10    1.10
   6   0   1    1.20    1.00
  -6   0  -1    0.10    0.60
   8   0   1   -1.40    0.70
   8   0   1    0.60    1.20
  -8   0  -1    0.30    0.90
  -8   0  -1    0.10    1.20
   8   0   1    1.00    1.20
  -8   0  -1   -0.70    1.00
  -8   0  -1   -0.40    0.60
   8   0   1   -0.70    1.30
 -10   0  -1    0.70    0.70
  10   0   1   -0.80    0.90
  10   0   1    0.30    0.50
  10   0   1    1.60    1.40
 -10   0  -1    1.90    1.60
 -10   0  -1   -1.60    0.70
 -10   0  -1    0.70    1.30
  10   0   1    0.90    1.60
  10   0   1    0.20    0.40
  10   0   1    1.70    1.70
  12   0   1    0.20    0.70
 -12   0  -1    0.30    1.30
  12   0   1   -0.90    1.40
  12   0   1   -0.90    1.50
  12   0   1   -0.10    1.00
  12   0   1    0.60    0.50
 -12   0  -1   -1.40    1.30
 -12   0  -1    0.00    0.90
 -12   0  -1    0.70    0.80
  12   0   1    0.90    1.90
 -14   0  -1   -0.50    1.20
 -14   0  -1   -0.60    1.00
  14   0   1    0.40    1.90
  14   0   1   -0.50    1.90
  14   0   1    1.60    1.40
 -14   0  -1   -1.20    1.80
 -14   0  -1    0.60    1.50
  14   0   1   -1.20    0.60
  14   0   1   -0.40    0.50
  14   0   1   -1.40    1.50
  16   0   1    1.40    1.00
 -16   0  -1    2.90    1.90
  16   0   1    3.30    2.70
  16   0   1   -2.00    1.70
 -16   0  -1    1.50    1.40
  16   0   1    0.60    2.30
  16   0   1   -1.10    1.10
  16   0   1    0.30    0.70
 -16   0  -1   -0.10    1.60
 -18   0  -1    0.00    1.40
  18   0   1    2.20    2.30
 -18   0  -1   -0.60    3.30
  18   0   1    0.40    0.90
  18   0   1   -0.60    2.90
  18   0   1    0.90    1.00
  18   0   1    2.40    1.90
 -18   0  -1    0.90    1.70
  18   0   1    1.60    2.30
 -18   0  -1    1.30    2.20
 -20   0  -1    0.70    2.50
  20   0   1    0.50    3.60
 -20   0  -1    0.90    3.30
 -20   0  -1    0.20    1.60
  20   0   1    3.50    3.20
  20   0   1    1.70    1.00
  20   0   1   -1.80    2.40
 -20   0  -1    3.40    2.30
  20   0   1    1.00    1.20
  20   0   1   -1.50    1.90
  22   0   1   -2.10    1.90
  22   0   1    1.40    1.10
 -22   0  -1    2.60    2.00
  22   0   1    4.80    3.40
 -22   0  -1   -1.40    2.10
  22   0   1   -1.00    3.20
 -22   0  -1    3.60    3.50
  22   0   1    0.60    4.10
  22   0   1    0.30    1.20
 -24   0  -1    0.80    2.30
  24   0   1    3.20    3.30
 -24   0  -1   -2.60    3.80
  24   0   1   -4.60    2.50
 -24   0  -1   -1.10    1.80
  24   0   1    0.70    1.10
  24   0   1    3.90    3.80
  24   0   1    0.20    1.30
  26   0   1    0.30    2.70
 -26   0  -1   -1.00    2.70
 -26   0  -1    1.80    2.40
  26   0   1    0.60    3.90
  26   0   1   -0.20    3.50
 -26   0  -1   -2.20    5.10
 -28   0  -1    2.60    3.50
 -28   0  -1    0.20    2.80
 -28   0  -1   -4.70    4.00
  28   0   1   -6.80    4.30
  28   0   1   -2.40    3.20
  28   0   1   -0.70    3.10
 -29  -1   1   -5.90    5.20
  29  -1  -1    8.80    1.80
  29  -1  -1    9.50    2.40
 -29  -1   1    4.10    3.40
 -29  -1   1    8.80    3.30
  29  -1  -1    5.20    6.30
  29   1  -1   -0.50    5.00
 -29   1   1   -1.90    5.60
  29   1  -1    1.20    2.20
  29   1  -1    8.50    2.10
  29   1  -1    9.20    2.60
 -29   1   1    5.20    2.90
 -29   1   1    7.00    3.60
  27  -1  -1   14.50    5.40
  27  -1  -1   19.50    2.70
  27  -1  -1   27.20    3.70
 -27  -1   1   37.00    8.60
 -27  -1   1   20.20    4.40
 -27  -1   1   19.20    3.80
  27   1  -1   35.50    7.30
  27   1  -1   27.00    3.70
  27   1  -1   22.40    3.90
  27   1  -1   22.90    3.00
 -27   1   1   24.30    4.80
  27   1  -1   19.90    5.70
  27   1  -1   28.00    5.80
 -27   1   1   19.60    3.80
 -25  -1   1    6.00    3.10
  25  -1  -1    6.40    4.00
 -25  -1   1   12.60    3.10
  25  -1  -1    2.90    3.40
  25  -1  -1   13.20    2.60
  25  -1  -1   15.90    5.40
 -25  -1   1   12.50    5.90
  25  -1  -1   12.20    2.20
  25   1  -1   16.50    4.50
  25   1  -1    7.10    6.70
  25   1  -1   11.50    2.70
  25   1  -1    4.60    3.30
  25   1  -1   12.80    2.30
  25   1  -1    9.70    2.90
  25   1  -1   10.70    2.70
 -25   1   1   11.30    3.10
 -25   1   1   10.00    3.60
  25   1  -1   13.90    4.70
 -25   1   1   13.50    6.20
  23  -1  -1  179.88   13.20
  23  -1  -1  152.98    9.20
  23  -1  -1  151.68    8.70
  23  -1  -1  138.19   15.80
  23  -1  -1  140.99   13.80
 -23  -1   1  129.99   13.60
 -23  -1   1  150.98    9.50
 -23  -1   1  156.08   10.30
  23  -1  -1  137.19   11.00
  23   1  -1  150.28    9.40
  23   1  -1  141.79   14.00
 -23   1   1  137.49   14.10
 -23   1   1  145.49   10.20
  23   1  -1  141.29   12.50
  23   1  -1  154.08    9.80
 -23   1   1  145.89    9.40
  23   1  -1  137.69   11.50
  23   1  -1  150.18    8.80
  21  -1  -1  115.19    7.50
 -21  -1   1  125.79    7.80
 -21  -1   1  128.29   12.70
  21  -1  -1  125.79   12.30
 -21  -1   1  113.29    8.20
  21  -1  -1  111.09    8.50
 -21  -1   1  124.19   11.80
  21  -1  -1  102.19   10.40
  21  -1  -1  127.89    7.10
  21  -1  -1  127.79   10.70
  21   1  -1  114.29   11.80
  21   1  -1  108.29    9.60
  21   1  -1  121.19    7.20
 -21   1   1  121.19    7.80
  21   1  -1  107.89    7.90
 -21   1   1  102.99    8.10
 -21   1   1  119.59   11.90
  21   1  -1  123.19    7.70
  19  -1  -1   69.79    5.80
 -19  -1   1   61.59    6.50
  19  -1  -1   70.99    4.80
 -19  -1   1   66.79    4.80
  19  -1  -1   70.99    9.50
  19  -1  -1   57.59    7.00
 -19  -1   1   60.99    5.20
  19  -1  -1   56.09    8.20
  19  -1  -1   64.39    4.30
 -19   1   1   65.99    9.20
 -19   1   1   62.29    4.80
 -19   1   1   65.49    5.40
  19   1  -1   64.89    9.30
 -19   1   1   64.19    6.70
  19   1  -1   71.99    7.50
  17  -1  -1   29.20    2.40
  17  -1  -1   28.10    4.80
  17  -1  -1   28.20    5.90
 -17  -1   1   25.70    4.40
 -17  -1   1   28.70    2.80
 -17  -1   1   26.80    3.70
 -17  -1   1   26.50    5.70
  17  -1  -1   26.20    3.80
  17  -1  -1   30.30    3.20
  17  -1  -1   37.20    6.10
  17   1  -1   23.40    2.30
  17   1  -1   24.40    4.40
  17   1  -1   29.70    4.80
 -17   1   1   24.80    5.50
  17   1  -1   33.00    3.50
  17   1  -1   29.00    5.80
 -17   1   1   25.50    4.40
 -17   1   1   27.00    3.60
 -17   1   1   24.30    3.00
  17   1  -1   30.00    3.10
 -15  -1   1   67.69    6.90
 -15  -1   1   56.29    4.50
  15  -1  -1   66.89    5.60
  15  -1  -1   63.59    8.70
  15  -1  -1   54.59    5.80
  15  -1  -1   61.69    4.20
  15  -1  -1   57.19    3.80
 -15  -1   1   73.89    6.20
 -15  -1   1   63.59    4.20
  15   1  -1   54.69    4.50
 -15   1   1   57.39    5.50
  15   1  -1   53.49    6.50
  15   1  -1   61.99    6.10
 -15   1   1   57.09    4.50
  15   1  -1   65.09    6.00
 -15   1   1   66.69    5.60
 -15   1   1   63.59    4.20
  15   1  -1   61.29    4.00
 -15   1   1   62.49    6.70
 -15   1   1   58.59    8.00
  15   1  -1   66.49    4.40
  13  -1  -1   42.30    4.90
  13  -1  -1   37.80    2.90
 -13  -1   1   42.20    5.90
  13  -1  -1   42.70    3.80
 -13  -1   1   37.20    4.30
  13  -1  -1   40.80    4.60
  13  -1  -1   40.20    2.70
 -13  -1   1   40.90    3.00
  13  -1  -1   50.09    6.10
 -13  -1   1   39.80    3.20
 -13   1   1   35.30    4.00
 -13   1   1   40.60    3.30
 -13   1   1   45.20    6.60
 -13   1   1   40.90    5.90
  13   1  -1   43.00    3.20
  13   1  -1   45.30    4.60
  13   1  -1   42.80    5.00
  13   1  -1   38.70    3.30
  13   1  -1   37.10    5.70
  13   1  -1   43.30    2.90
 -13   1   1   41.80    4.50
 -13   1   1   42.70    3.10
  11  -1  -1   99.39    5.60
  11  -1  -1   93.99    5.80
 -11  -1   1  100.79    6.10
 -11  -1   1  105.49    8.20
  11  -1  -1  113.99    7.50
  11  -1  -1  100.59    8.10
 -11  -1   1   95.49    7.10
 -11  -1   1  108.69    5.90
  11  -1  -1  104.59    6.70
  11  -1  -1  110.19    8.20
  11   1  -1  102.49    6.20
  11   1  -1   97.99    7.10
  11   1  -1   91.79    5.60
 -11   1   1   91.49    5.80
  11   1  -1   98.19    6.00
  11   1  -1  111.59    7.40
 -11   1   1   97.29    8.40
 -11   1   1   94.29    7.90
  11   1  -1  112.39    8.20
 -11   1   1  108.79    7.10
 -11   1   1  103.99    6.10
 -11   1   1   99.59    6.90
   9  -1  -1  159.28    9.50
   9  -1  -1  142.99    8.10
   9  -1  -1  158.18   10.20
   9  -1  -1  159.88    8.50
  -9  -1   1  155.48   10.30
  -9  -1   1  142.59    8.10
  -9  -1   1  151.18    8.40
  -9  -1   1  160.58    9.50
   9  -1  -1  154.68   10.20
   9  -1  -1  161.68    8.90
   9   1  -1  151.68    8.10
   9   1  -1  153.48    8.40
   9   1  -1  156.38    8.40
  -9   1   1  141.89    8.10
  -9   1   1  151.08   10.50
   9   1  -1  133.99    9.20
  -9   1   1  143.39    9.00
  -9   1   1  167.48   10.40
   9   1  -1  138.39   10.00
  -9   1   1  145.89    9.20
  -9   1   1  152.88    8.40
   9   1  -1  148.89    9.20
   7  -1  -1   20.40    2.10
   7  -1  -1   21.70    1.60
  -7  -1   1   20.40    3.10
   7  -1  -1   20.40    1.50
   7  -1  -1   20.20    2.40
   7  -1  -1   27.10    3.10
   7  -1  -1   27.00    3.50
  -7  -1   1   20.50    2.40
   7   1  -1   21.30    2.20
   7   1  -1   24.00    1.80
   7   1  -1   27.30    3.50
   7   1  -1   24.20    1.60
  -7   1   1   21.40    3.50
  -7   1   1   25.20    2.10
  -7   1   1   19.80    2.40
  -7   1   1   22.50    2.60
  -7   1   1   21.80    3.20
   7   1  -1   25.10    2.60
  -7   1   1   21.50    1.80
   7   1  -1   23.00    1.70
   5  -1  -1  429.86   21.30
  -5  -1   1  406.26   20.00
   5  -1  -1  398.06   21.30
  -5  -1   1  428.26   21.30
  -5  -1   1  398.66   20.20
   5  -1  -1  394.26   20.00
   5  -1  -1  439.76   20.80
   5  -1  -1  386.76   20.40
  -5  -1   1  408.76   20.70
   5  -1  -1  417.46   20.20
  -5   1   1  360.86   21.10
   5   1  -1  360.66   19.90
   5   1  -1  396.76   19.90
   5   1  -1  349.47   21.00
  -5   1   1  384.36   20.50
  -5   1   1  384.36   20.10
  -5   1   1  361.06   19.90
  -5   1   1  382.06   20.60
   5   1  -1  372.76   20.60
   5   1  -1  383.86   20.10
   3  -1  -1  111.89    6.90
  -3  -1   1  126.69    6.80
   3  -1  -1  127.29    6.60
  -3  -1   1   98.29    6.40
   3  -1  -1  125.99    6.90
  -3   1   1  130.99    7.00
  -3   1   1  109.89    7.00
  -3   1   1  111.99    6.40
  -3   1   1  107.59    6.50
  -1  -1   1    0.00    0.10
  -1   1   1   -0.10    0.20
   1  -1   1 1713.03   90.09
  -1  -1  -1 1757.52   93.19
   1  -1   1 1819.52  103.39
  -1   1  -1 1548.05   89.69
  -1   1  -1 1896.51  103.19
   1   1   1 2142.99  127.59
  -3  -1  -1  230.38   12.80
  -3  -1  -1  227.48   12.30
  -3  -1  -1  221.88   13.00
   3  -1   1  243.88   12.50
   3  -1   1  243.38   13.70
   3  -1   1  241.78   12.80
   3  -1   1  227.68   12.70
  -3  -1  -1  218.88   12.60
   3   1   1  228.78   12.70
   3   1   1  238.08   12.80
  -3   1  -1  241.08   13.70
  -3   1  -1  232.68   12.80
  -3   1  -1  254.47   12.90
  -3   1  -1  248.68   12.40
   3   1   1  257.77   13.10
   3   1   1  234.78   12.30
   5  -1   1 1834.02   90.19
  -5  -1  -1 1689.83   89.29
   5  -1   1 1855.21   90.59
  -5   1  -1 1727.53   90.49
  -5   1  -1 1779.22   89.39
   7  -1   1   11.00    1.90
  -7  -1  -1   13.00    1.20
   7  -1   1   14.70    2.70
   7  -1   1   13.70    2.10
  -7  -1  -1   14.30    2.20
  -7  -1  -1   15.50    1.70
   7  -1   1   10.30    2.70
  -7  -1  -1    8.70    2.40
   7   1   1   10.20    2.20
   7   1   1    6.90    2.10
  -7   1  -1   14.90    1.80
  -7   1  -1   14.30    2.00
  -7   1  -1   10.60    3.00
   7   1   1   10.60    1.00
  -7   1  -1   10.30    2.20
  -7   1  -1   10.00    2.00
   7   1   1   12.60    2.10
   7   1   1   10.70    1.70
   7   1   1   12.40    1.10
  -7   1  -1   13.70    1.30
   9  -1   1  119.19    6.60
  -9  -1  -1  118.49    7.90
  -9  -1  -1  130.29    9.10
  -9  -1  -1  126.29    7.00
   9  -1   1  135.69    8.20
   9  -1   1  110.49    6.40
   9  -1   1  128.59    7.80
   9  -1   1  115.89    8.60
   9  -1   1  143.69    9.60
  -9  -1  -1  124.49    6.80
  -9   1  -1  119.49    7.70
  -9   1  -1  118.49    6.80
   9   1   1  117.89    6.70
  -9   1  -1  125.09    8.00
   9   1   1  116.09    8.60
  -9   1  -1  139.19   10.00
   9   1   1  103.89    8.50
  -9   1  -1  104.59    8.40
   9   1   1  133.29    8.20
   9   1   1  129.09    7.50
   9   1   1  119.49    6.50
  -9   1  -1  123.59    7.10
 -11  -1  -1   41.50    4.20
 -11  -1  -1   46.80    5.20
  11  -1   1   38.10    2.40
 -11  -1  -1   44.30    3.20
  11  -1   1   40.10    3.80
  11  -1   1   44.30    4.30
  11  -1   1   38.30    2.60
 -11  -1  -1   37.60    2.80
  11  -1   1   35.30    5.10
  11  -1   1   41.70    6.00
 -11   1  -1   42.30    4.70
  11   1   1   42.30    5.40
  11   1   1   37.50    4.20
 -11   1  -1   41.10    3.90
 -11   1  -1   42.50    3.30
  11   1   1   49.30    5.20
 -11   1  -1   41.40    2.90
  11   1   1   41.30    2.60
  11   1   1   41.20    3.50
  11   1   1   40.40    2.80
  13  -1   1   98.49    7.40
  13  -1   1   94.49    5.10
 -13  -1  -1  102.29    8.60
  13  -1   1   88.19    7.20
  13  -1   1   86.89    5.20
  13  -1   1   93.09    9.40
  13   1   1   96.29    8.30
 -13   1  -1   89.79    5.60
  13   1   1   87.19    7.20
  13   1   1   81.99    7.60
 -13   1  -1   86.99    6.70
 -13   1  -1   73.39    7.50
  13   1   1   89.49    6.30
  13   1   1   89.99    5.20
 -13   1  -1  103.49    6.20
  13   1   1   84.99    5.40
 -15  -1  -1   41.00    3.70
  15  -1   1   34.80    5.80
  15  -1   1   51.59    7.20
  15  -1   1   41.40    2.70
 -15  -1  -1   34.30    4.90
  15  -1   1   44.00    4.40
  15  -1   1   41.80    3.00
  15  -1   1   46.80    6.60
 -15  -1  -1   39.00    3.30
 -15  -1  -1   36.20    6.30
  15   1   1   41.40    5.60
 -15   1  -1   47.10    3.90
  15   1   1   40.20    2.80
  15   1   1   41.50    6.10
 -15   1  -1   37.60    4.40
 -15   1  -1   47.20    3.50
  15   1   1   44.50    6.70
  15   1   1   44.00    4.00
 -15   1  -1   47.10    7.00
  15   1   1   43.10    3.20
 -17  -1  -1   24.30    4.30
  17  -1   1   14.80    4.10
  17  -1   1   25.50    4.00
  17  -1   1   25.70    4.70
 -17  -1  -1   23.30    3.50
  17  -1   1   23.10    2.00
  17  -1   1   22.90    2.20
  17  -1   1   25.90    5.70
 -17  -1  -1   23.80    3.10
  17   1   1   22.60    2.10
  17   1   1   22.90    5.20
 -17   1  -1   25.90    5.80
 -17   1  -1   24.30    4.20
 -17   1  -1   26.50    3.10
  17   1   1   29.30    3.80
  17   1   1   24.70    5.10
  17   1   1   26.30    2.90
  17   1   1   24.30    4.60
 -17   1  -1   21.70    3.40
 -19  -1  -1   53.99    8.70
 -19  -1  -1   65.19    5.30
  19  -1   1   56.69    3.80
  19  -1   1   62.89    5.80
  19  -1   1   63.49    9.00
 -19  -1  -1   55.19    7.10
  19  -1   1   44.20    7.70
 -19  -1  -1   62.89    4.70
  19  -1   1   59.89    4.20
  19  -1   1   58.49    6.90
  19   1   1   52.49    5.30
 -19   1  -1   56.89    4.70
  19   1   1   72.39    7.60
  19   1   1   59.19    4.30
 -19   1  -1   67.09    6.50
  19   1   1   56.49    8.60
 -19   1  -1   68.89    9.60
  19   1   1   56.89    3.90
 -19   1  -1   58.59    5.20
  19   1   1   73.59    8.70
 -21  -1  -1   12.40    2.80
  21  -1   1    9.50    4.00
  21  -1   1    9.60    4.30
 -21  -1  -1   12.30    3.50
 -21  -1  -1   12.30    3.20
  21  -1   1   13.70    2.20
  21  -1   1   18.00    3.60
  21  -1   1   10.60    1.70
  21  -1   1    6.90    4.60
 -21  -1  -1    2.70    4.00
  21   1   1   17.30    4.70
  21   1   1   15.90    3.20
  21   1   1   16.20    4.40
  21   1   1   13.60    1.80
  21   1   1   12.40    5.20
  21   1   1   11.40    2.90
 -21   1  -1    9.50    2.90
  21   1   1   13.10    2.30
 -21   1  -1   14.90    2.80
 -21   1  -1   12.80    5.00
  21   1   1   11.80    4.10
  23  -1   1    3.20    2.90
  23  -1   1    3.90    1.20
  23  -1   1    3.60    1.50
  23  -1   1    2.30    3.40
 -23  -1  -1   -0.90    3.30
  23  -1   1    2.70    3.50
 -23  -1  -1    2.50    3.20
  23   1   1    3.50    3.00
 -23   1  -1    3.10    2.20
  23   1   1    1.10    3.40
 -23   1  -1    5.60    3.60
  23   1   1   -1.90    3.00
  23   1   1   -0.20    2.20
  23   1   1    5.20    3.40
 -23   1  -1    2.40    2.60
  23   1   1    2.20    2.30
  25  -1   1    7.70    1.90
  25  -1   1    7.30    1.40
 -25  -1  -1    5.90    3.20
 -25  -1  -1    2.10    2.30
  25  -1   1    0.40    4.20
 -25  -1  -1    3.00    4.80
  25   1   1    7.40    2.00
 -25   1  -1    1.30    4.40
  25   1   1    7.90    4.10
 -25   1  -1    5.50    3.40
  25   1   1   10.90    1.80
  25   1   1    6.50    2.80
 -25   1  -1    4.30    2.70
  25   1   1    1.70    3.70
  27  -1   1   10.10    5.20
 -27  -1  -1   10.40    3.30
 -27  -1  -1    7.40    3.80
 -27   1  -1   14.60    6.80
  27   1   1   10.40    4.50
  27   1   1    5.90    3.10
 -27   1  -1    7.40    4.00
 -27   1  -1    2.80    3.00
  27   1   1    7.90    1.60
  27   1   1    7.10    2.10
  27   1   1   -0.80    4.70
  29  -1   1   -1.70    3.40
 -29  -1  -1    0.40    3.30
 -29  -1  -1    1.10    5.60
  29  -1   1    8.50    6.00
  29  -1   1    1.30    3.40
 -29  -1  -1    0.70    3.00
  29   1   1   -0.10    2.80
  29   1   1    1.00    5.30
 -29   1  -1   -0.40    5.50
 -29   1  -1    0.30    3.30
 -29   1  -1   -0.90    2.90
  29   1   1    3.10    3.20
 -30  -2   1   -0.40    3.00
 -30  -2   1   -1.60    6.60
 -30  -2   1   -1.80    2.80
  30  -2  -1   -2.70    5.50
  30   2  -1    1.10    1.60
 -30   2   1    1.40    2.70
  30   2  -1    1.10    6.10
 -30   2   1   -1.60    3.00
 -30   2   1    8.70    6.30
  30   2  -1    1.50    2.00
 -28  -2   1    1.70    2.80
 -28  -2   1    1.10    2.70
  28  -2  -1    4.20    2.10
 -28  -2   1   -6.90    5.40
  28  -2  -1    2.00    1.50
 -28   2   1   -6.90    4.00
  28   2  -1   -1.90    1.40
 -28   2   1    3.20    3.10
  28   2  -1   -0.60    1.90
 -28   2   1    2.80    2.70
  28   2  -1   -3.00    3.80
  28   2  -1    0.50    1.70
  28   2  -1    0.70    1.20
 -26  -2   1  117.69    9.20
  26  -2  -1  128.59    8.00
  26  -2  -1  135.49   12.40
 -26  -2   1  148.39   14.30
  26  -2  -1  123.09    7.30
 -26  -2   1  113.99    8.40
  26   2  -1  141.19   12.40
  26   2  -1  102.79    8.10
 -26   2   1   91.19   13.80
  26   2  -1  131.19    7.70
  26   2  -1  104.39    9.50
  26   2  -1  112.39    8.00
  26   2  -1  111.59    9.70
  26   2  -1  114.49    8.10
  24  -2  -1   96.09   10.10
  24  -2  -1   89.19    5.60
 -24  -2   1   91.59    6.60
 -24  -2   1   66.89   11.10
  24  -2  -1   83.39    6.10
 -24  -2   1   89.09    7.30
 -24   2   1  103.99   11.40
  24   2  -1   83.49    7.80
  24   2  -1   72.59    6.10
  24   2  -1   68.89   10.60
  24   2  -1   92.59    6.50
 -24   2   1   74.29    7.00
  24   2  -1  111.29   10.10
  24   2  -1   87.89    5.90
  22  -2  -1   33.10    3.00
  22  -2  -1   40.60    4.20
  22  -2  -1   32.20    6.90
  22  -2  -1   29.50    4.50
  22  -2  -1   28.10    6.60
 -22  -2   1   27.60    4.40
 -22  -2   1   36.70    3.70
  22  -2  -1   31.80    6.00
 -22  -2   1   30.90    7.30
 -22  -2   1   32.20    5.70
  22   2  -1   28.40    7.40
  22   2  -1   41.90    6.70
  22   2  -1   32.80    4.10
  22   2  -1   24.90    4.90
 -22   2   1   43.60    3.90
  22   2  -1   29.20    3.10
 -22   2   1   44.90    8.50
 -22   2   1   26.80    4.40
  22   2  -1   30.10    3.70
 -20  -2   1   39.80    4.70
 -20  -2   1   41.70    6.20
  20  -2  -1   34.60    4.90
  20  -2  -1   42.30    7.70
  20  -2  -1   36.40    3.60
  20  -2  -1   38.80    3.20
  20  -2  -1   35.70    5.90
  20  -2  -1   39.80    7.20
 -20  -2   1   41.00    3.70
  20   2  -1   43.50    5.60
  20   2  -1   40.80    5.50
 -20   2   1   42.40    3.80
 -20   2   1   40.10    5.60
 -20   2   1   30.10    6.60
 -20   2   1   33.30    4.50
  20   2  -1   35.80    7.00
  20   2  -1   36.80    3.30
  20   2  -1   44.00    4.50
  20   2  -1   50.39    6.90
  20   2  -1   41.80    3.80
  20   2  -1   39.80    3.60
  18  -2  -1   63.09    4.70
 -18  -2   1   75.29    5.00
 -18  -2   1   72.79    5.40
 -18  -2   1   65.89    9.40
  18  -2  -1   67.19    4.40
  18  -2  -1   63.09    7.00
 -18  -2   1   59.69    6.50
  18  -2  -1   73.89    8.40
  18  -2  -1   58.89    5.70
  18  -2  -1   85.49    9.80
  18   2  -1   63.49    5.00
  18   2  -1   66.69    4.60
 -18   2   1   73.19    6.50
 -18   2   1   70.59    8.40
  18   2  -1   77.99    6.50
  18   2  -1   68.99    5.00
 -18   2   1   60.89    5.30
  18   2  -1   79.19    7.50
 -18   2   1   75.39    5.00
 -18   2   1   63.09    6.70
  18   2  -1   57.19    8.40
  18   2  -1   65.19    6.30
  18   2  -1   72.39    5.10
 -18   2   1   66.39   10.00
 -16  -2   1  113.79   10.90
 -16  -2   1  146.19    8.40
  16  -2  -1  149.09   10.50
  16  -2  -1  122.19   10.90
 -16  -2   1  134.39    7.80
  16  -2  -1  129.89    9.00
  16  -2  -1  117.79    7.70
  16  -2  -1  129.59   10.80
  16  -2  -1  138.39    7.50
  16   2  -1  131.69    8.10
  16   2  -1  130.09    8.00
 -16   2   1  132.29    7.90
 -16   2   1  153.18   11.80
 -16   2   1  144.29    9.70
 -16   2   1  134.99    8.40
  16   2  -1  145.09   10.30
  16   2  -1  140.29   11.40
  16   2  -1  136.29    8.10
  16   2  -1  124.79    9.20
 -16   2   1  116.79    9.50
  16   2  -1  123.19    7.60
 -16   2   1  137.69   12.30
  16   2  -1  130.09    9.20
  14  -2  -1   94.79    7.50
 -14  -2   1   93.39    5.60
  14  -2  -1   87.09    5.20
  14  -2  -1   86.99    8.00
  14  -2  -1   94.59    6.70
  14  -2  -1   90.09    8.30
 -14  -2   1   95.29    6.00
 -14  -2   1   92.39    7.30
  14  -2  -1   89.39    5.60
 -14  -2   1   88.29    8.50
 -14   2   1   99.29    7.30
  14   2  -1   91.89    5.90
  14   2  -1   89.69    5.50
  14   2  -1   92.49    6.80
  14   2  -1   74.89    7.00
  14   2  -1   88.99    5.70
 -14   2   1   97.19    5.70
 -14   2   1   80.99    5.80
 -14   2   1   90.59    8.50
  14   2  -1   91.29    8.30
 -14   2   1   87.99   10.60
 -14   2   1   95.49    7.10
  12  -2  -1  135.39    8.40
  12  -2  -1  131.09    8.90
 -12  -2   1  124.39    9.70
 -12  -2   1  114.89    8.60
  12  -2  -1  120.19    9.80
  12  -2  -1  123.89    7.20
  12  -2  -1  144.29   10.00
  12  -2  -1  138.09    7.00
 -12  -2   1  128.09    7.50
 -12  -2   1  117.59    7.10
 -12   2   1  120.09    8.60
 -12   2   1  133.49    7.60
 -12   2   1  123.69    7.20
  12   2  -1  123.69    8.20
  12   2  -1  111.99    9.60
 -12   2   1  131.79   10.80
  12   2  -1  122.69    8.80
  12   2  -1  131.09    7.20
 -12   2   1  102.79    9.40
  12   2  -1  137.69    7.40
  12   2  -1  140.09    7.60
 -10  -2   1  571.24   34.50
  10  -2  -1  637.64   33.70
 -10  -2   1  649.43   32.50
  10  -2  -1  643.44   34.80
  10  -2  -1  606.24   32.10
 -10  -2   1  621.84   32.20
  10  -2  -1  669.13   35.30
  10  -2  -1  615.14   32.30
  10  -2  -1  641.14   33.40
 -10  -2   1  642.14   33.80
  10   2  -1  630.44   32.30
  10   2  -1  615.54   32.30
  10   2  -1  631.34   33.20
 -10   2   1  603.64   33.60
 -10   2   1  564.74   34.50
  10   2  -1  645.84   33.00
 -10   2   1  678.93   32.70
  10   2  -1  641.64   32.70
 -10   2   1  706.23   33.70
 -10   2   1  664.53   32.40
  10   2  -1  603.04   34.70
  10   2  -1  632.04   32.40
 -10   2   1  599.04   35.60
  -8  -2   1  134.09    7.60
   8  -2  -1  129.19    9.10
   8  -2  -1  148.79    9.80
   8  -2  -1  137.29    8.60
   8  -2  -1  140.19    7.50
   8  -2  -1  136.69    8.30
   8  -2  -1  145.99    7.30
  -8  -2   1  149.09    9.50
  -8  -2   1  135.49    8.60
  -8  -2   1  132.29    7.40
   8   2  -1  134.99    7.80
  -8   2   1  150.18    7.80
  -8   2   1  139.79    7.50
   8   2  -1  139.09    8.00
  -8   2   1  135.79    8.40
   8   2  -1  150.18    9.50
   8   2  -1  144.59    7.80
   8   2  -1  140.29    7.50
  -8   2   1  133.69    9.30
  -8   2   1  144.09   10.10
   8   2  -1  128.69    8.50
  -8   2   1  122.49    8.40
   8   2  -1  137.79    7.50
   8   2  -1  133.49    7.30
   6  -2  -1   23.90    2.80
   6  -2  -1   21.90    1.40
   6  -2  -1   24.90    2.30
   6  -2  -1   30.90    4.00
   6  -2  -1   26.40    2.50
  -6  -2   1   21.50    1.60
   6  -2  -1   22.20    1.60
  -6  -2   1   19.50    1.40
  -6  -2   1   21.50    2.30
  -6  -2   1   21.60    3.00
   6   2  -1   19.10    1.50
  -6   2   1   19.40    2.20
  -6   2   1   21.10    3.60
   6   2  -1   18.70    1.30
  -6   2   1   21.80    2.40
  -6   2   1   23.50    1.70
  -6   2   1   21.00    1.50
  -6   2   1   19.80    2.90
   6   2  -1   17.50    2.10
   6   2  -1   18.70    2.90
  -4  -2   1  691.63   36.40
   4  -2  -1  677.03   36.00
   4  -2  -1  747.83   36.60
  -4  -2   1  721.53   35.30
   4  -2  -1  717.23   36.10
  -4  -2   1  711.23   36.00
   4  -2  -1  699.63   35.30
  -4   2   1  720.43   36.60
   4   2  -1  721.83   35.70
   4   2  -1  687.43   35.50
   4   2  -1  668.53   35.20
  -4   2   1  646.24   35.90
  -2  -2   1   39.80    2.40
   2  -2  -1   40.30    3.20
  -2  -2   1   34.60    2.60
   2  -2  -1   39.80    2.80
  -2  -2   1   38.60    2.80
   2  -2  -1   44.60    2.90
  -2  -2   1   42.00    2.80
   2  -2  -1   43.60    3.50
  -2   2   1   40.70    2.80
   2   2  -1   33.30    2.70
  -2   2   1   42.20    3.20
   2   2  -1   40.00    2.60
   2   2  -1   39.30    2.40
   2   2  -1   44.50    2.60
   2   2  -1   34.70    2.40
   2   2  -1   39.90    2.90
  -2   2   1   43.80    3.50
  -2   2   1   41.30    2.80
   0  -2  -1  182.48    9.20
   0  -2   1  175.78    9.30
   0  -2   1  184.28   10.00
   0  -2  -1  179.68    9.80
   0  -2  -1  161.48    9.30
   0   2   1  164.28    9.30
   0   2   1  158.38    9.60
   0   2  -1  179.48   10.10
   0   2   1  169.98    9.20
   0   2  -1  165.48    9.20
   0   2   1  184.58    9.90
   0   2  -1  174.38    9.30
   2  -2   1  647.84   31.00
  -2  -2  -1  590.04   31.30
   2  -2   1  653.73   31.50
  -2  -2  -1  639.24   31.00
  -2  -2  -1  568.74   31.60
   2  -2   1  590.64   31.20
   2  -2   1  664.63   32.50
   2   2   1  572.94   31.60
   2   2   1  574.74   30.80
   2   2   1  619.34   31.00
   2   2   1  610.94   31.00
  -2   2  -1  556.54   31.20
  -2   2  -1  649.24   31.50
   2   2   1  566.94   31.30
  -2   2  -1  630.24   30.80
   4  -2   1 8361.86  446.16
   4  -2   1 9128.19  501.25
  -4  -2  -1 9999.00  532.55
  -4  -2  -1 7782.72  446.96
   4   2   1 8804.42  448.46
   4   2   1 8896.81  530.35
  -4   2  -1 8965.10  494.55
  -4   2  -1 8786.42  450.55
   6  -2   1  117.29    6.60
   6  -2   1  118.59    8.10
   6  -2   1  140.59    6.80
  -6  -2  -1  127.59    6.80
   6  -2   1  140.89    8.00
  -6  -2  -1  122.59    7.90
  -6  -2  -1  120.49    8.40
   6  -2   1  136.29    7.70
  -6  -2  -1  128.89    7.00
   6  -2   1  123.09    9.20
   6   2   1  130.09    6.90
  -6   2  -1  134.69    7.50
   6   2   1  127.89    7.10
   6   2   1  124.09    7.70
   6   2   1  116.69    8.40
   6   2   1  134.69    7.10
  -6   2  -1  125.59    8.30
  -6   2  -1  123.89    9.40
  -6   2  -1  121.59    8.00
   6   2   1  136.59    8.00
   8  -2   1   53.99    3.20
   8  -2   1   53.79    4.40
   8  -2   1   60.29    5.90
  -8  -2  -1   57.39    5.30
   8  -2   1   45.30    4.30
   8  -2   1   54.49    3.10
  -8  -2  -1   58.09    3.40
  -8  -2  -1   61.29    3.70
  -8  -2  -1   53.99    4.50
   8  -2   1   53.29    4.90
   8   2   1   59.39    5.20
  -8   2  -1   52.89    4.60
   8   2   1   56.29    3.80
  -8   2  -1   59.29    5.20
  -8   2  -1   56.99    7.20
   8   2   1   52.29    4.40
   8   2   1   56.99    3.50
  -8   2  -1   56.39    3.50
   8   2   1   63.49    4.80
  -8   2  -1   52.19    4.20
   8   2   1   52.89    3.60
  -8   2  -1   56.69    3.70
 -10  -2  -1   33.90    2.70
  10  -2   1   32.40    3.50
  10  -2   1   30.10    2.30
  10  -2   1   39.90    4.30
 -10  -2  -1   36.30    2.50
 -10  -2  -1   33.80    4.90
  10  -2   1   32.90    2.10
  10  -2   1   37.10    5.80
  10  -2   1   37.00    3.80
 -10  -2  -1   29.80    3.60
  10   2   1   36.40    2.40
 -10   2  -1   34.70    2.60
 -10   2  -1   29.90    4.00
 -10   2  -1   37.30    2.90
  10   2   1   39.90    4.70
  10   2   1   35.60    2.60
  10   2   1   32.30    3.80
  10   2   1   34.10    2.80
 -10   2  -1   33.70    5.80
  10   2   1   35.70    4.10
  10   2   1   30.30    4.60
 -10   2  -1   34.70    4.10
  10   2   1   31.90    2.90
 -10   2  -1   41.10    3.60
  12  -2   1   80.79    8.90
 -12  -2  -1   66.29    4.20
 -12  -2  -1   59.89    4.40
 -12  -2  -1   68.69    5.80
  12  -2   1   60.89    4.00
  12  -2   1   85.09    7.00
  12  -2   1   61.69    5.70
  12  -2   1   62.79    3.80
 -12  -2  -1   63.59    6.70
  12  -2   1   61.59    5.30
  12   2   1   67.29    5.80
  12   2   1   62.79    4.80
 -12   2  -1   64.39    6.60
  12   2   1   61.69    4.50
  12   2   1   64.39    5.70
  12   2   1   63.49    4.00
 -12   2  -1   73.49    5.50
 -12   2  -1   53.49    8.20
 -12   2  -1   75.29    4.40
 -12   2  -1   67.09    5.80
  12   2   1   80.49    7.10
  12   2   1   59.69    5.90
  12   2   1   67.09    4.30
 -12   2  -1   66.49    4.70
  14  -2   1  141.09    7.30
  14  -2   1  138.99    9.90
 -14  -2  -1  138.79    8.20
 -14  -2  -1  108.19   11.70
  14  -2   1  117.79   10.30
 -14  -2  -1  135.09   10.90
  14  -2   1  143.79   11.50
  14  -2   1  146.19    9.30
  14  -2   1  131.19    7.50
 -14  -2  -1  133.79    7.80
 -14   2  -1  136.59    8.30
  14   2   1  129.09    8.20
 -14   2  -1  143.29    7.90
  14   2   1  128.09    7.40
  14   2   1  145.49   10.20
 -14   2  -1  134.19    9.60
  14   2   1  117.49    9.50
 -14   2  -1  125.69   10.60
  14   2   1  130.59    8.40
  14   2   1  132.29   10.80
 -14   2  -1  137.19   12.10
 -14   2  -1  129.39    9.10
  14   2   1  132.69    9.60
  14   2   1  133.59    7.80
 -16  -2  -1   87.49    7.40
 -16  -2  -1   96.09    9.10
  16  -2   1   89.99    7.80
  16  -2   1   90.29   10.70
 -16  -2  -1   86.79    5.60
  16  -2   1   84.39    8.50
  16  -2   1   87.69    4.90
 -16  -2  -1   88.09    6.10
  16  -2   1   84.29    6.80
  16  -2   1   81.49    5.20
 -16   2  -1   84.69    7.00
  16   2   1   90.59    7.90
 -16   2  -1   80.39    8.60
  16   2   1   87.99    5.20
  16   2   1   87.89    6.10
 -16   2  -1   82.29    5.60
 -16   2  -1   74.59    5.90
  16   2   1   69.49    8.30
  16   2   1   83.29    5.50
  16   2   1   73.29    7.40
  16   2   1   80.29    7.40
  16   2   1   78.69    5.90
  18  -2   1  129.99   11.80
  18  -2   1  113.69    9.10
 -18  -2  -1  129.09    8.30
  18  -2   1  110.69    7.20
 -18  -2  -1  107.59    7.60
  18  -2   1  131.19    7.00
  18  -2   1  133.19   10.40
  18  -2   1  122.79   11.20
 -18  -2  -1  107.79    9.50
 -18   2  -1  132.59   11.60
  18   2   1  128.29    7.70
  18   2   1  129.19    8.20
  18   2   1  132.69   10.10
 -18   2  -1  121.49    7.80
 -18   2  -1  120.29    9.40
 -18   2  -1  124.59    8.40
  18   2   1  148.79   10.70
  18   2   1  124.29    7.20
 -20  -2  -1   82.69    5.70
  20  -2   1   72.09   10.00
 -20  -2  -1   69.39   11.70
 -20  -2  -1   84.99    9.80
  20  -2   1   76.19    4.70
  20  -2   1   78.69    5.10
 -20  -2  -1   72.09    6.10
  20  -2   1   78.19    8.20
 -20   2  -1   92.79    6.70
  20   2   1   74.59   10.80
  20   2   1   75.09    5.00
 -20   2  -1   61.49    9.60
  20   2   1   78.19    8.90
  20   2   1   59.59    5.70
 -20   2  -1   79.39    5.80
  20   2   1   99.99   10.60
  20   2   1   81.29    5.50
  22  -2   1   52.59    3.30
  22  -2   1   44.50    7.10
 -22  -2  -1   44.10    4.40
  22  -2   1   41.80    3.50
 -22  -2  -1   32.10    7.30
 -22  -2  -1   47.10    5.70
  22  -2   1   36.60    7.60
  22   2   1   48.50    4.00
 -22   2  -1   37.60    4.70
  22   2   1   44.20    6.70
  22   2   1   52.29    4.90
 -22   2  -1   49.30    9.10
 -22   2  -1   43.40    5.60
  22   2   1   43.30    4.60
  22   2   1   47.10    3.50
  22   2   1   44.50    8.30
  22   2   1   37.60    6.40
  22   2   1   43.80    7.30
  24  -2   1   25.70    2.20
 -24  -2  -1   23.00    6.40
 -24  -2  -1   23.80    4.00
 -24  -2  -1   21.50    4.50
  24  -2   1   26.50    6.00
  24  -2   1   22.60    2.80
  24   2   1   24.20    3.70
  24   2   1   23.20    5.30
  24   2   1   23.10    2.80
  24   2   1   28.20    6.10
  24   2   1   27.20    3.40
 -24   2  -1   22.00    4.40
  24   2   1   21.40    7.80
  24   2   1   18.70    3.60
 -24   2  -1   25.00    6.60
 -24   2  -1   17.20    3.50
  24   2   1   12.00    4.00
 -26  -2  -1   35.50    5.60
 -26  -2  -1   32.70    4.80
 -26  -2  -1   28.00    8.10
  26  -2   1   46.70    8.10
  26   2   1   37.00    4.10
  26   2   1   23.30    5.60
  26   2   1   25.80    4.40
  26   2   1   32.10    5.80
 -26   2  -1   50.09    5.00
  26   2   1   43.90    3.30
 -26   2  -1   47.20    9.50
  26   2   1   34.40    4.30
 -26   2  -1   24.40    5.30
  26   2   1   45.30    7.80
 -28  -2  -1    7.90    3.50
 -28  -2  -1    5.80    6.00
 -28  -2  -1    7.30    3.90
  28  -2   1    5.60    5.20
 -28   2  -1    8.60    3.30
 -28   2  -1    6.10    6.00
  28   2   1    4.30    2.50
  28   2   1    3.50    5.70
 -28   2  -1    8.70    4.00
  29  -3  -1    1.00    1.80
 -29  -3   1   -0.10    2.90
 -29  -3   1   -2.40    6.90
 -29  -3   1    0.00    3.10
  29  -3  -1    2.90    1.70
  29  -3  -1   -6.30    4.50
  29   3  -1   -3.80    5.10
 -29   3   1    4.70    3.00
  29   3  -1   -3.10    1.90
 -29   3   1   -1.10    2.90
  29   3  -1    0.50    1.70
 -29   3   1    4.30    5.90
 -27  -3   1   23.60    4.20
 -27  -3   1   22.30    6.70
  27  -3  -1   28.50    3.80
 -27  -3   1   24.10    5.00
  27  -3  -1   25.80    3.10
 -27   3   1   25.30    4.20
  27   3  -1   25.20    6.20
 -27   3   1   23.20    4.90
 -27   3   1   25.70    7.30
  27   3  -1   25.40    4.00
  27   3  -1   28.30    3.60
 -25  -3   1   12.30    5.80
  25  -3  -1   13.30    2.70
  25  -3  -1   12.80    2.10
  25  -3  -1   18.60    5.60
 -25  -3   1   10.90    2.90
 -25  -3   1    8.30    3.20
  25   3  -1   11.20    2.00
  25   3  -1   16.20    5.20
 -25   3   1   12.30    3.10
  25   3  -1    9.10    2.60
 -25   3   1   14.00    3.90
  25   3  -1   11.20    2.80
  25   3  -1    1.30    7.30
  25   3  -1   12.80    3.10
  25   3  -1   11.50    2.00
 -25   3   1   27.20    7.20
  25   3  -1   11.80    2.50
 -23  -3   1   10.10    2.60
  23  -3  -1    8.00    2.20
 -23  -3   1    2.80    3.50
 -23  -3   1    7.80    3.00
 -23  -3   1    4.10    4.50
  23  -3  -1    6.70    4.00
  23  -3  -1    6.30    1.80
  23   3  -1    4.90    1.50
  23   3  -1    3.10    3.70
  23   3  -1    4.80    2.30
 -23   3   1    6.20    4.90
  23   3  -1    2.50    1.90
  23   3  -1    8.10    2.20
  23   3  -1    4.40    4.90
  23   3  -1    5.50    1.60
  23   3  -1    5.60    2.40
  21  -3  -1   21.00    2.60
  21  -3  -1   23.70    5.30
  21  -3  -1   15.50    3.50
  21  -3  -1   17.60    5.30
  21  -3  -1   24.20    6.00
 -21  -3   1   19.20    4.20
  21  -3  -1   19.10    2.90
 -21  -3   1   20.20    3.60
 -21  -3   1   24.50    3.30
 -21   3   1   19.70    3.10
  21   3  -1   22.60    5.80
  21   3  -1   18.10    3.30
 -21   3   1   17.70    5.80
  21   3  -1   16.30    2.60
 -21   3   1   14.40    3.40
  21   3  -1   21.30    2.50
  21   3  -1   28.80    5.30
  21   3  -1   22.40    3.60
  21   3  -1   20.40    3.30
  21   3  -1   22.20    2.60
  19  -3  -1   33.10    2.90
 -19  -3   1   38.50    4.60
 -19  -3   1   37.90    3.50
  19  -3  -1   24.60    6.00
 -19  -3   1   42.50    7.40
 -19  -3   1   38.10    5.70
  19  -3  -1   58.09    8.70
  19  -3  -1   44.10    6.40
  19  -3  -1   41.10    5.30
  19  -3  -1   31.30    3.60
  19   3  -1   33.60    5.60
 -19   3   1   33.40    7.00
  19   3  -1   33.40    4.40
 -19   3   1   37.10    3.50
 -19   3   1   35.10    8.00
  19   3  -1   39.00    3.20
  19   3  -1   37.80    3.30
  19   3  -1   39.40    3.10
  19   3  -1   42.10    4.50
  19   3  -1   32.70    6.90
 -19   3   1   32.20    4.40
 -19   3   1   43.20    5.70
 -19   3   1   31.80    5.60
  19   3  -1   34.10    4.40
  17  -3  -1  115.99   10.60
  17  -3  -1  123.09    7.40
 -17  -3   1  141.79   11.70
 -17  -3   1  126.29    7.50
 -17  -3   1  138.89    8.10
  17  -3  -1  133.49   10.10
 -17  -3   1  114.09    9.50
  17  -3  -1  122.29    8.80
  17  -3  -1  130.59   11.30
  17  -3  -1  115.59    7.00
 -17   3   1  116.79    9.10
  17   3  -1  116.19    8.30
  17   3  -1  138.89   10.00
 -17   3   1  120.59   14.20
 -17   3   1  112.19    7.50
 -17   3   1  123.89   11.10
 -17   3   1  126.29    8.10
  17   3  -1  116.49    7.80
  17   3  -1  118.39    7.30
  17   3  -1  126.49   11.40
  17   3  -1  126.59    8.40
  17   3  -1  128.19    7.30
 -17   3   1  123.39    9.70
  17   3  -1  123.49    7.30
  15  -3  -1   79.29    9.60
  15  -3  -1   71.79    5.90
  15  -3  -1   72.99    4.70
 -15  -3   1   68.09    5.00
  15  -3  -1   58.59    6.90
  15  -3  -1   70.89    6.80
  15  -3  -1   71.29    4.40
 -15  -3   1   69.29    6.60
 -15  -3   1   68.89    7.30
 -15  -3   1   72.69    4.70
 -15   3   1   75.79    4.80
 -15   3   1   75.79    6.30
 -15   3   1   74.69    6.80
 -15   3   1   78.69    5.30
  15   3  -1   76.19    7.60
  15   3  -1   72.69    4.70
 -15   3   1   53.19    9.10
  15   3  -1   74.59    5.20
  15   3  -1   65.99    4.50
  15   3  -1   69.99    4.50
  15   3  -1   72.29    6.70
  15   3  -1   58.69    5.20
  15   3  -1   68.79    5.40
 -15   3   1   75.99    7.90
 -13  -3   1   31.40    2.70
  13  -3  -1   37.60    5.60
  13  -3  -1   37.90    2.50
 -13  -3   1   36.00    3.00
  13  -3  -1   36.10    4.70
  13  -3  -1   31.80    2.70
 -13  -3   1   30.60    4.40
 -13  -3   1   30.10    5.30
  13  -3  -1   45.40    6.50
  13  -3  -1   37.50    3.80
  13   3  -1   37.50    4.30
  13   3  -1   33.30    2.60
  13   3  -1   37.50    3.20
  13   3  -1   35.40    3.30
  13   3  -1   46.20    6.30
 -13   3   1   32.40    4.50
 -13   3   1   32.40    4.20
 -13   3   1   52.29    7.60
  13   3  -1   33.70    3.20
 -13   3   1   25.80    5.00
 -13   3   1   38.90    3.10
 -13   3   1   30.10    3.80
  13   3  -1   41.30    2.90
  13   3  -1   32.40    2.50
 -11  -3   1  237.58   13.60
  11  -3  -1  223.98   11.90
  11  -3  -1  212.98   14.90
 -11  -3   1  234.38   14.70
 -11  -3   1  225.78   12.10
  11  -3  -1  235.98   14.50
 -11  -3   1  219.38   11.80
  11  -3  -1  208.98   11.60
  11  -3  -1  203.58   13.30
  11  -3  -1  227.08   13.20
  11   3  -1  222.08   12.30
  11   3  -1  206.58   11.70
  11   3  -1  200.08   14.30
  11   3  -1  227.08   12.20
  11   3  -1  214.08   13.30
  11   3  -1  221.88   11.60
 -11   3   1  232.28   13.20
 -11   3   1  236.58   14.70
  11   3  -1  225.98   12.50
 -11   3   1  225.48   15.90
 -11   3   1  226.38   11.90
 -11   3   1  220.98   12.20
  11   3  -1  215.98   11.90
 -11   3   1  205.18   13.40
  -9  -3   1   56.59    3.50
  -9  -3   1   61.79    5.30
   9  -3  -1   58.99    4.70
   9  -3  -1   53.89    5.20
  -9  -3   1   53.99    4.60
   9  -3  -1   47.60    4.20
   9  -3  -1   55.09    6.60
  -9  -3   1   51.09    3.20
   9  -3  -1   56.79    3.40
   9  -3  -1   50.29    3.20
   9   3  -1   48.90    5.10
  -9   3   1   52.19    4.30
  -9   3   1   49.70    4.60
  -9   3   1   54.29    5.10
   9   3  -1   51.29    3.40
   9   3  -1   47.70    3.10
  -9   3   1   44.40    6.40
   9   3  -1   43.90    4.30
   9   3  -1   53.29    3.00
   9   3  -1   53.59    3.80
  -9   3   1   57.09    3.40
  -9   3   1   55.79    3.60
   9   3  -1   53.59    3.70
   9   3  -1   55.29    3.40
   7  -3  -1    3.60    1.70
   7  -3  -1    3.00    0.90
  -7  -3   1    1.20    1.20
   7  -3  -1    2.40    1.30
   7  -3  -1    2.50    0.70
  -7  -3   1    0.20    1.10
   7  -3  -1    3.50    1.40
   7  -3  -1    1.90    1.70
   7   3  -1    2.70    0.90
  -7   3   1    1.60    1.30
   7   3  -1    2.30    0.50
   7   3  -1   -0.50    1.30
  -7   3   1    2.30    0.70
  -7   3   1    1.30    1.60
   7   3  -1    2.10    1.10
  -7   3   1    1.40    0.80
  -7   3   1    1.90    1.10
  -7   3   1    0.50    1.60
   7   3  -1    0.60    0.60
  -5  -3   1   88.69    5.00
   5  -3  -1   94.89    6.30
  -5  -3   1   95.69    6.20
   5  -3  -1   87.69    5.70
   5  -3  -1   84.49    4.90
  -5  -3   1   85.89    4.70
   5  -3  -1   94.09    5.70
  -5  -3   1   82.89    6.00
   5  -3  -1   84.49    4.80
   5  -3  -1   90.29    6.90
  -5  -3   1   83.79    4.80
  -5  -3   1   91.49    5.20
  -5   3   1   94.79    5.60
   5   3  -1   91.19    5.30
  -5   3   1   83.59    4.70
  -5   3   1   85.79    7.10
   5   3  -1   88.09    4.80
   5   3  -1   86.39    5.00
  -5   3   1   95.69    6.30
   5   3  -1   77.89    5.10
  -5   3   1   85.29    4.90
  -5   3   1   83.79    5.80
   3  -3  -1  147.99    9.30
   3  -3  -1  146.69    8.30
  -3  -3   1  140.29    7.60
  -3  -3   1  163.58    8.30
  -3  -3   1  142.39    8.50
   3  -3  -1  133.69    8.20
   3  -3  -1  136.99    8.60
  -3  -3   1  142.69    8.10
   3   3  -1  137.59    8.00
   3   3  -1  143.99    8.00
   3   3  -1  148.99    7.80
   3   3  -1  145.29    7.70
  -3   3   1  154.78    9.70
  -3   3   1  146.49    8.40
  -3   3   1  138.79    8.10
   3   3  -1  142.69    8.30
  -3   3   1  142.19    8.70
   3   3  -1  129.49    8.40
   1  -3  -1  611.04   32.30
  -1  -3   1  617.04   31.80
   1  -3  -1  633.44   32.00
  -1  -3   1  575.84   31.70
   1  -3  -1  629.74   31.90
   1   3  -1  598.04   31.80
   1   3  -1  625.04   32.00
  -1   3   1  614.04   32.40
  -1   3   1  654.63   32.00
  -1   3   1  645.24   31.90
   1   3  -1  614.44   32.00
  -1  -3  -1   12.80    2.60
  -1  -3  -1   13.60    1.50
   1  -3   1   13.50    1.30
  -1  -3  -1   14.40    2.20
   1  -3   1   13.00    1.60
   1  -3   1   13.10    1.70
  -1  -3  -1    9.60    1.50
   1  -3   1   12.60    2.30
  -1   3  -1   13.00    1.60
  -1   3  -1    8.50    2.10
  -1   3  -1   13.00    1.80
   1   3   1   13.70    1.50
  -1   3  -1   12.80    1.30
   1   3   1    9.40    1.80
  -1   3  -1   15.10    1.70
   1   3   1   13.90    2.20
   3  -3   1  776.92   39.50
   3  -3   1  720.13   39.00
  -3  -3  -1  759.22   38.90
  -3  -3  -1  756.62   39.90
  -3  -3  -1  795.12   39.60
   3  -3   1  758.72   39.40
   3   3   1  792.82   40.00
   3   3   1  728.03   38.80
  -3   3  -1  742.63   39.50
   3   3   1  752.82   38.70
  -3   3  -1  782.22   38.80
  -3   3  -1  774.82   41.20
   3   3   1  770.72   39.00
  -3   3  -1  781.52   39.70
  -5  -3  -1  366.36   21.20
  -5  -3  -1  412.86   22.40
   5  -3   1  407.06   22.50
   5  -3   1  436.56   24.30
   5  -3   1  434.76   22.60
  -5  -3  -1  445.26   22.60
  -5  -3  -1  437.26   23.20
  -5  -3  -1  408.96   21.40
  -5  -3  -1  406.86   21.60
   5  -3   1  428.76   22.10
  -5   3  -1  446.16   22.80
  -5   3  -1  401.76   21.40
   5   3   1  439.16   21.80
   5   3   1  447.16   23.20
   5   3   1  406.66   21.50
  -5   3  -1  425.96   21.60
  -5   3  -1  413.26   24.50
   5   3   1  415.36   22.40
   5   3   1  411.66   21.60
   5   3   1  419.86   22.30
  -5   3  -1  413.76   22.70
  -5   3  -1  399.26   21.80
   7  -3   1  538.95   28.90
   7  -3   1  554.94   30.80
  -7  -3  -1  524.05   27.50
  -7  -3  -1  564.54   29.80
  -7  -3  -1  513.45   27.70
   7  -3   1  565.44   29.30
   7  -3   1  507.65   28.40
   7  -3   1  583.24   27.50
   7  -3   1  494.45   27.70
  -7  -3  -1  486.85   28.70
  -7   3  -1  545.95   28.20
  -7   3  -1  545.65   29.20
   7   3   1  503.35   29.60
  -7   3  -1  545.05   27.90
   7   3   1  543.25   27.60
  -7   3  -1  540.25   31.30
   7   3   1  565.54   28.00
  -7   3  -1  539.15   27.60
   7   3   1  570.84   29.00
   7   3   1  543.95   27.70
   7   3   1  559.84   28.60
   9  -3   1    1.90    2.10
  -9  -3  -1    3.50    1.10
  -9  -3  -1    3.10    0.90
   9  -3   1    3.20    1.60
   9  -3   1    3.60    0.90
  -9  -3  -1    2.20    2.20
   9  -3   1    4.20    0.80
   9  -3   1    0.40    1.70
   9  -3   1    3.10    1.60
  -9  -3  -1    3.30    1.70
   9   3   1    1.10    1.80
   9   3   1    3.00    1.00
  -9   3  -1    2.60    1.80
  -9   3  -1    5.30    1.70
   9   3   1    0.10    1.40
   9   3   1    2.10    1.30
  -9   3  -1   -1.60    1.90
  -9   3  -1    3.90    1.30
  -9   3  -1    4.70    1.10
  -9   3  -1    3.30    1.80
   9   3   1    1.60    1.20
   9   3   1    2.60    0.90
 -11  -3  -1   32.80    2.60
 -11  -3  -1   33.50    2.90
 -11  -3  -1   33.40    4.40
  11  -3   1   39.10    4.00
  11  -3   1   46.10    4.80
  11  -3   1   35.80    2.50
 -11  -3  -1   40.70    5.90
  11  -3   1   41.00    4.30
  11  -3   1   40.90    6.40
  11  -3   1   36.20    2.30
 -11   3  -1   41.70    3.20
 -11   3  -1   37.80    2.80
  11   3   1   31.50    3.90
  11   3   1   38.10    5.70
  11   3   1   36.20    2.80
 -11   3  -1   37.70    4.50
 -11   3  -1   25.40    4.30
  11   3   1   39.80    2.70
 -11   3  -1   34.90    6.50
 -11   3  -1   30.10    3.40
  11   3   1   38.80    3.00
  11   3   1   34.70    4.40
  13  -3   1  121.59    7.00
 -13  -3  -1  132.99    8.10
  13  -3   1  125.59    9.10
 -13  -3  -1  122.69   10.20
  13  -3   1  132.09    8.90
 -13  -3  -1  117.29    8.90
  13  -3   1  123.89    6.80
  13  -3   1  124.89   10.90
  13  -3   1  135.09   10.10
 -13  -3  -1  119.29    7.50
 -13   3  -1  124.99    7.80
 -13   3  -1  119.49   11.60
  13   3   1  125.39    9.20
  13   3   1  132.49    8.80
  13   3   1  123.79    7.50
 -13   3  -1  126.59   10.20
  13   3   1  129.69    7.50
 -13   3  -1  126.79    8.50
  13   3   1  118.09    7.70
  13   3   1  132.49    7.20
  13   3   1  121.49    9.10
  13   3   1  128.49   10.40
 -13   3  -1  116.19    7.30
 -13   3  -1  116.39    9.20
  15  -3   1   94.29    5.50
  15  -3   1  104.09    9.00
  15  -3   1  108.99    8.50
  15  -3   1   92.99    9.60
 -15  -3  -1   84.49    9.10
 -15  -3  -1   96.19    6.10
 -15  -3  -1   90.29    6.40
  15  -3   1  110.89    7.80
  15  -3   1   98.79    5.90
 -15  -3  -1   91.19    7.90
  15   3   1   93.49    6.30
 -15   3  -1   96.19    8.90
 -15   3  -1  106.89    7.60
 -15   3  -1  105.39    6.30
  15   3   1   99.09    6.40
 -15   3  -1   95.09    8.30
  15   3   1   98.79    7.60
  15   3   1  114.69    8.70
  15   3   1   83.79    7.70
 -15   3  -1  101.89    6.80
  15   3   1   93.89    5.90
  15   3   1  116.79    9.70
 -15   3  -1   85.29   11.70
  15   3   1   90.29    6.50
 -17  -3  -1   64.09    9.30
  17  -3   1   80.49    6.90
  17  -3   1   75.89    7.50
 -17  -3  -1   72.39    5.70
  17  -3   1  104.19   11.80
 -17  -3  -1   81.79    7.50
  17  -3   1   80.39    8.40
 -17  -3  -1   75.59    5.30
  17  -3   1   74.99    4.90
  17  -3   1   73.69    4.60
 -17   3  -1   79.69    5.50
  17   3   1   75.39    7.00
 -17   3  -1   71.09    5.80
  17   3   1   81.59    5.60
  17   3   1   75.29    4.90
  17   3   1   75.39    6.80
  17   3   1   81.59    5.50
  17   3   1   76.59    7.60
  17   3   1   75.49    5.30
  17   3   1   64.99   10.50
 -17   3  -1   70.99    6.50
 -17   3  -1   76.29    8.50
  19  -3   1   19.70    2.10
  19  -3   1   15.40    5.40
 -19  -3  -1   12.70    2.50
  19  -3   1   13.60    3.70
  19  -3   1   12.50    2.10
 -19  -3  -1   16.10    4.00
  19  -3   1   16.20    4.70
  19  -3   1   11.70    3.90
 -19  -3  -1   10.80    2.90
 -19  -3  -1   19.20    6.00
  19   3   1   12.60    2.30
  19   3   1   18.80    2.40
  19   3   1   12.40    2.30
  19   3   1    8.90    4.50
  19   3   1   17.90    3.70
 -19   3  -1   11.10    4.50
  19   3   1   12.50    3.50
  19   3   1   13.00    2.50
  19   3   1   23.80    4.80
 -19   3  -1   12.90    2.60
 -19   3  -1   18.70    3.50
  21  -3   1    1.70    2.90
  21  -3   1   -1.20    1.10
 -21  -3  -1   -2.50    1.60
 -21  -3  -1    2.00    2.30
 -21  -3  -1   -1.20    3.90
 -21  -3  -1    0.70    2.70
  21  -3   1    0.00    1.00
  21   3   1    3.50    3.90
  21   3   1   -0.70    3.80
 -21   3  -1    0.50    2.30
  21   3   1   -0.80    2.10
  21   3   1    1.50    1.40
  21   3   1    3.20    1.70
 -21   3  -1   -0.60    1.80
  21   3   1    2.40    1.70
  21   3   1   -0.60    1.50
 -21   3  -1   -2.10    3.50
  21   3   1   -1.60    1.70
 -23  -3  -1   48.80    5.20
  23  -3   1   81.69    9.00
  23  -3   1   56.29    3.80
  23  -3   1   51.99    4.10
 -23  -3  -1   53.19    9.60
 -23  -3  -1   45.40    6.00
  23   3   1   72.19    8.30
  23   3   1   43.00    8.20
 -23   3  -1   56.49    5.20
  23   3   1   56.29    4.90
 -23   3  -1   53.09    6.40
  23   3   1   54.49    4.70
  23   3   1   63.79    4.30
 -23   3  -1   49.00    9.30
  23   3   1   45.00    6.40
  25  -3   1   67.69    9.60
  25  -3   1   64.79    5.00
 -25  -3  -1   77.89    7.00
 -25  -3  -1   80.89   11.90
 -25  -3  -1   78.59    6.30
  25  -3   1   73.99    4.60
 -25   3  -1   73.79    7.10
  25   3   1   62.19    5.90
 -25   3  -1   93.99   12.70
  25   3   1   76.29    7.30
  25   3   1   67.49    5.40
  25   3   1   71.99    4.90
 -25   3  -1   54.39    5.80
  25   3   1   62.99    7.70
  25   3   1   75.49    5.70
  25   3   1   51.39    8.50
 -27  -3  -1   37.90    9.30
  27  -3   1   45.30    8.10
 -27  -3  -1   34.40    5.10
 -27  -3  -1   44.00    6.50
 -27   3  -1   36.40    6.30
  27   3   1   32.50    7.60
 -27   3  -1   34.20    8.00
  27   3   1   37.90    3.40
 -27   3  -1   41.60    5.40
  27   3   1   42.30    4.00
 -29  -3  -1   21.40    5.10
 -29  -3  -1   14.20    7.50
 -29  -3  -1   11.90    3.80
  29  -3   1   11.80    5.90
 -29   3  -1   14.60    4.90
 -29   3  -1   13.40    3.90
  29   3   1   -5.30    6.00
 -29   3  -1    5.80    5.40
  28  -4  -1    1.40    1.60
 -28  -4   1    5.30    3.10
  28  -4  -1   10.20    5.50
  28  -4  -1    2.80    2.10
 -28  -4   1    1.70    6.00
 -28  -4   1   -0.40    2.80
  28   4  -1    3.30    2.10
  28   4  -1   -7.00    5.00
  28   4  -1    4.10    2.60
 -28   4   1    4.80    3.00
 -28   4   1    1.30    3.20
 -28   4   1    4.20    5.20
  26  -4  -1   18.20    2.60
 -26  -4   1   15.20    4.10
  26  -4  -1   14.90    3.00
  26  -4  -1   17.60    5.40
 -26  -4   1   24.60    7.60
 -26  -4   1   18.10    3.70
 -26   4   1   17.20    3.70
  26   4  -1   21.40    3.30
 -26   4   1   21.50    7.20
  26   4  -1    8.00    5.70
 -26   4   1   13.80    4.10
  26   4  -1   14.60    3.40
  24  -4  -1    9.10    4.40
  24  -4  -1    4.10    2.00
 -24  -4   1    4.80    3.00
 -24  -4   1    4.30    2.50
 -24  -4   1    8.70    5.40
  24  -4  -1   10.10    2.00
 -24   4   1    6.20    2.60
  24   4  -1    6.30    2.20
  24   4  -1    5.00    2.40
  24   4  -1   19.70    7.70
  24   4  -1    9.00    4.50
 -24   4   1    7.00    3.30
 -24   4   1    6.40    5.80
 -22  -4   1    0.60    3.10
  22  -4  -1    0.20    3.10
 -22  -4   1    5.20    5.10
 -22  -4   1    3.90    2.20
  22  -4  -1    1.90    1.40
 -22  -4   1    2.80    2.30
  22  -4  -1    1.00    1.60
  22   4  -1   -0.40    0.80
  22   4  -1    0.90    0.70
 -22   4   1    0.70    3.70
  22   4  -1    4.40    2.00
  22   4  -1    3.50    4.60
  22   4  -1    0.40    0.80
  22   4  -1    2.70    2.20
  22   4  -1    1.30    1.00
  22   4  -1    6.30    3.20
 -22   4   1    1.20    1.90
 -22   4   1    0.20    2.10
 -20  -4   1   19.70    2.90
  20  -4  -1   12.20    3.80
  20  -4  -1   12.70    3.60
 -20  -4   1   13.40    3.70
  20  -4  -1   14.40    2.20
  20  -4  -1   11.10    4.60
 -20  -4   1   14.00    5.30
  20  -4  -1    7.30    4.20
  20  -4  -1   19.60    2.80
 -20  -4   1   16.20    3.20
 -20   4   1   18.90    4.80
 -20   4   1   15.80    5.50
 -20   4   1   18.60    3.60
  20   4  -1   15.50    3.10
 -20   4   1   13.60    2.70
  20   4  -1   14.90    5.00
 -20   4   1    9.70    5.60
  20   4  -1   19.60    4.60
  20   4  -1   11.40    1.50
  20   4  -1   14.60    2.20
  20   4  -1   16.00    2.20
  20   4  -1   16.40    2.60
  20   4  -1   16.10    1.60
 -18  -4   1    8.60    3.70
 -18  -4   1    8.80    2.50
  18  -4  -1   12.60    3.60
  18  -4  -1   12.90    2.20
  18  -4  -1    5.90    3.00
 -18  -4   1   12.40    2.30
  18  -4  -1   10.50    5.30
  18  -4  -1    9.00    1.80
 -18  -4   1    9.60    3.30
  18   4  -1    7.20    1.20
  18   4  -1   10.30    2.60
  18   4  -1    9.50    1.80
 -18   4   1    9.50    3.50
  18   4  -1    7.60    1.60
  18   4  -1    4.70    3.80
  18   4  -1    2.00    2.90
 -18   4   1   11.30    2.70
 -18   4   1   10.60    4.10
 -18   4   1    0.70    3.50
  18   4  -1   10.50    2.10
 -18   4   1    4.10    2.50
  18   4  -1    9.40    1.30
 -18   4   1    9.40    2.20
 -16  -4   1   17.40    4.80
 -16  -4   1   20.90    3.00
  16  -4  -1   17.90    4.10
 -16  -4   1   20.90    2.60
 -16  -4   1   15.50    3.60
  16  -4  -1   27.50    6.10
  16  -4  -1   19.30    3.50
  16  -4  -1   24.10    2.40
  16  -4  -1   15.20    4.20
  16  -4  -1   21.10    2.70
  16   4  -1   18.90    5.00
 -16   4   1   16.20    5.90
 -16   4   1   12.90    3.80
 -16   4   1   17.20    2.60
  16   4  -1   19.40    2.30
 -16   4   1   15.50    4.80
  16   4  -1   20.80    3.20
  16   4  -1   20.80    1.70
  16   4  -1   18.10    2.60
 -16   4   1   15.60    3.00
  16   4  -1   18.50    2.40
  16   4  -1   18.30    1.70
 -16   4   1   16.50    3.20
  16   4  -1   15.70    3.70
  14  -4  -1   48.30    4.80
 -14  -4   1   43.20    3.40
  14  -4  -1   48.90    7.60
  14  -4  -1   48.90    3.20
 -14  -4   1   59.19    6.60
  14  -4  -1   49.20    3.60
 -14  -4   1   42.90    4.90
 -14  -4   1   50.49    3.80
  14  -4  -1   47.80    6.70
  14  -4  -1   53.59    5.50
 -14   4   1   46.00    4.60
  14   4  -1   45.60    3.60
  14   4  -1   49.80    7.30
  14   4  -1   47.50    2.90
 -14   4   1   47.40    3.60
 -14   4   1   43.00    6.60
 -14   4   1   48.40    4.00
  14   4  -1   44.80    3.60
 -14   4   1   51.89    5.60
  14   4  -1   47.70    3.00
  14   4  -1   43.90    4.00
 -14   4   1   52.99    8.70
  14   4  -1   56.89    5.50
  14   4  -1   44.40    3.40
  12  -4  -1   35.90    2.60
 -12  -4   1   37.80    4.30
  12  -4  -1   43.40    4.20
  12  -4  -1   49.99    7.20
  12  -4  -1   42.40    5.00
 -12  -4   1   37.40    2.70
 -12  -4   1   37.50    5.60
  12  -4  -1   37.00    4.70
  12  -4  -1   42.30    3.00
 -12  -4   1   38.40    3.00
 -12   4   1   39.70    4.00
  12   4  -1   36.40    2.70
  12   4  -1   37.10    4.20
 -12   4   1   32.60    3.10
 -12   4   1   27.20    6.10
  12   4  -1   35.60    2.40
  12   4  -1   36.40    2.90
 -12   4   1   27.70    4.50
  12   4  -1   38.50    5.80
 -12   4   1   38.60    5.80
  12   4  -1   34.40    3.30
  12   4  -1   37.10    2.30
  12   4  -1   43.20    3.10
 -12   4   1   33.70    2.80
 -10  -4   1   22.30    2.30
  10  -4  -1   16.00    3.40
 -10  -4   1   25.30    4.10
  10  -4  -1   24.90    2.40
  10  -4  -1   17.00    1.60
 -10  -4   1   18.20    1.60
  10  -4  -1   22.20    3.30
 -10  -4   1   20.30    3.20
  10  -4  -1   16.20    2.90
  10  -4  -1   25.10    4.80
 -10   4   1   18.30    2.90
 -10   4   1   17.60    3.60
  10   4  -1   18.20    2.20
  10   4  -1   13.70    3.50
 -10   4   1   16.80    1.70
 -10   4   1   19.60    2.40
  10   4  -1   18.50    1.40
  10   4  -1   14.20    2.80
  10   4  -1   18.00    1.70
  10   4  -1   19.90    2.70
 -10   4   1   13.60    4.70
 -10   4   1   13.60    3.40
   8  -4  -1    4.30    1.80
  -8  -4   1    3.30    1.70
   8  -4  -1    2.60    0.80
  -8  -4   1    3.70    0.90
  -8  -4   1    2.20    0.90
   8  -4  -1    4.00    1.50
   8  -4  -1    2.40    1.00
   8  -4  -1    5.50    2.90
  -8  -4   1    1.70    1.30
   8  -4  -1    3.40    1.70
  -8   4   1    2.40    1.80
  -8   4   1    2.60    2.40
   8   4  -1    1.20    1.60
  -8   4   1    2.90    0.80
   8   4  -1    4.10    1.00
   8   4  -1    1.90    1.00
  -8   4   1    0.90    1.70
  -8   4   1    2.50    1.10
   8   4  -1    3.10    0.70
  -8   4   1    2.50    1.30
   8   4  -1    3.00    1.30
   6  -4  -1   31.30    3.40
  -6  -4   1   27.20    3.30
  -6  -4   1   20.60    1.60
  -6  -4   1   24.70    1.80
   6  -4  -1   24.50    2.80
   6  -4  -1   24.20    3.00
  -6  -4   1   20.80    1.80
   6  -4  -1   28.70    4.40
  -6  -4   1   28.30    3.70
  -6  -4   1   26.40    2.30
  -6   4   1   19.60    1.60
   6   4  -1   26.30    1.90
   6   4  -1   30.50    3.10
  -6   4   1   24.50    3.30
  -6   4   1   26.30    2.60
   6   4  -1   25.70    2.70
   6   4  -1   26.90    2.10
   6   4  -1   26.20    2.40
  -6   4   1   19.60    4.10
  -6   4   1   25.80    1.90
  -6   4   1   22.00    3.60
  -4  -4   1  110.79    6.80
   4  -4  -1  104.79    6.80
  -4  -4   1  101.69    7.20
  -4  -4   1  109.79    6.10
   4  -4  -1  120.49    8.40
   4  -4  -1  104.99    6.80
   4  -4  -1  107.19    7.30
  -4   4   1  122.09    8.80
   4   4  -1  118.79    6.70
   4   4  -1  100.39    7.10
  -4   4   1  103.79    6.60
   4   4  -1  115.89    6.30
   4   4  -1  112.79    6.70
   4   4  -1  110.99    7.10
  -4   4   1  110.59    7.10
   4   4  -1  110.59    6.30
   2  -4  -1   86.49    5.90
  -2  -4   1   83.79    6.00
  -2  -4   1   91.49    5.50
   2  -4  -1   99.79    6.00
   2  -4  -1   95.19    7.00
  -2  -4   1   90.09    5.80
  -2  -4   1   93.89    6.30
   2  -4  -1  102.99    6.50
  -2   4   1   96.39    7.30
   2   4  -1   98.49    5.80
  -2   4   1   94.59    6.50
   2   4  -1   97.59    6.70
  -2   4   1   96.49    6.10
   2   4  -1   93.69    5.40
  -2   4   1   94.59    5.70
   2   4  -1   85.49    5.60
   2   4  -1  101.09    6.30
   0  -4  -1    0.70    0.80
   0  -4   1    1.10    0.80
   0  -4  -1    0.70    1.00
   0  -4  -1    0.30    0.90
   0  -4  -1    2.50    1.30
   0  -4   1    0.60    0.70
   0  -4   1    1.40    0.80
   0  -4   1   -0.70    1.00
   0   4  -1    0.70    1.40
   0   4  -1    0.10    0.80
   0   4  -1    2.10    1.00
   0   4  -1    3.00    0.90
   0   4  -1    1.10    1.00
   0   4   1   -0.50    1.00
   0   4   1   -0.60    0.80
   0   4  -1    1.00    1.00
   0   4   1    0.90    1.40
  -2  -4  -1   88.09    6.60
  -2  -4  -1   95.79    6.60
  -2  -4  -1  104.59    6.30
   2  -4   1  105.29    6.40
  -2  -4  -1   99.19    5.80
  -2  -4  -1   91.69    6.30
   2  -4   1  114.69    7.80
   2  -4   1   94.59    5.90
   2  -4   1  103.89    6.30
   2   4   1   96.79    5.90
   2   4   1  102.09    6.90
   2   4   1  101.09    5.60
  -2   4  -1   98.89    6.30
  -2   4  -1   95.09    7.70
   2   4   1   96.79    5.90
  -2   4  -1   97.89    6.50
  -4  -4  -1   22.40    3.20
   4  -4   1   27.40    2.80
   4  -4   1   21.90    2.30
   4  -4   1   29.10    4.40
  -4  -4  -1   24.80    2.80
   4  -4   1   23.60    2.70
  -4  -4  -1   26.50    2.20
  -4  -4  -1   24.30    3.10
   4   4   1   22.40    3.40
  -4   4  -1   25.90    4.60
   4   4   1   26.30    2.10
  -4   4  -1   25.90    1.90
  -4   4  -1   31.30    3.60
  -4   4  -1   26.60    2.10
   4   4   1   29.60    2.40
   4   4   1   26.30    2.20
   4   4   1   26.10    3.10
  -4   4  -1   24.70    2.80
  -4   4  -1   22.50    1.70
  -6  -4  -1  220.18   11.50
   6  -4   1  229.58   14.70
  -6  -4  -1  211.48   12.60
  -6  -4  -1  209.48   13.40
   6  -4   1  213.28   12.30
   6  -4   1  222.68   12.80
  -6  -4  -1  198.88   12.70
  -6  -4  -1  208.18   11.30
  -6  -4  -1  215.98   11.70
   6  -4   1  208.98   12.80
  -6   4  -1  224.78   11.70
   6   4   1  220.08   11.70
   6   4   1  233.28   12.10
  -6   4  -1  226.28   11.50
  -6   4  -1  225.08   13.20
   6   4   1  198.88   13.40
  -6   4  -1  228.38   12.00
   6   4   1  220.78   11.70
   6   4   1  217.88   12.70
   6   4   1  226.18   12.60
  -6   4  -1  207.78   13.00
  -8  -4  -1    2.10    2.00
   8  -4   1    1.50    1.40
   8  -4   1    0.20    1.10
  -8  -4  -1   -0.50    1.00
   8  -4   1    1.30    2.30
  -8  -4  -1    0.80    0.80
  -8  -4  -1   -0.70    0.80
  -8  -4  -1    2.10    1.50
   8  -4   1    0.10    0.60
   8  -4   1    0.90    0.80
  -8  -4  -1    1.10    0.80
   8   4   1    0.10    1.00
   8   4   1    2.00    0.80
   8   4   1   -0.10    1.10
  -8   4  -1   -1.30    1.50
   8   4   1    0.80    0.90
  -8   4  -1    1.50    0.80
   8   4   1   -0.70    1.50
  -8   4  -1   -0.20    1.50
  -8   4  -1    1.40    1.00
  -8   4  -1   -2.60    2.00
  -8   4  -1   -0.20    0.90
   8   4   1   -1.10    1.00
 -10  -4  -1   15.70    2.10
  10  -4   1   13.70    2.80
 -10  -4  -1   15.60    1.80
 -10  -4  -1   15.90    3.00
  10  -4   1   17.30    2.00
 -10  -4  -1   22.30    4.10
  10  -4   1   16.60    1.50
  10  -4   1   19.30    3.60
  10  -4   1   16.90    4.40
  10   4   1   15.90    2.40
 -10   4  -1   17.60    5.00
  10   4   1   16.30    2.00
  10   4   1   16.90    1.80
 -10   4  -1   16.70    1.80
 -10   4  -1   18.00    2.50
 -10   4  -1   20.50    2.50
  10   4   1   13.60    2.50
  10   4   1   14.90    3.00
  10   4   1   14.80    3.60
 -10   4  -1   13.40    3.40
  12  -4   1   58.19    5.90
  12  -4   1   49.10    7.70
 -12  -4  -1   57.69    3.70
 -12  -4  -1   39.50    6.30
  12  -4   1   55.99    5.50
 -12  -4  -1   62.19    5.60
  12  -4   1   49.70    3.50
  12  -4   1   50.59    3.30
  12  -4   1   54.39    5.20
 -12  -4  -1   54.79    4.00
 -12   4  -1   51.89    4.60
 -12   4  -1   56.09    4.10
 -12   4  -1   40.70    7.80
  12   4   1   60.99    4.20
 -12   4  -1   47.20    6.20
  12   4   1   50.69    4.60
 -12   4  -1   54.79    4.50
  12   4   1   55.09    3.70
  12   4   1   56.19    5.50
  12   4   1   57.39    3.80
  12   4   1   52.39    7.20
 -12   4  -1   54.69    6.10
 -14  -4  -1   26.70    3.30
  14  -4   1   28.00    2.20
 -14  -4  -1   28.90    4.50
 -14  -4  -1   29.60    2.60
  14  -4   1   34.20    4.70
  14  -4   1   27.40    2.40
  14  -4   1   33.10    5.60
  14  -4   1   30.40    4.60
 -14  -4  -1   25.70    5.40
  14  -4   1   29.00    6.40
  14   4   1   26.20    3.70
  14   4   1   29.10    5.60
 -14   4  -1   27.30    2.80
  14   4   1   29.60    2.90
 -14   4  -1   29.00    4.90
 -14   4  -1   26.60    7.10
  14   4   1   29.60    3.50
  14   4   1   27.50    2.60
 -14   4  -1   29.30    3.70
 -14   4  -1   28.10    5.40
  14   4   1   21.30    4.30
 -14   4  -1   32.10    3.70
  14   4   1   32.20    2.70
  14   4   1   32.20    4.50
 -16  -4  -1    9.20    2.00
 -16  -4  -1    3.10    3.40
  16  -4   1    6.70    1.60
 -16  -4  -1    3.30    1.90
  16  -4   1    7.50    2.60
 -16  -4  -1    4.90    2.50
  16  -4   1   11.20    1.60
  16  -4   1    9.30    4.40
  16  -4   1    4.80    3.00
  16  -4   1    4.80    3.00
  16   4   1    2.10    1.70
  16   4   1   10.70    2.00
 -16   4  -1    6.80    1.90
 -16   4  -1    8.50    2.40
  16   4   1    5.90    2.80
 -16   4  -1    8.70    3.50
  16   4   1    9.10    3.30
 -16   4  -1    7.10    3.10
  16   4   1    7.90    2.60
 -16   4  -1    8.20    2.50
  16   4   1    5.80    1.60
  16   4   1    9.00    2.20
  16   4   1    5.20    1.40
 -16   4  -1    3.60    4.50
 -18  -4  -1    1.40    3.10
  18  -4   1   -0.90    2.70
  18  -4   1   -2.50    2.10
 -18  -4  -1    1.50    2.50
  18  -4   1    0.80    2.10
  18  -4   1   -1.00    3.10
  18  -4   1   -0.20    1.00
 -18  -4  -1    3.70    2.10
  18  -4   1   -1.10    1.00
 -18  -4  -1    0.40    1.60
 -18   4  -1    3.90    1.90
  18   4   1    1.10    1.20
 -18   4  -1   -0.80    2.80
  18   4   1    1.40    1.70
  18   4   1    1.30    1.30
  18   4   1    1.40    1.50
  18   4   1    0.50    1.20
 -18   4  -1   -1.10    2.10
  18   4   1   -0.40    1.60
 -18   4  -1    2.20    4.20
  18   4   1    0.70    2.50
 -18   4  -1    2.10    2.10
 -20  -4  -1    5.40    2.10
  20  -4   1    4.50    1.60
 -20  -4  -1    3.30    2.90
  20  -4   1    7.10    1.50
 -20  -4  -1    6.90    2.60
 -20  -4  -1   10.70    4.30
  20  -4   1    9.80    4.00
 -20   4  -1    3.60    2.10
  20   4   1    6.30    1.90
  20   4   1    3.70    2.20
  20   4   1    1.70    4.20
 -20   4  -1    3.40    4.30
 -20   4  -1    4.90    2.60
  20   4   1    4.80    3.30
  20   4   1    3.20    1.50
  20   4   1    7.50    2.30
  20   4   1    4.00    2.20
  20   4   1    5.40    1.70
 -22  -4  -1   -0.40    1.80
 -22  -4  -1    1.80    2.30
 -22  -4  -1    8.00    4.70
 -22  -4  -1    2.40    3.60
  22  -4   1    2.60    3.60
  22   4   1    0.80    2.00
  22   4   1   -5.00    3.80
  22   4   1    0.80    1.70
  22   4   1   -0.20    1.30
 -22   4  -1   -0.10    3.50
  22   4   1    0.60    1.50
  22   4   1    4.10    3.50
  22   4   1   -0.50    1.50
  22   4   1   -1.70    1.40
 -24  -4  -1    5.20    2.90
  24  -4   1    0.30    2.10
 -24  -4  -1    1.80    2.40
  24  -4   1    7.10    5.00
 -24  -4  -1    1.30    5.10
  24  -4   1    2.70    2.00
 -24   4  -1    4.30    3.00
  24   4   1    2.50    1.80
 -24   4  -1    5.40    2.70
  24   4   1    9.20    4.60
  24   4   1    5.10    2.20
 -24   4  -1   10.50    5.00
  24   4   1    1.10    1.70
  24   4   1   -1.40    1.60
  24   4   1    2.40    1.60
  24   4   1    1.00    1.80
 -26  -4  -1   -4.30    4.60
  26  -4   1    2.80    4.50
 -26  -4  -1   -0.10    2.50
 -26  -4  -1    5.40    3.30
 -26   4  -1   -3.40    4.00
  26   4   1    2.20    1.60
  26   4   1    0.20    0.90
 -26   4  -1    4.80    3.40
  26   4   1   -0.60    1.20
  26   4   1    0.20    1.90
 -26   4  -1    1.00    2.50
  26   4   1   -0.70    4.20
  28  -4   1   14.80    6.00
 -28  -4  -1   22.70    5.00
 -28  -4  -1   24.20    4.60
 -28   4  -1   22.90    7.70
  28   4   1    5.60    6.00
  28   4   1   19.50    2.80
 -28   4  -1   15.60    4.80
  28   4   1   22.00    3.60
 -28   4  -1   15.20    4.10
  27  -5  -1    3.20    1.80
 -27  -5   1   -7.30    5.20
 -27  -5   1    4.20    3.20
  27  -5  -1    2.80    4.20
  27  -5  -1    1.10    1.90
 -27  -5   1    0.30    2.70
  27   5  -1   -0.30    2.40
 -27   5   1   -1.00    2.50
 -27   5   1    0.70    3.10
 -27   5   1    8.40    5.40
  27   5  -1   -4.20    4.80
  25  -5  -1   -2.10    1.40
  25  -5  -1   -1.00    1.70
  25  -5  -1   -0.10    4.00
 -25  -5   1   -2.50    4.30
 -25  -5   1    2.30    2.80
 -25  -5   1   -2.30    2.20
 -25   5   1    1.90    2.50
  25   5  -1    1.10    3.30
 -25   5   1   -0.90    4.10
 -25   5   1    5.00    3.20
  25   5  -1    1.10    2.20
  25   5  -1   -1.40    1.80
  25   5  -1    3.00    7.70
 -23  -5   1   -0.10    3.90
 -23  -5   1   -9.30    3.20
  23  -5  -1    0.30    1.60
  23  -5  -1   -0.70    1.50
  23  -5  -1    2.60    3.60
  23   5  -1    0.40    2.20
 -23   5   1    0.20    2.00
 -23   5   1    1.30    2.50
  23   5  -1   -4.30    5.50
  23   5  -1    3.90    3.90
  23   5  -1    0.40    1.90
 -21  -5   1    4.40    2.10
  21  -5  -1    3.50    3.50
 -21  -5   1    2.40    2.20
 -21  -5   1    3.30    2.70
  21  -5  -1    3.70    2.00
 -21  -5   1    5.40    4.20
  21  -5  -1    3.50    1.70
  21   5  -1    2.20    3.10
 -21   5   1    4.40    3.40
 -21   5   1    4.10    2.30
 -21   5   1    0.80    3.50
  21   5  -1    3.70    2.20
 -21   5   1    7.30    5.40
 -21   5   1    1.00    2.30
  21   5  -1    4.60    2.10
 -19  -5   1    7.90    2.50
 -19  -5   1    7.70    3.70
  19  -5  -1    8.90    2.20
 -19  -5   1    3.00    2.90
 -19  -5   1   10.60    2.30
  19  -5  -1   10.80    4.00
  19  -5  -1    8.30    1.80
 -19   5   1    1.90    4.40
  19   5  -1    9.60    2.70
  19   5  -1    9.20    2.30
 -19   5   1    9.00    3.90
  19   5  -1   12.70    3.90
  19   5  -1    3.80    3.20
 -19   5   1   10.70    2.30
 -19   5   1   12.40    4.00
 -19   5   1   10.00    2.90
  17  -5  -1    9.90    1.70
  17  -5  -1    9.50    3.20
 -17  -5   1    7.70    3.00
  17  -5  -1    9.60    2.10
 -17  -5   1    7.60    1.90
 -17  -5   1   13.20    4.60
  17  -5  -1    4.00    3.40
  17  -5  -1   11.50    4.20
  17  -5  -1    5.90    2.90
 -17  -5   1    9.00    2.30
 -17   5   1    5.90    4.80
  17   5  -1    9.70    2.10
  17   5  -1    5.90    2.90
 -17   5   1    7.30    2.70
  17   5  -1    9.00    2.40
  17   5  -1    3.30    2.90
 -17   5   1    9.40    4.30
 -17   5   1    9.40    3.50
 -17   5   1   11.50    2.60
 -17   5   1    7.80    2.00
  15  -5  -1   -1.50    2.20
 -15  -5   1    3.50    1.40
  15  -5  -1    0.50    2.40
 -15  -5   1    3.80    2.50
  15  -5  -1    5.70    3.10
 -15  -5   1    3.10    1.60
  15  -5  -1   -1.20    1.80
 -15  -5   1    3.00    2.30
  15  -5  -1    1.00    1.40
  15  -5  -1    1.40    1.20
 -15   5   1    0.90    2.30
  15   5  -1   -0.50    1.70
 -15   5   1    2.00    2.30
 -15   5   1    2.40    3.50
  15   5  -1   -0.20    1.50
 -15   5   1    2.20    1.40
  15   5  -1    2.30    2.40
 -15   5   1    2.60    1.80
  15   5  -1   -0.80    1.90
  13  -5  -1   23.00    2.70
 -13  -5   1   22.20    3.90
  13  -5  -1   17.60    3.60
 -13  -5   1   22.00    2.70
  13  -5  -1   18.70    3.50
 -13  -5   1   21.60    2.30
 -13  -5   1   22.10    4.50
  13  -5  -1   13.30    4.70
  13  -5  -1   18.50    2.10
  13  -5  -1   17.90    4.00
 -13   5   1   14.30    5.10
 -13   5   1   18.00    3.30
 -13   5   1   13.10    3.60
 -13   5   1   11.40    3.80
  13   5  -1   20.10    1.30
  13   5  -1   15.50    2.90
  13   5  -1   17.40    1.50
  13   5  -1   19.40    3.60
  13   5  -1   19.60    4.30
 -13   5   1   17.60    2.70
  13   5  -1   19.40    2.60
 -13   5   1   18.50    2.30
  13   5  -1   14.70    1.50
  13   5  -1   16.70    1.20
  11  -5  -1   39.50    3.10
  11  -5  -1   40.70    4.20
  11  -5  -1   45.40    5.20
 -11  -5   1   48.00    5.20
 -11  -5   1   39.60    3.00
  11  -5  -1   49.00    7.20
  11  -5  -1   42.70    4.70
  11  -5  -1   37.70    2.80
 -11  -5   1   41.10    2.80
 -11  -5   1   42.20    4.50
  11   5  -1   40.10    2.90
 -11   5   1   39.10    5.20
  11   5  -1   49.80    6.50
 -11   5   1   42.00    3.30
  11   5  -1   36.00    3.60
  11   5  -1   40.50    2.50
 -11   5   1   37.90    2.90
 -11   5   1   35.10    6.80
 -11   5   1   39.00    3.90
 -11   5   1   48.00    5.50
  11   5  -1   38.40    3.20
  -9  -5   1   39.70    5.40
  -9  -5   1   35.90    2.40
   9  -5  -1   34.60    2.80
   9  -5  -1   38.70    3.90
  -9  -5   1   44.50    4.20
   9  -5  -1   34.00    2.50
   9  -5  -1   37.40    4.50
  -9  -5   1   32.60    2.60
  -9  -5   1   36.90    2.50
  -9  -5   1   31.90    2.90
   9  -5  -1   38.50    6.30
  -9   5   1   34.00    3.50
   9   5  -1   36.70    3.00
  -9   5   1   34.50    2.80
   9   5  -1   39.10    5.30
  -9   5   1   30.60    6.00
  -9   5   1   33.70    4.60
  -9   5   1   40.20    2.60
   9   5  -1   37.40    2.50
   9   5  -1   36.90    3.30
   9   5  -1   37.30    3.00
  -7  -5   1   90.69    5.40
  -7  -5   1   79.09    5.70
  -7  -5   1   89.79    5.70
   7  -5  -1   85.29    6.30
   7  -5  -1   89.39    6.40
  -7  -5   1   79.99    6.80
   7  -5  -1   76.49    6.70
  -7  -5   1   84.89    6.30
   7  -5  -1   96.59    8.20
  -7  -5   1   90.79    5.10
  -7   5   1   91.79    5.20
   7   5  -1   99.59    6.30
   7   5  -1   89.39    6.00
  -7   5   1   91.29    8.80
  -7   5   1   88.39    7.10
   7   5  -1   83.09    5.20
  -7   5   1   87.29    5.90
   7   5  -1   91.89    5.90
   7   5  -1   88.19    5.40
  -7   5   1   89.69    5.00
  -7   5   1   85.59    6.70
  -5  -5   1  148.99    8.00
  -5  -5   1  131.29    8.80
   5  -5  -1  154.18    9.10
   5  -5  -1  153.08    9.60
   5  -5  -1  167.48   11.00
  -5  -5   1  141.59    8.80
  -5  -5   1  144.09    9.40
   5  -5  -1  139.09    8.90
   5   5  -1  141.49    8.20
   5   5  -1  152.58    8.70
  -5   5   1  141.49    9.00
  -5   5   1  131.09    7.50
   5   5  -1  144.29    9.20
   5   5  -1  152.28    9.60
  -5   5   1  127.49   10.80
  -5   5   1  144.59    7.70
  -5   5   1  134.19    9.50
   5   5  -1  151.48    8.20
  -5   5   1  136.39    9.20
   5   5  -1  140.49    8.50
  -3  -5   1   40.30    3.60
   3  -5  -1   38.20    5.20
  -3  -5   1   34.00    3.50
   3  -5  -1   37.50    3.40
  -3  -5   1   37.70    2.80
  -3  -5   1   36.80    3.30
   3  -5  -1   32.00    3.50
   3  -5  -1   37.40    3.30
  -3   5   1   30.00    4.80
  -3   5   1   35.30    3.50
   3   5  -1   36.30    3.00
   3   5  -1   37.70    3.10
  -3   5   1   34.90    3.00
   3   5  -1   39.00    2.80
   3   5  -1   34.00    4.40
  -3   5   1   32.20    3.70
   1  -5  -1   34.10    4.50
  -1  -5   1   22.90    2.50
  -1  -5   1   29.70    3.90
  -1  -5   1   29.00    2.50
   1  -5  -1   26.40    2.70
   1  -5  -1   29.90    2.90
  -1  -5   1   24.40    2.60
   1  -5  -1   28.90    3.00
   1   5  -1   28.10    2.30
   1   5  -1   25.10    2.70
   1   5  -1   28.20    2.60
  -1   5   1   25.00    2.80
  -1   5   1   26.70    3.20
   1   5  -1   28.90    3.00
  -1   5   1   30.90    4.50
   1   5  -1   30.80    3.00
   1   5  -1   31.90    4.40
   1  -5   1    8.70    1.60
  -1  -5  -1   12.40    1.80
   1  -5   1    9.70    2.60
   1  -5   1    9.60    1.80
  -1  -5  -1    8.90    1.90
  -1  -5  -1   10.70    2.20
  -1  -5  -1    8.20    2.30
  -1   5  -1    9.10    1.90
  -1   5  -1   13.30    1.70
  -1   5  -1    7.80    1.90
   1   5   1    5.70    2.00
   1   5   1    9.00    1.80
   1   5   1    6.60    2.20
  -1   5  -1   10.30    2.90
   1   5   1   15.20    2.10
   1   5   1   10.40    1.60
  -1   5  -1   10.00    1.80
  -3  -5  -1    0.10    1.00
   3  -5   1    0.90    1.10
   3  -5   1   -1.70    1.50
  -3  -5  -1   -0.10    1.10
  -3  -5  -1    0.10    1.10
   3  -5   1   -1.30    0.90
   3  -5   1    0.60    1.00
  -3  -5  -1    0.80    0.90
  -3  -5  -1   -0.70    1.20
   3   5   1    1.30    1.00
  -3   5  -1    0.10    1.20
   3   5   1    1.70    1.20
   3   5   1    1.50    1.40
  -3   5  -1    1.00    1.30
  -3   5  -1   -0.60    1.50
   3   5   1    1.60    1.30
   3   5   1    0.30    0.90
  -5  -5  -1   20.70    3.00
  -5  -5  -1   21.10    3.10
   5  -5   1   22.50    3.40
  -5  -5  -1   20.20    3.50
   5  -5   1   19.10    2.50
  -5  -5  -1   20.40    2.00
   5  -5   1   21.80    5.00
  -5   5  -1   12.40    2.60
  -5   5  -1   20.00    1.50
   5   5   1   18.00    2.50
  -5   5  -1   16.80    1.60
  -5   5  -1   19.60    4.40
  -5   5  -1   19.00    3.10
  -5   5  -1   17.80    2.10
   5   5   1   19.40    2.00
   5   5   1   18.00    2.90
   5   5   1   18.70    3.50
   5   5   1   20.20    1.90
  -7  -5  -1   89.99    6.40
   7  -5   1   78.09    8.00
   7  -5   1   78.89    6.10
  -7  -5  -1   88.29    7.20
  -7  -5  -1   90.79    6.70
  -7  -5  -1   80.19    5.30
   7  -5   1   88.79    6.70
   7  -5   1   96.59    6.70
  -7   5  -1   95.59    7.80
   7   5   1   94.49    5.40
   7   5   1   83.49    6.20
   7   5   1   91.39    6.50
   7   5   1   88.69    5.80
  -7   5  -1   93.99   11.50
  -7   5  -1   84.79    5.30
  -7   5  -1   83.59    6.90
  -7   5  -1   84.89    5.50
   7   5   1   83.79    5.30
  -7   5  -1   86.49    5.00
   9  -5   1   72.19    4.50
  -9  -5  -1   69.69    4.30
   9  -5   1   76.79    6.30
  -9  -5  -1   68.49    5.50
   9  -5   1   68.09    9.00
   9  -5   1   78.09    6.10
  -9  -5  -1   71.09    6.80
  -9  -5  -1   74.59    6.10
  -9  -5  -1   68.19    4.50
   9  -5   1   80.19    4.30
  -9  -5  -1   72.59    4.70
   9  -5   1   74.79    5.80
   9   5   1   64.99    6.80
  -9   5  -1   74.89    4.50
  -9   5  -1   73.89   10.20
   9   5   1   66.19    5.40
   9   5   1   74.49    5.20
  -9   5  -1   76.19    4.90
  -9   5  -1   70.09    6.60
  -9   5  -1   85.99    6.80
  -9   5  -1   72.29    5.10
   9   5   1   68.89    4.60
   9   5   1   74.59    4.80
   9   5   1   71.79    6.00
 -11  -5  -1   10.90    2.80
  11  -5   1   19.50    3.80
  11  -5   1   17.80    2.20
  11  -5   1   17.30    1.70
  11  -5   1   13.90    3.00
 -11  -5  -1   18.00    1.80
 -11  -5  -1   21.10    2.50
 -11  -5  -1   20.30    4.40
  11  -5   1   15.40    4.70
  11  -5   1   22.20    3.60
 -11   5  -1   17.50    3.90
 -11   5  -1   14.40    3.60
  11   5   1   24.10    3.20
 -11   5  -1   21.90    2.50
  11   5   1   19.80    2.00
  11   5   1   19.30    4.40
 -11   5  -1   22.60    2.90
 -11   5  -1   22.40    2.60
  11   5   1   21.80    3.70
 -11   5  -1   13.10    4.90
  13  -5   1   17.60    2.20
 -13  -5  -1   12.90    2.30
 -13  -5  -1    8.00    3.50
  13  -5   1   16.90    1.90
 -13  -5  -1   19.30    2.30
  13  -5   1   13.00    3.60
  13  -5   1   13.40    4.80
 -13  -5  -1   13.80    3.30
  13  -5   1   14.60    3.40
  13  -5   1   14.00    3.20
 -13   5  -1   10.80    3.60
  13   5   1   15.90    2.70
  13   5   1   11.60    2.50
 -13   5  -1   27.10    6.80
 -13   5  -1   11.20    3.40
  13   5   1    8.80    2.90
 -13   5  -1   17.60    2.30
 -13   5  -1   10.30    2.40
  13   5   1    9.60    1.60
 -13   5  -1   14.60    2.70
  13   5   1   16.60    2.30
  13   5   1   20.10    4.40
  15  -5   1    1.90    2.30
 -15  -5  -1    0.60    2.10
 -15  -5  -1    1.40    1.40
  15  -5   1    2.00    1.30
  15  -5   1    2.30    1.10
 -15  -5  -1    2.70    1.40
 -15  -5  -1    2.80    3.20
  15   5   1    0.30    1.40
 -15   5  -1    3.70    2.40
  15   5   1    2.80    1.60
  15   5   1    0.90    1.10
 -15   5  -1    3.90    3.00
  15   5   1    1.60    1.00
  15   5   1    2.50    2.20
  15   5   1    3.70    1.60
 -15   5  -1    1.80    1.40
 -15   5  -1    1.70    1.90
  15   5   1    0.40    2.30
 -15   5  -1   -1.00    1.50
 -15   5  -1    1.30    3.60
  15   5   1    3.50    1.90
  17  -5   1   24.50    4.60
  17  -5   1   17.10    4.50
  17  -5   1   34.30    7.50
 -17  -5  -1   15.20    4.80
 -17  -5  -1   23.00    3.40
 -17  -5  -1   25.40    3.10
  17  -5   1   13.90    3.60
 -17  -5  -1   19.80    4.20
  17  -5   1   26.00    3.20
  17  -5   1   23.50    3.80
 -17   5  -1   19.40    4.80
 -17   5  -1   26.40    6.00
  17   5   1   21.40    2.30
 -17   5  -1   14.60    3.20
  17   5   1   20.40    3.10
  17   5   1   20.20    3.50
  17   5   1   19.90    4.60
  17   5   1   21.50    2.40
  17   5   1   15.20    5.00
  17   5   1   24.80    3.60
 -17   5  -1   22.10    7.30
 -17   5  -1   18.30    3.00
  17   5   1   21.60    2.90
 -19  -5  -1    6.00    4.30
 -19  -5  -1    5.00    2.10
 -19  -5  -1    9.10    2.60
  19  -5   1    6.90    1.80
  19  -5   1    4.70    1.50
 -19  -5  -1    8.40    3.10
  19  -5   1    6.10    3.50
  19   5   1    4.10    1.70
  19   5   1    6.90    3.30
  19   5   1    5.50    2.00
 -19   5  -1   10.60    4.70
  19   5   1    0.50    3.90
 -19   5  -1    8.20    3.90
 -19   5  -1    9.40    5.40
 -19   5  -1    2.70    2.50
  19   5   1    4.80    1.80
  19   5   1    3.60    1.20
  19   5   1    6.10    2.20
  19   5   1    5.20    1.30
 -19   5  -1    3.90    2.10
  21  -5   1    5.10    3.30
  21  -5   1    1.40    1.50
 -21  -5  -1    4.50    2.50
 -21  -5  -1    4.00    3.80
 -21  -5  -1    3.30    2.10
 -21  -5  -1    1.70    3.80
  21  -5   1    3.00    1.40
  21   5   1    3.60    1.60
  21   5   1   -0.60    1.00
  21   5   1    7.80    5.60
  21   5   1    2.50    1.10
 -21   5  -1   -3.30    3.30
 -21   5  -1    2.80    2.20
  21   5   1    2.50    1.50
 -21   5  -1    3.70    2.70
  21   5   1    1.20    1.70
  21   5   1    1.70    2.80
  21   5   1    0.30    1.80
  23  -5   1    1.60    4.30
 -23  -5  -1   -0.20    3.90
  23  -5   1    0.70    1.50
 -23  -5  -1    5.00    2.80
  23  -5   1    1.70    1.30
 -23  -5  -1    1.10    2.20
 -23   5  -1   -6.50    3.30
  23   5   1    4.60    2.00
 -23   5  -1    2.60    2.80
  23   5   1    1.00    1.00
  23   5   1   -4.40    6.30
  23   5   1    0.20    1.10
 -23   5  -1    2.20    2.40
  23   5   1    0.30    1.00
  23   5   1    3.90    2.20
  23   5   1    0.40    3.40
  23   5   1    2.10    1.30
  25  -5   1   -1.70    1.40
 -25  -5  -1    4.10    2.90
 -25  -5  -1    0.50    3.90
 -25  -5  -1    2.00    2.90
  25  -5   1    0.70    4.10
  25  -5   1    2.40    1.40
  25   5   1   -1.40    1.90
 -25   5  -1    0.20    2.40
 -25   5  -1    3.80    5.10
  25   5   1    1.50    6.10
  25   5   1    0.90    1.90
 -25   5  -1    2.60    3.10
 -27  -5  -1    5.00    3.10
  27  -5   1    0.80    4.40
 -27  -5  -1    1.90    3.10
 -27  -5  -1    5.50    5.80
 -27   5  -1   -3.30    5.30
 -27   5  -1    2.10    2.80
 -27   5  -1    1.90    3.30
  27   5   1   -7.70    4.50
  27   5   1    0.60    1.90
  27   5   1    4.10    2.50
 -28  -6   1   11.40    4.10
  28  -6  -1    9.80    2.10
  28  -6  -1    3.80    2.30
 -28  -6   1   16.60    8.40
 -28  -6   1    9.10    3.60
  28  -6  -1    3.30    4.60
  28   6  -1    5.90    2.70
 -28   6   1    5.20    3.10
  28   6  -1    3.40    2.80
 -28   6   1    7.80    3.90
  26  -6  -1    5.00    2.00
  26  -6  -1    7.40    2.50
 -26  -6   1    8.50    6.30
 -26  -6   1    5.70    3.20
  26  -6  -1    5.10    4.70
 -26  -6   1    9.60    3.20
 -26   6   1    6.00    2.90
 -26   6   1    2.30    5.00
 -26   6   1    7.20    3.60
  26   6  -1    4.80    2.60
  26   6  -1   -9.30    4.60
  26   6  -1    7.90    3.10
 -24  -6   1   15.60    3.30
  24  -6  -1   12.50    2.50
  24  -6  -1   26.60    6.00
 -24  -6   1   13.80    3.60
 -24  -6   1   20.30    6.80
  24  -6  -1   14.70    2.90
 -24   6   1   13.40    3.90
  24   6  -1   11.20    3.40
  24   6  -1    7.60    8.30
  24   6  -1    8.60    2.90
 -24   6   1   12.60    5.80
 -24   6   1   11.50    3.10
 -22  -6   1   14.10    2.90
 -22  -6   1   14.00    5.30
 -22  -6   1    8.30    2.90
  22  -6  -1   12.90    2.80
  22  -6  -1   10.00    4.50
  22  -6  -1    6.70    2.00
 -22  -6   1   20.20    5.20
 -22   6   1   13.70    5.40
  22   6  -1   15.90    4.20
  22   6  -1    6.00    2.80
  22   6  -1    5.90    6.40
  22   6  -1    9.60    2.70
 -22   6   1   12.20    6.80
 -22   6   1    6.80    4.20
  20  -6  -1   18.60    2.50
 -20  -6   1   18.10    3.00
 -20  -6   1   14.90    3.20
 -20  -6   1   14.90    4.20
 -20  -6   1   12.10    4.70
  20  -6  -1   14.00    4.40
  20  -6  -1   24.10    3.30
 -20   6   1   23.70    4.10
  20   6  -1   24.10    3.40
  20   6  -1   23.90    4.10
  20   6  -1   11.30    5.00
 -20   6   1   16.70    5.50
 -20   6   1   12.50    6.50
 -20   6   1   20.80    3.20
 -20   6   1   19.80    5.40
  20   6  -1   21.10    4.80
 -18  -6   1    3.60    2.00
  18  -6  -1    5.40    3.20
 -18  -6   1    2.20    3.30
  18  -6  -1    6.10    2.10
 -18  -6   1    7.50    2.00
  18  -6  -1    8.40    1.90
 -18  -6   1    5.50    3.20
 -18   6   1    4.90    2.40
  18   6  -1    2.20    2.00
 -18   6   1    3.00    2.90
  18   6  -1    5.30    2.70
 -18   6   1    3.20    3.40
  18   6  -1    6.70    3.80
 -18   6   1   -1.30    3.00
  18   6  -1    6.00    2.60
 -18   6   1    8.70    2.20
  16  -6  -1   18.50    2.80
 -16  -6   1   18.60    2.50
  16  -6  -1   16.70    4.30
  16  -6  -1   20.30    4.30
 -16  -6   1   12.50    4.70
  16  -6  -1   13.90    3.60
 -16  -6   1   18.00    2.90
 -16  -6   1   19.90    4.40
  16  -6  -1   19.10    2.40
  16  -6  -1   17.20    5.40
  16   6  -1   19.80    3.00
 -16   6   1   16.30    3.00
  16   6  -1   14.00    3.20
 -16   6   1   14.70    3.90
 -16   6   1    6.20    5.00
 -16   6   1   19.30    2.80
 -16   6   1   22.20    5.40
  16   6  -1   19.10    4.20
  16   6  -1   18.00    5.10
  14  -6  -1  174.68   11.70
 -14  -6   1  143.49   11.10
  14  -6  -1  157.18    8.90
 -14  -6   1  166.28    9.00
 -14  -6   1  174.28   12.90
  14  -6  -1  154.58   11.00
  14  -6  -1  134.79   11.90
  14  -6  -1  152.28   13.60
  14  -6  -1  167.78    9.40
 -14  -6   1  156.88    9.30
 -14   6   1  151.98    9.60
  14   6  -1  156.78    9.40
 -14   6   1  166.98   12.90
 -14   6   1  160.18    9.20
 -14   6   1  158.18   10.50
  14   6  -1  158.58   12.70
 -14   6   1  145.89   11.70
  14   6  -1  158.08   10.10
 -14   6   1  165.08   15.30
 -12  -6   1   59.59    4.50
 -12  -6   1   65.09    4.30
 -12  -6   1   77.79    6.80
  12  -6  -1   64.69    4.80
  12  -6  -1   69.89    6.60
  12  -6  -1   65.89    6.70
  12  -6  -1   76.79    6.40
  12  -6  -1   72.99    4.50
  12  -6  -1   74.09    9.70
 -12  -6   1   80.59    7.50
 -12   6   1   74.29    5.00
 -12   6   1   72.59    5.70
 -12   6   1   55.99    9.80
  12   6  -1   68.49    4.00
  12   6  -1   69.19    4.90
  12   6  -1   66.59    4.40
 -12   6   1   69.99    4.60
  12   6  -1   78.39    7.60
 -12   6   1   72.59    7.10
 -12   6   1   72.59    7.40
  12   6  -1   70.69    5.50
 -10  -6   1  170.78   11.00
 -10  -6   1  160.08    8.80
 -10  -6   1  160.18    9.00
 -10  -6   1  162.48    8.80
  10  -6  -1  174.28   11.00
 -10  -6   1  161.78   11.70
  10  -6  -1  168.98   10.80
  10  -6  -1  163.68    9.30
 -10  -6   1  152.28    9.50
  10  -6  -1  192.18   12.00
  10  -6  -1  167.68   13.20
  10  -6  -1  158.18    8.90
 -10   6   1  159.18   11.30
  10   6  -1  157.48    8.90
  10   6  -1  165.98   10.00
 -10   6   1  167.08   10.10
  10   6  -1  162.28   12.00
 -10   6   1  154.88    9.30
 -10   6   1  151.08   11.70
  10   6  -1  167.78    9.70
  10   6  -1  156.58    9.40
  10   6  -1  148.79   10.40
 -10   6   1  170.58   14.30
 -10   6   1  161.78    9.00
  -8  -6   1  110.69    6.90
   8  -6  -1  109.29    8.90
  -8  -6   1  124.79    8.50
   8  -6  -1  110.39    8.30
  -8  -6   1  110.19    6.80
   8  -6  -1  121.39   10.40
  -8  -6   1  137.09    9.50
  -8  -6   1  128.99    7.90
  -8  -6   1  120.39    6.60
   8  -6  -1  126.89    8.50
  -8   6   1  123.49   11.30
   8   6  -1  123.69    7.90
   8   6  -1  125.79    8.10
  -8   6   1  122.19    7.10
   8   6  -1  124.89    7.20
  -8   6   1  125.49    9.10
   8   6  -1  135.09    8.30
   8   6  -1  123.89    7.40
  -8   6   1  128.19    7.90
  -8   6   1  120.29    6.80
  -8   6   1  133.29    9.50
  -6  -6   1   53.59    3.60
   6  -6  -1   52.49    7.10
  -6  -6   1   48.20    4.60
  -6  -6   1   49.30    3.10
   6  -6  -1   52.49    4.60
   6  -6  -1   52.49    4.60
   6  -6  -1   59.69    5.20
  -6  -6   1   48.60    3.00
  -6  -6   1   57.79    5.20
  -6  -6   1   49.50    4.40
   6   6  -1   53.49    3.90
  -6   6   1   54.49    5.50
  -6   6   1   53.29    3.30
   6   6  -1   58.79    5.00
   6   6  -1   55.59    3.90
  -6   6   1   48.00    4.00
   6   6  -1   58.19    5.30
  -6   6   1   62.09    5.30
   6   6  -1   51.79    4.20
   6   6  -1   51.39    4.30
  -6   6   1   61.49    8.10
  -6   6   1   49.20    3.10
  -4  -6   1    8.80    2.10
   4  -6  -1    9.60    2.50
   4  -6  -1   10.60    2.30
   4  -6  -1    7.80    2.80
  -4  -6   1   10.10    1.60
  -4  -6   1   10.60    2.40
   4  -6  -1   11.60    2.30
   4   6  -1   11.40    2.50
  -4   6   1    8.50    3.40
  -4   6   1   10.30    1.80
   4   6  -1    7.70    2.60
  -4   6   1    5.90    2.20
  -4   6   1    9.70    2.40
   4   6  -1   10.80    1.90
   4   6  -1   15.80    2.20
   4   6  -1   12.30    2.30
  -2  -6   1   39.00    4.90
   2  -6  -1   44.10    3.90
   2  -6  -1   48.80    6.00
  -2  -6   1   42.80    3.70
  -2  -6   1   48.40    3.40
   2  -6  -1   38.20    3.60
   2  -6  -1   41.70    3.80
  -2  -6   1   44.80    3.60
   2   6  -1   31.50    3.70
  -2   6   1   32.20    4.00
   2   6  -1   28.90    4.90
  -2   6   1   28.90    5.30
   2   6  -1   32.30    3.80
   2   6  -1   38.60    3.00
   2   6  -1   35.00    3.30
  -2   6   1   40.00    3.90
   2   6  -1   35.70    3.60
   0  -6  -1    1.70    1.20
   0  -6   1    4.80    2.10
   0  -6   1    4.80    1.50
   0  -6  -1    2.20    1.90
   0  -6  -1    1.40    1.40
   0  -6   1    2.50    1.30
   0  -6   1    5.80    1.60
   0  -6  -1    2.80    1.50
   0   6  -1    0.90    1.90
   0   6  -1    3.00    1.70
   0   6   1    2.80    2.00
   0   6   1    2.70    1.90
   0   6  -1    3.20    1.50
   0   6   1    1.60    1.60
   0   6   1    3.60    1.50
   0   6  -1    4.00    1.30
   0   6  -1    2.90    1.50
   0   6  -1    3.40    1.70
   2  -6   1  109.69    7.20
  -2  -6  -1  107.69    8.90
   2  -6   1  122.19    9.20
   2  -6   1  112.09    7.40
  -2  -6  -1  130.19    8.60
  -2  -6  -1  100.09    7.40
  -2  -6  -1  116.79    7.10
   2   6   1  109.89    7.30
   2   6   1  120.69    6.80
   2   6   1  117.49    8.80
  -2   6  -1  121.89    9.90
  -2   6  -1  109.19    7.70
   2   6   1  119.59    7.20
   2   6   1  102.49    8.00
  -2   6  -1  113.09    7.90
  -4  -6  -1  187.08   12.40
  -4  -6  -1  221.88   13.10
  -4  -6  -1  218.58   12.60
  -4  -6  -1  205.58   11.60
   4  -6   1  202.88   12.40
   4  -6   1  197.78   12.60
   4  -6   1  202.08   12.40
   4  -6   1  200.38   14.20
   4   6   1  218.98   13.30
  -4   6  -1  217.28   15.40
   4   6   1  215.48   11.50
   4   6   1  216.98   11.90
   4   6   1  206.78   11.90
   4   6   1  208.38   12.30
  -4   6  -1  218.68   13.70
  -4   6  -1  195.08   11.00
  -4   6  -1  199.28   10.80
  -4   6  -1  202.68   12.80
  -6  -6  -1  121.99    7.30
  -6  -6  -1  134.39    9.30
  -6  -6  -1   99.49    8.10
   6  -6   1  114.49    8.30
   6  -6   1  123.79   10.30
  -6  -6  -1  123.19    8.50
  -6  -6  -1  116.19    6.60
   6  -6   1  127.69    8.40
  -6  -6  -1  114.59    6.40
   6  -6   1  129.99    8.00
  -6   6  -1  116.39    6.90
   6   6   1  130.39    9.40
   6   6   1  126.69    8.10
  -6   6  -1  109.79    8.60
  -6   6  -1  120.09    6.70
   6   6   1  131.49    7.50
   6   6   1  130.69    7.40
  -6   6  -1  117.69   11.00
  -6   6  -1  131.89    8.80
   6   6   1  122.59    8.60
  -6   6  -1  115.49    7.00
   8  -6   1  130.89    8.90
  -8  -6  -1  131.19    7.30
  -8  -6  -1  138.39    7.50
  -8  -6  -1  140.29    9.40
  -8  -6  -1  137.69    9.10
  -8  -6  -1  130.49    7.90
   8  -6   1  133.79   11.40
   8  -6   1  130.59    9.50
  -8  -6  -1  141.89   10.10
   8  -6   1  129.19    9.20
  -8   6  -1  136.79   10.00
   8   6   1  140.79    8.00
  -8   6  -1  129.39    9.70
  -8   6  -1  136.59    7.90
   8   6   1  131.59    8.40
   8   6   1  132.29    9.10
  -8   6  -1  133.89   12.40
   8   6   1  133.09    7.90
   8   6   1  125.09   10.20
  -8   6  -1  133.59    8.00
  -8   6  -1  138.09    7.60
  10  -6   1  137.09   12.00
 -10  -6  -1  145.89    7.80
 -10  -6  -1  128.29    7.80
 -10  -6  -1  166.98   11.30
  10  -6   1  151.08   10.10
  10  -6   1  143.69    7.90
  10  -6   1  133.29    9.40
 -10  -6  -1  134.49    7.50
  10  -6   1  133.79    7.50
  10  -6   1  135.39    9.30
 -10  -6  -1  124.29    8.90
 -10  -6  -1  121.39    9.50
  10   6   1  141.69    9.70
 -10   6  -1  118.89   12.50
  10   6   1  139.39    7.90
  10   6   1  134.89    8.00
 -10   6  -1  133.09    7.80
 -10   6  -1  122.49    8.00
 -10   6  -1  142.09   10.40
  10   6   1  120.89   10.60
  10   6   1  141.49    9.00
 -10   6  -1  143.39   10.50
 -10   6  -1  118.59    8.20
  10   6   1  126.59    8.50
  12  -6   1   59.19    5.60
 -12  -6  -1   45.80    3.80
 -12  -6  -1   46.50    5.50
  12  -6   1   52.89    5.50
  12  -6   1   50.19    8.40
 -12  -6  -1   55.49    3.60
 -12  -6  -1   45.90    6.90
  12  -6   1   59.39    6.40
  12   6   1   47.40    3.60
 -12   6  -1   58.19    7.30
  12   6   1   51.59    5.50
  12   6   1   53.09    4.60
  12   6   1   47.00    4.40
 -12   6  -1   52.99    4.30
  12   6   1   54.99    4.00
 -12   6  -1   50.99    4.40
 -12   6  -1   55.89    6.30
  12   6   1   47.20    7.10
 -12   6  -1   61.89   10.90
 -12   6  -1   52.19    3.80
 -14  -6  -1   14.00    3.60
  14  -6   1   18.70    2.50
  14  -6   1   11.50    3.20
  14  -6   1    7.50    4.40
  14  -6   1   18.00    3.90
 -14  -6  -1   14.10    2.50
 -14  -6  -1   15.00    2.20
  14  -6   1   16.10    2.10
  14  -6   1   17.50    4.10
 -14  -6  -1   13.80    4.50
 -14   6  -1   17.40    3.00
  14   6   1   13.40    2.30
 -14   6  -1   19.90    6.60
  14   6   1   15.90    1.90
 -14   6  -1    9.90    2.40
  14   6   1   14.40    2.90
 -14   6  -1    6.40    3.40
 -14   6  -1   11.90    3.90
  14   6   1    6.80    3.70
 -14   6  -1   13.30    2.40
  14   6   1   12.10    3.30
  14   6   1   11.70    2.30
 -16  -6  -1    2.10    2.40
  16  -6   1   -1.00    1.40
  16  -6   1   -1.00    2.30
 -16  -6  -1    4.20    3.40
 -16  -6  -1   -1.70    1.30
 -16  -6  -1    1.40    1.50
  16  -6   1    0.50    1.20
 -16   6  -1    1.60    2.00
  16   6   1   -0.40    1.10
 -16   6  -1    2.80    2.80
  16   6   1    1.40    1.00
  16   6   1   -1.00    2.60
 -16   6  -1    0.00    4.30
 -16   6  -1    1.00    1.50
  16   6   1   -0.50    1.70
  16   6   1   -2.40    1.30
  16   6   1    0.00    0.80
  16   6   1    0.50    1.20
  16   6   1    0.30    2.30
 -16   6  -1   -2.60    2.40
 -18  -6  -1   52.79    4.70
 -18  -6  -1   55.89    4.30
  18  -6   1   52.09    7.10
 -18  -6  -1   63.39    9.20
 -18  -6  -1   61.69    7.20
  18  -6   1   50.19    3.70
  18  -6   1   41.00    3.90
  18   6   1   41.90    8.40
  18   6   1   53.59    4.40
  18   6   1   48.50    5.50
  18   6   1   50.59    4.10
  18   6   1   59.99    3.50
  18   6   1   48.70    4.20
 -18   6  -1   60.89    8.80
  18   6   1   47.60    3.50
  18   6   1   44.50    6.70
 -18   6  -1   54.79    8.10
 -18   6  -1   51.79    5.10
 -18   6  -1   54.09   11.20
 -18   6  -1   57.79    4.60
  20  -6   1   24.00    3.20
 -20  -6  -1   14.20    4.60
 -20  -6  -1   23.50    6.90
  20  -6   1   17.40    5.30
 -20  -6  -1   26.60    4.00
 -20  -6  -1   21.60    3.30
  20  -6   1   26.80    2.80
 -20   6  -1   28.80    7.20
  20   6   1   22.80    2.00
  20   6   1   17.00    2.40
  20   6   1   23.30    5.30
  20   6   1   32.10    7.80
 -20   6  -1   15.30    5.40
  20   6   1   21.10    1.50
  20   6   1   26.00    3.50
 -20   6  -1   16.80    8.40
 -20   6  -1   18.30    3.40
 -20   6  -1   20.90    4.20
  20   6   1   21.60    3.80
 -22  -6  -1    7.40    2.90
  22  -6   1    3.10    1.80
 -22  -6  -1    6.30    4.90
 -22  -6  -1    3.80    2.40
 -22  -6  -1    3.80    4.40
  22  -6   1    9.90    4.20
  22  -6   1    2.00    1.60
  22   6   1    0.20    2.90
 -22   6  -1    1.90    2.80
  22   6   1   -0.10    6.10
  22   6   1    4.30    2.00
  22   6   1    2.20    2.20
 -22   6  -1    4.60    2.40
 -22   6  -1    7.00    4.80
  24  -6   1   -2.20    1.50
 -24  -6  -1   -0.50    2.30
  24  -6   1   -0.60    3.60
 -24  -6  -1    4.20    5.30
 -24  -6  -1    0.70    2.70
  24  -6   1   -0.80    1.20
  24   6   1   -2.00    3.10
 -24   6  -1   -0.30    2.60
  24   6   1   -3.60    1.70
 -24   6  -1   -4.70    3.20
  24   6   1    0.60    1.90
 -24   6  -1   -1.00    2.30
  26  -6   1   -0.60    4.30
 -26  -6  -1    7.40    3.60
 -26  -6  -1    9.00    6.10
 -26  -6  -1    3.70    3.00
  26   6   1   -7.70    4.90
 -26   6  -1    4.60    5.30
  26   6   1    3.70    2.40
 -26   6  -1    7.90    3.80
  26   6   1    9.00    2.50
 -26   6  -1    3.70    3.00
 -27  -7   1   -0.30    3.00
 -27  -7   1   -0.60    2.60
  27  -7  -1    3.60    5.30
  27  -7  -1   -0.30    1.70
  27  -7  -1    0.80    2.00
 -27   7   1    0.90    3.10
  27   7  -1    1.20    2.80
  27   7  -1   -1.40    2.20
 -27   7   1    2.60    2.90
  25  -7  -1   13.30    2.50
 -25  -7   1   13.10    3.80
  25  -7  -1    7.10    2.50
 -25  -7   1    7.80    3.10
  25  -7  -1   15.80    5.30
 -25  -7   1    2.10    5.30
 -25   7   1    8.30    3.60
 -25   7   1   17.60    6.50
  25   7  -1    9.50    2.90
 -25   7   1   14.70    3.50
  25   7  -1    8.30    3.30
  25   7  -1   -3.20    8.20
  23  -7  -1   37.00    7.00
 -23  -7   1   43.30    4.40
 -23  -7   1   45.40    5.60
 -23  -7   1   30.10    8.00
 -23  -7   1   43.40    7.80
  23  -7  -1   34.10    4.50
  23  -7  -1   39.10    3.60
 -23   7   1   38.30    8.50
 -23   7   1   39.00    4.90
 -23   7   1   33.90    5.40
 -23   7   1   38.30    7.50
  23   7  -1   33.20    4.80
  23   7  -1   37.80   10.50
  23   7  -1   35.80    5.90
 -23   7   1   44.20   11.60
  21  -7  -1    6.90    2.00
  21  -7  -1    8.80    2.50
 -21  -7   1    6.40    4.90
 -21  -7   1    8.20    2.40
 -21  -7   1    3.40    3.90
  21  -7  -1    3.60    4.60
 -21  -7   1    5.10    2.70
  21   7  -1   14.40    3.80
 -21   7   1   11.30    5.50
  21   7  -1    9.60    2.80
  21   7  -1    5.40    5.60
 -21   7   1    6.00    2.90
  21   7  -1    2.70    3.60
 -21   7   1    6.70    2.50
 -21   7   1    3.30    3.90
 -21   7   1   15.70    7.40
 -19  -7   1   64.89    5.30
  19  -7  -1   63.69    5.10
  19  -7  -1   66.89    7.90
 -19  -7   1   64.59    4.90
 -19  -7   1   69.19    8.80
  19  -7  -1   72.29    4.80
 -19  -7   1   74.19   10.20
  19   7  -1   56.39    9.50
 -19   7   1   70.39   11.60
 -19   7   1   66.29    5.70
 -19   7   1   57.49    9.60
 -19   7   1   70.19    5.30
  19   7  -1   56.39    5.20
 -19   7   1   40.20   11.30
  19   7  -1   58.79    6.70
 -17  -7   1   34.10    4.00
  17  -7  -1   32.90    5.70
  17  -7  -1   35.00    3.90
 -17  -7   1   31.90    3.10
 -17  -7   1   37.00    6.80
  17  -7  -1   34.90    3.10
 -17  -7   1   41.30    6.10
 -17   7   1   35.00    4.50
 -17   7   1   36.80    9.00
  17   7  -1   29.10    4.60
 -17   7   1   26.20    6.00
 -17   7   1   37.90    3.60
  17   7  -1   32.40    6.90
  17   7  -1   30.70    4.00
 -17   7   1   33.80    7.00
 -15  -7   1   92.99    9.00
  15  -7  -1   82.99    5.60
  15  -7  -1   90.39    8.10
 -15  -7   1   76.49    5.50
  15  -7  -1   80.69    5.20
 -15  -7   1   74.69    5.10
 -15  -7   1   94.69    8.10
  15   7  -1   77.69    8.60
  15   7  -1   90.79    8.30
 -15   7   1   76.09    8.60
 -15   7   1   65.39    8.70
  15   7  -1   81.19    6.50
  15   7  -1   75.59    5.70
 -15   7   1   75.29    5.90
 -15   7   1   80.59    5.50
 -15   7   1   62.69   11.30
  13  -7  -1   12.70    3.70
  13  -7  -1   19.10    2.70
  13  -7  -1   14.70    5.20
 -13  -7   1    9.30    3.60
  13  -7  -1   19.00    3.80
 -13  -7   1   16.50    2.40
  13  -7  -1   11.80    2.00
 -13  -7   1   14.40    2.00
  13  -7  -1   15.10    3.40
 -13  -7   1   10.00    3.20
 -13   7   1   15.60    4.30
 -13   7   1   12.40    3.70
 -13   7   1   17.20    2.80
  13   7  -1   15.90    3.60
 -13   7   1   14.20    2.60
  13   7  -1   18.70    2.80
 -13   7   1   18.20    2.40
 -13   7   1   10.90    5.10
  13   7  -1   21.50    3.60
  13   7  -1   11.60    4.00
  11  -7  -1   17.30    3.60
  11  -7  -1   14.80    2.40
 -11  -7   1   17.00    2.20
  11  -7  -1   16.50    2.10
  11  -7  -1   12.80    3.40
 -11  -7   1   12.60    3.20
 -11  -7   1   14.00    3.70
 -11  -7   1   14.00    1.80
  11   7  -1   14.30    2.60
  11   7  -1   14.40    1.70
 -11   7   1   15.80    2.10
  11   7  -1   14.50    3.10
 -11   7   1   16.90    6.00
 -11   7   1   17.60    2.60
 -11   7   1   18.70    4.60
 -11   7   1   15.00    3.90
  11   7  -1   16.00    3.20
  11   7  -1   15.60    2.50
  -9  -7   1   23.00    2.30
   9  -7  -1   24.40    2.20
  -9  -7   1   22.50    3.10
  -9  -7   1   16.80    1.60
   9  -7  -1   19.30    2.80
   9  -7  -1   19.30    3.70
   9  -7  -1   20.40    4.00
  -9  -7   1   19.90    2.10
   9  -7  -1   17.50    4.80
   9  -7  -1   18.80    3.40
  -9  -7   1   21.70    3.70
  -9   7   1   25.90    2.70
   9   7  -1   20.40    3.30
  -9   7   1   20.30    2.90
  -9   7   1   11.90    4.60
   9   7  -1   22.20    3.50
  -9   7   1   22.80    4.30
   9   7  -1   21.80    2.50
   9   7  -1   28.40    3.70
  -9   7   1   20.50    1.90
  -9   7   1   16.70    4.00
   9   7  -1   23.50    3.00
   7  -7  -1   61.19    5.50
  -7  -7   1   62.09    3.60
  -7  -7   1   66.89    6.00
   7  -7  -1   76.59    6.30
  -7  -7   1   58.39    3.70
  -7  -7   1   59.89    4.30
   7  -7  -1   63.89    8.50
   7  -7  -1   70.49    5.80
  -7  -7   1   52.79    5.10
   7   7  -1   64.79    5.10
   7   7  -1   65.19    5.90
   7   7  -1   68.29    5.20
  -7   7   1   65.19    4.80
  -7   7   1   61.09    3.80
  -7   7   1   66.29    6.20
   7   7  -1   58.89    4.50
  -7   7   1   53.79    8.80
  -7   7   1   62.69    4.00
  -7   7   1   76.29    6.70
   7   7  -1   57.69    6.10
   7   7  -1   67.19    4.70
  -5  -7   1  135.69    7.70
  -5  -7   1  129.39    8.70
  -5  -7   1  118.29    8.70
   5  -7  -1  109.49    8.80
   5  -7  -1  123.99   10.50
   5  -7  -1  124.49    8.60
   5  -7  -1  144.09    8.80
   5   7  -1  121.39    8.10
   5   7  -1  122.79    9.20
  -5   7   1  126.89    7.90
  -5   7   1  113.19    9.20
   5   7  -1  131.49    8.10
  -5   7   1  130.69    9.20
  -5   7   1  118.49   11.20
   5   7  -1  133.29    7.70
   5   7  -1  126.89    9.60
  -3  -7   1  171.68    9.90
  -3  -7   1  160.58   10.30
   3  -7  -1  157.88   10.50
  -3  -7   1  156.28   11.10
   3  -7  -1  161.18   10.90
   3  -7  -1  166.98   12.30
  -3  -7   1  174.28   10.60
   3  -7  -1  174.58   10.50
   3  -7  -1  150.88   10.60
   3   7  -1  167.58   12.10
   3   7  -1  175.08   10.20
  -3   7   1  160.78   10.90
  -3   7   1  171.68   13.30
   3   7  -1  186.48   11.30
   3   7  -1  171.68    9.70
  -3   7   1  151.58   11.10
   3   7  -1  184.78   11.20
   3   7  -1  169.88   10.40
  -1  -7   1   44.60    4.20
   1  -7  -1   47.70    4.60
  -1  -7   1   45.10    4.30
  -1  -7   1   64.09    5.80
   1  -7  -1   50.09    4.30
  -1  -7   1   49.50    4.10
   1  -7  -1   50.09    4.60
   1  -7  -1   39.30    6.00
   1   7  -1   49.30    4.20
  -1   7   1   51.29    5.10
   1   7  -1   43.30    6.60
  -1   7   1   45.80    4.80
   1   7  -1   51.79    3.70
   1   7  -1   56.19    4.90
  -1   7   1   48.20    7.10
  -1   7   1   45.40    4.60
   1   7  -1   50.99    4.90
   1   7  -1   56.49    4.80
   1  -7   1   66.39    5.10
  -1  -7  -1   70.69    6.10
   1  -7   1   65.49    6.60
   1  -7   1   62.39    5.00
   1  -7   1   60.19    5.10
  -1  -7  -1   66.19    5.40
  -1   7  -1   58.69    8.40
   1   7   1   54.89    5.10
  -1   7  -1   64.49    5.70
  -1   7  -1   68.79    5.60
   1   7   1   69.39    6.00
  -1   7  -1   64.39    5.70
   1   7   1   68.29    6.20
   1   7   1   70.19    6.90
  -3  -7  -1   69.99    6.10
   3  -7   1   57.89    4.80
  -3  -7  -1   59.79    4.50
  -3  -7  -1   57.09    5.10
   3  -7   1   58.79    5.00
   3  -7   1   73.89    8.40
  -3  -7  -1   58.39    5.20
   3   7   1   55.69    4.70
  -3   7  -1   51.09    5.40
   3   7   1   58.89    5.80
   3   7   1   60.99    4.20
   3   7   1   58.39    7.00
  -3   7  -1   55.49    8.30
  -3   7  -1   58.99    5.40
   3   7   1   53.09    4.50
   5  -7   1   93.09    7.10
   5  -7   1   89.59    8.80
  -5  -7  -1   83.99    7.30
   5  -7   1   99.19    6.80
  -5  -7  -1   86.39    6.10
   5  -7   1  106.79    7.20
  -5  -7  -1   87.39    7.10
   5   7   1   96.19    6.60
   5   7   1  105.29    6.60
   5   7   1  105.89    8.20
  -5   7  -1   89.79    5.50
  -5   7  -1  108.69    8.10
  -5   7  -1   87.79    5.30
   5   7   1  102.89    7.00
   5   7   1  100.29    6.10
  -5   7  -1   89.79    7.40
  -5   7  -1   80.59   10.60
  -7  -7  -1  145.19    8.20
   7  -7   1  161.98   10.40
  -7  -7  -1  152.68   10.50
   7  -7   1  146.79   10.40
  -7  -7  -1  152.48    9.00
  -7  -7  -1  154.08   10.40
  -7  -7  -1  170.28   11.30
  -7  -7  -1  144.49    8.00
   7  -7   1  150.58   12.50
   7  -7   1  158.18   10.00
   7   7   1  166.48   10.30
   7   7   1  147.39   10.60
  -7   7  -1  149.88    8.70
   7   7   1  151.58    9.00
  -7   7  -1  144.49   10.70
  -7   7  -1  144.69   10.80
   7   7   1  152.38   11.30
  -7   7  -1  145.99    8.60
  -7   7  -1  154.58    8.40
  -7   7  -1  147.19   13.50
   7   7   1  157.48    9.60
   7   7   1  152.98    9.20
   9  -7   1  247.88   17.80
   9  -7   1  268.67   14.70
  -9  -7  -1  209.48   13.00
   9  -7   1  223.38   14.90
  -9  -7  -1  224.98   14.40
  -9  -7  -1  227.78   12.70
   9  -7   1  220.58   14.70
  -9  -7  -1  244.18   16.00
  -9  -7  -1  225.18   12.40
  -9   7  -1  244.08   12.80
   9   7   1  233.78   13.20
   9   7   1  240.68   14.70
  -9   7  -1  235.98   13.20
  -9   7  -1  240.68   18.90
  -9   7  -1  247.88   15.80
   9   7   1  229.08   13.80
   9   7   1  238.08   13.30
  -9   7  -1  249.68   15.70
  -9   7  -1  237.98   13.20
   9   7   1  270.07   16.60
 -11  -7  -1   86.69    6.80
 -11  -7  -1  102.39    8.10
  11  -7   1   81.49    5.20
 -11  -7  -1   93.59    5.70
 -11  -7  -1   87.89    5.20
 -11  -7  -1   80.89    5.40
  11  -7   1   93.79    7.50
  11  -7   1   73.59    8.10
  11  -7   1   76.29    5.50
  11  -7   1  106.59   12.30
 -11  -7  -1   82.99    8.30
  11  -7   1   86.49    7.30
  11   7   1   92.49    5.90
 -11   7  -1   83.89   12.70
  11   7   1   88.89    5.70
 -11   7  -1   90.69    8.40
  11   7   1   86.59    8.70
 -11   7  -1   87.29    5.50
 -11   7  -1   87.49    8.20
 -11   7  -1   84.09    5.90
  11   7   1   86.39    6.80
  11   7   1   85.29    6.40
  13  -7   1   49.40    3.60
 -13  -7  -1   51.19    3.90
  13  -7   1   52.99    5.70
 -13  -7  -1   49.60    3.60
 -13  -7  -1   58.09    7.90
 -13  -7  -1   52.49    6.00
  13  -7   1   33.10    7.50
  13  -7   1   51.29    7.00
  13  -7   1   50.99    5.80
  13  -7   1   53.99    4.00
 -13   7  -1   43.30    9.30
 -13   7  -1   49.70    4.00
  13   7   1   47.90    4.10
 -13   7  -1   50.29    4.40
  13   7   1   54.29    4.80
  13   7   1   47.50    5.70
 -13   7  -1   38.50    6.50
 -13   7  -1   43.40    4.30
  13   7   1   47.40    4.60
 -13   7  -1   46.20    7.00
  13   7   1   63.29    7.40
  13   7   1   54.69    3.80
  15  -7   1   72.89    7.30
  15  -7   1   73.09    4.60
 -15  -7  -1   66.19    7.20
  15  -7   1   63.29    4.90
 -15  -7  -1   64.09    4.70
 -15  -7  -1   67.69    5.10
 -15  -7  -1   69.39    9.50
 -15   7  -1   70.89    5.10
 -15   7  -1   73.69    8.10
  15   7   1   80.09    7.30
  15   7   1   65.69    5.50
 -15   7  -1   75.89    5.80
 -15   7  -1   65.59    8.60
  15   7   1   70.39    5.30
  15   7   1   58.99    4.50
  15   7   1   69.39    5.20
  15   7   1   71.09    8.40
  15   7   1   67.99    5.80
 -15   7  -1   52.59   10.90
  15   7   1   69.19    4.40
  17  -7   1   32.40    2.80
 -17  -7  -1   40.80    6.50
 -17  -7  -1   31.50    4.00
  17  -7   1   23.10    4.90
 -17  -7  -1   30.60    3.10
  17  -7   1   29.00    3.50
 -17  -7  -1   32.00    7.00
 -17   7  -1   27.80    4.30
  17   7   1   36.40    4.00
  17   7   1   24.70    2.10
  17   7   1   27.70    2.00
 -17   7  -1   18.70    5.30
 -17   7  -1   20.60    5.10
  17   7   1   27.70    2.60
  17   7   1   26.60    5.10
  17   7   1   24.60    2.50
 -17   7  -1   30.00    3.80
  17   7   1   24.30    4.10
 -17   7  -1   17.90    7.50
  17   7   1   28.50    6.20
 -19  -7  -1    5.80    4.60
  19  -7   1   11.90    2.20
 -19  -7  -1    9.80    2.70
 -19  -7  -1   13.20    4.00
  19  -7   1    8.80    2.30
 -19  -7  -1   12.90    2.60
  19  -7   1   14.50    4.50
 -19   7  -1   12.40    4.90
  19   7   1   11.10    3.00
 -19   7  -1    8.10    5.80
 -19   7  -1   12.90    5.10
 -19   7  -1   11.30    2.80
 -19   7  -1    9.30    3.20
  19   7   1   13.80    5.50
  19   7   1   13.00    2.60
  19   7   1    8.50    4.10
 -21  -7  -1    3.40    4.90
  21  -7   1    6.00    3.90
  21  -7   1    4.60    1.70
  21  -7   1    3.00    1.90
 -21  -7  -1    2.50    2.50
 -21  -7  -1    5.00    4.50
 -21  -7  -1    5.20    2.40
 -21   7  -1    5.30    2.60
 -21   7  -1    5.40    4.40
  21   7   1    4.00    2.40
  21   7   1   -0.70    3.20
 -21   7  -1    1.50    5.10
  21   7   1   16.30    6.50
  21   7   1    5.50    2.90
 -21   7  -1    3.50    4.30
 -21   7  -1    3.50    2.90
  23  -7   1   48.60    4.50
  23  -7   1   57.49    4.20
 -23  -7  -1   63.09    5.40
  23  -7   1   52.39    8.60
 -23  -7  -1   47.60    9.90
 -23  -7  -1   53.69    6.50
  23   7   1   49.80    6.00
 -23   7  -1   43.10    8.70
 -23   7  -1   41.50    6.30
 -23   7  -1   52.29    5.40
  23   7   1   46.60    4.70
  25  -7   1   50.29    4.60
 -25  -7  -1   43.80    9.70
 -25  -7  -1   64.99    5.90
 -25  -7  -1   59.89    7.00
  25  -7   1   63.19    4.30
 -25   7  -1   43.80    6.80
  25   7   1   52.39    5.00
 -25   7  -1   47.90    9.60
  25   7   1   62.29    6.80
 -25   7  -1   42.80    5.80
  26  -8  -1   14.50    6.10
 -26  -8   1   10.20    3.50
  26  -8  -1   14.90    3.30
 -26  -8   1    8.10    3.20
  26  -8  -1    9.10    2.30
 -26   8   1    5.10    2.90
  26   8  -1    6.20    3.10
 -26   8   1    6.20    3.60
  26   8  -1    8.40    3.70
 -26   8   1   26.00    6.70
 -24  -8   1   40.80    4.90
 -24  -8   1   39.10    5.50
  24  -8  -1   40.70    4.00
  24  -8  -1   42.50    5.00
 -24  -8   1   40.60    8.50
  24  -8  -1   33.10    7.10
 -24   8   1   35.00    7.70
  24   8  -1   26.10    4.30
 -24   8   1   49.99    5.10
 -24   8   1   30.30    9.80
 -24   8   1   35.80    6.00
  24   8  -1   34.10    5.60
 -24   8   1   53.59    9.50
 -22  -8   1   11.10    3.00
 -22  -8   1    7.80    3.00
 -22  -8   1   -1.10    7.10
  22  -8  -1    6.20    2.40
  22  -8  -1    6.20    2.20
  22  -8  -1    3.60    4.60
 -22  -8   1    5.70    5.70
  22   8  -1   12.00    8.10
  22   8  -1    1.90    2.60
 -22   8   1   11.10    4.90
 -22   8   1    7.70    3.20
 -22   8   1    5.20    5.70
 -22   8   1   18.90    5.90
 -22   8   1    3.10    2.50
  22   8  -1    3.60    3.10
 -20  -8   1    3.90    4.60
  20  -8  -1    7.80    3.50
  20  -8  -1   10.70    2.80
 -20  -8   1    8.90    4.20
  20  -8  -1   10.10    2.40
 -20  -8   1    6.00    2.40
 -20  -8   1    3.30    2.40
 -20   8   1    6.40    2.40
  20   8  -1    9.00    4.00
  20   8  -1    9.30    5.70
 -20   8   1    2.20    4.40
 -20   8   1    1.20    3.50
 -20   8   1    8.10    3.10
 -20   8   1    7.80    6.30
 -18  -8   1    4.80    2.20
  18  -8  -1    2.40    1.80
 -18  -8   1    3.50    3.70
  18  -8  -1    3.70    2.20
 -18  -8   1    3.40    1.80
 -18  -8   1    3.50    3.50
  18  -8  -1    0.70    2.90
  18   8  -1   -1.10    2.00
  18   8  -1    5.00    4.30
  18   8  -1    4.10    3.00
 -18   8   1    2.40    2.60
  18   8  -1    4.50    2.90
 -18   8   1    4.10    2.10
 -18   8   1    6.70    5.40
 -18   8   1    1.80    3.50
  16  -8  -1   46.90    4.20
  16  -8  -1   42.80    6.60
 -16  -8   1   52.99    8.60
  16  -8  -1   47.80    3.80
 -16  -8   1   39.00    3.80
 -16  -8   1   51.09    7.00
 -16  -8   1   45.00    3.60
  16   8  -1   33.70    6.90
 -16   8   1   36.30    6.80
  16   8  -1   38.70    5.60
  16   8  -1   35.50    5.30
 -16   8   1   30.90    9.10
 -16   8   1   51.59    8.00
 -16   8   1   42.50    3.80
  16   8  -1   43.50    4.40
 -16   8   1   40.30    4.80
 -14  -8   1    1.80    1.30
 -14  -8   1   -3.70    1.90
  14  -8  -1    5.60    2.80
 -14  -8   1   -0.50    1.30
  14  -8  -1    2.70    1.70
 -14  -8   1   -0.40    2.80
  14  -8  -1    2.40    1.80
 -14   8   1    3.10    4.30
 -14   8   1    0.60    1.40
  14   8  -1    3.20    2.20
 -14   8   1    3.60    3.40
 -14   8   1    3.00    1.90
 -14   8   1   -1.00    2.40
  14   8  -1    0.60    1.90
  14   8  -1    3.70    2.60
  14   8  -1    2.00    3.10
 -12  -8   1   14.00    3.50
 -12  -8   1   10.10    1.80
  12  -8  -1    5.00    2.70
  12  -8  -1   -0.50    3.00
 -12  -8   1   10.00    1.60
  12  -8  -1    6.60    1.80
 -12  -8   1    9.70    3.40
  12  -8  -1   12.10    2.50
 -12   8   1    7.50    4.80
 -12   8   1   10.50    2.20
  12   8  -1   10.00    2.10
  12   8  -1    8.50    1.50
  12   8  -1    5.10    2.50
  12   8  -1    4.30    2.10
 -12   8   1    6.20    3.30
  12   8  -1    9.10    2.40
 -12   8   1    7.10    3.60
 -12   8   1    7.70    1.70
  10  -8  -1   -1.10    2.00
  10  -8  -1    2.20    2.40
  10  -8  -1    4.00    3.20
 -10  -8   1    4.90    1.30
 -10  -8   1    5.80    1.10
 -10  -8   1    1.70    2.30
 -10  -8   1    5.80    1.30
  10  -8  -1    3.40    1.80
 -10  -8   1    4.60    1.70
  10  -8  -1    2.80    1.50
 -10  -8   1    1.60    2.20
  10  -8  -1    3.80    2.50
 -10   8   1    5.20    3.00
  10   8  -1    3.50    1.90
  10   8  -1    2.50    1.30
 -10   8   1    3.60    1.20
 -10   8   1    3.90    3.90
  10   8  -1    3.60    2.00
 -10   8   1    2.70    3.10
  10   8  -1    3.40    2.10
  10   8  -1    2.80    1.70
 -10   8   1    3.30    1.60
  10   8  -1    4.40    2.30
 -10   8   1    4.20    1.50
  -8  -8   1    5.40    2.60
  -8  -8   1    2.80    0.80
  -8  -8   1    4.50    1.10
   8  -8  -1    4.80    3.70
  -8  -8   1    2.50    1.70
   8  -8  -1    3.70    2.30
  -8  -8   1    2.10    1.20
  -8  -8   1   10.00    2.70
   8  -8  -1    3.50    2.30
   8  -8  -1    3.30    2.10
  -8   8   1    2.50    1.00
  -8   8   1    2.60    2.40
   8   8  -1    2.30    2.00
   8   8  -1    5.40    1.70
  -8   8   1    2.60    1.60
  -8   8   1    1.40    1.00
   8   8  -1    2.60    2.30
  -8   8   1    9.20    3.30
   8   8  -1    3.70    1.90
   8   8  -1    3.70    2.40
   8   8  -1    2.40    1.60
  -8   8   1   -0.10    3.10
   6  -8  -1  135.19    9.50
   6  -8  -1  153.28   10.30
  -6  -8   1  165.68   10.10
  -6  -8   1  136.69    8.40
   6  -8  -1  136.09    9.60
  -6  -8   1  140.79    9.80
   6  -8  -1  144.39   12.00
   6   8  -1  119.69    9.90
   6   8  -1  138.99    9.10
  -6   8   1  129.49    7.30
  -6   8   1  140.79   10.30
   6   8  -1  136.09    8.40
   6   8  -1  141.39   10.30
  -6   8   1  131.69   12.70
  -6   8   1  130.49   10.40
   6   8  -1  150.78   10.90
  -6   8   1  126.59    7.50
   6   8  -1  140.19    8.90
   4  -8  -1  134.69    8.90
  -4  -8   1  122.29    7.80
  -4  -8   1  122.19    9.30
  -4  -8   1  122.09    8.60
   4  -8  -1  116.39   10.40
   4  -8  -1  136.89    9.10
  -4  -8   1  121.29    8.70
   4  -8  -1  111.89    8.40
   4   8  -1  117.19    8.10
  -4   8   1  137.79    9.80
   4   8  -1  119.39    8.30
   4   8  -1  125.69    9.40
   4   8  -1  114.29    9.20
   4   8  -1  120.59   10.20
  -4   8   1  131.19    9.40
   4   8  -1  111.09    7.50
  -4   8   1  120.89   11.60
   2  -8  -1   22.60    4.80
   2  -8  -1   19.70    3.40
  -2  -8   1   29.60    3.10
  -2  -8   1   27.40    3.80
  -2  -8   1   29.40    4.90
   2  -8  -1   20.80    3.50
   2  -8  -1   31.10    4.00
  -2  -8   1   28.30    3.80
  -2   8   1   36.80    4.70
   2   8  -1   23.30    3.70
   2   8  -1   26.40    3.70
   2   8  -1   19.40    4.80
   2   8  -1   30.60    3.30
   2   8  -1   30.20    4.40
   2   8  -1   21.40    3.80
  -2   8   1   31.40    6.30
  -2   8   1   22.50    4.10
  -2   8   1   25.50    4.30
   0  -8  -1   44.20    6.30
   0  -8   1   42.90    6.30
   0  -8  -1   50.89    4.30
   0  -8   1   54.79    4.70
   0  -8  -1   41.00    4.70
   0  -8   1   44.40    4.20
   0  -8  -1   48.70    4.80
   0  -8   1   48.10    4.50
   0   8   1   43.50    5.00
   0   8  -1   40.00    4.80
   0   8   1   41.80    7.00
   0   8  -1   40.60    5.20
   0   8   1   44.10    4.70
   0   8   1   41.80    5.20
   0   8  -1   45.70    4.90
   0   8  -1   41.50    7.20
  -2  -8  -1   73.59    6.20
   2  -8   1   66.39    5.80
   2  -8   1   67.59    5.70
   2  -8   1   73.59    8.80
   2  -8   1   84.69    6.10
  -2  -8  -1   66.99    6.80
  -2  -8  -1   69.19    7.00
  -2  -8  -1   71.79    5.50
   2   8   1   80.09    6.90
  -2   8  -1   78.09    6.50
  -2   8  -1   96.19   11.60
  -2   8  -1   73.29    6.40
   2   8   1   62.29    6.50
  -2   8  -1   66.59    6.40
   4  -8   1  143.79    9.20
  -4  -8  -1  143.69    9.80
   4  -8   1  126.99    9.10
  -4  -8  -1  136.29    9.60
   4  -8   1  127.89   11.30
  -4  -8  -1  132.29   10.10
  -4  -8  -1  129.19    8.40
   4   8   1  124.39   10.00
  -4   8  -1  133.09   10.00
   4   8   1  137.59    8.90
  -4   8  -1  124.39   12.30
   4   8   1  134.99   10.30
   4   8   1  141.59    8.30
   4   8   1  126.39   10.60
  -4   8  -1  130.99    9.70
   4   8   1  148.99    9.20
   6  -8   1   27.40    4.20
   6  -8   1   36.00    4.20
   6  -8   1   24.10    5.90
  -6  -8  -1   36.30    3.30
   6  -8   1   23.20    4.00
  -6  -8  -1   27.90    4.70
  -6  -8  -1   27.70    4.30
  -6  -8  -1   31.00    4.70
   6   8   1   33.30    4.30
  -6   8  -1   25.20    2.40
   6   8   1   31.10    3.60
   6   8   1   33.10    5.20
  -6   8  -1   27.30    4.70
  -6   8  -1   33.20    7.30
   6   8   1   35.30    5.50
  -6   8  -1   28.70    2.20
   6   8   1   33.70    4.00
  -6   8  -1   32.70    5.10
   6   8   1   33.10    3.60
  -8  -8  -1   11.20    3.20
  -8  -8  -1   13.20    3.30
  -8  -8  -1    9.00    2.80
  -8  -8  -1   14.30    1.70
  -8  -8  -1   14.70    1.40
   8  -8   1   12.50    3.00
  -8  -8  -1   15.70    2.30
   8  -8   1   14.20    3.60
  -8  -8  -1    7.40    3.30
  -8   8  -1    9.30    3.10
   8   8   1   10.00    3.10
  -8   8  -1   11.00    3.30
   8   8   1   18.00    4.80
   8   8   1   15.60    3.00
  -8   8  -1   12.90    1.80
   8   8   1   13.60    3.00
   8   8   1   11.70    2.50
   8   8   1   17.40    2.70
  -8   8  -1    6.80    4.30
  -8   8  -1   16.10    2.30
  10  -8   1   34.30    5.00
 -10  -8  -1   32.40    2.70
 -10  -8  -1   35.90    2.50
  10  -8   1   31.70    6.80
 -10  -8  -1   34.20    4.80
 -10  -8  -1   38.60    6.30
 -10  -8  -1   35.70    5.20
  10  -8   1   34.10    5.10
 -10  -8  -1   31.30    3.10
  10  -8   1   35.40    3.30
  10  -8   1   39.40    5.00
  10  -8   1   40.10    3.00
 -10   8  -1   31.10    5.40
 -10   8  -1   25.90    7.30
  10   8   1   35.30    6.30
 -10   8  -1   34.00    2.90
  10   8   1   34.60    3.40
 -10   8  -1   32.90    5.50
  10   8   1   38.50    4.80
  10   8   1   42.70    4.80
  10   8   1   31.80    4.80
 -10   8  -1   36.50    3.00
 -10   8  -1   33.10    3.20
  10   8   1   33.00    3.90
 -12  -8  -1   42.60    3.10
 -12  -8  -1   36.40    6.50
  12  -8   1   44.30    3.40
 -12  -8  -1   40.50    6.10
  12  -8   1   50.49    5.70
 -12  -8  -1   37.30    3.40
  12  -8   1   48.50    3.90
  12   8   1   47.30    5.50
 -12   8  -1   43.40    6.80
 -12   8  -1   38.40    8.80
  12   8   1   42.40    5.20
  12   8   1   48.50    4.20
 -12   8  -1   44.30    4.00
  12   8   1   46.50    3.70
  12   8   1   43.40    7.20
  12   8   1   53.99    5.60
 -12   8  -1   38.70    4.60
 -12   8  -1   45.30    3.60
 -12   8  -1   44.60    6.70
  14  -8   1   10.70    2.40
 -14  -8  -1    9.00    1.80
  14  -8   1    9.60    3.20
 -14  -8  -1    8.10    4.10
 -14  -8  -1    6.00    3.30
  14  -8   1    9.30    2.00
 -14  -8  -1   10.50    2.20
  14   8   1   13.00    4.40
  14   8   1   11.70    3.10
 -14   8  -1    7.80    2.00
 -14   8  -1    2.10    3.00
 -14   8  -1    9.10    3.90
 -14   8  -1    5.70    2.20
  14   8   1    6.50    2.30
 -14   8  -1   11.60    5.70
  14   8   1    8.60    1.60
  14   8   1   10.40    2.40
  16  -8   1   10.00    3.60
  16  -8   1   21.60    2.70
 -16  -8  -1   19.60    2.80
 -16  -8  -1   21.90    5.60
  16  -8   1   14.30    2.70
 -16  -8  -1   22.40    3.20
 -16  -8  -1   10.80    3.70
 -16   8  -1   23.20    7.80
  16   8   1    8.50    3.10
 -16   8  -1   14.70    3.20
  16   8   1   15.50    5.10
 -16   8  -1   12.20    4.90
  16   8   1   13.60    2.90
  16   8   1   12.60    1.40
  16   8   1   12.40    1.90
  16   8   1   12.30    1.50
 -16   8  -1   15.70    2.80
 -16   8  -1   14.70    4.50
  16   8   1   12.00    1.90
  18  -8   1   13.50    2.30
 -18  -8  -1   15.00    3.00
 -18  -8  -1   16.90    5.90
  18  -8   1   13.10    2.70
  18  -8   1    8.20    3.70
 -18  -8  -1   16.60    4.70
 -18  -8  -1   12.30    2.50
 -18   8  -1   20.20    3.80
  18   8   1    7.20    3.20
  18   8   1   18.80    6.30
  18   8   1   12.40    3.40
 -18   8  -1   11.20    2.80
 -18   8  -1   13.80    4.70
  18   8   1   10.60    2.80
 -18   8  -1   11.90    6.90
 -18   8  -1   11.40    4.60
  20  -8   1   19.20    2.70
 -20  -8  -1   20.00    3.30
 -20  -8  -1   12.60    6.00
 -20  -8  -1   11.20    4.90
 -20  -8  -1   17.40    3.40
  20  -8   1   12.80    2.80
  20  -8   1   20.40    5.20
 -20   8  -1    6.90    4.30
 -20   8  -1    4.40    5.90
  20   8   1   20.30    5.30
 -20   8  -1   17.00    3.40
 -20   8  -1   22.10    6.10
  20   8   1   14.50    3.70
  20   8   1   11.90    2.90
 -20   8  -1   14.60    3.80
  20   8   1   18.30    8.30
 -22  -8  -1   13.50    3.70
  22  -8   1   12.00    2.40
  22  -8   1    6.60    4.50
  22  -8   1    7.10    2.40
 -22   8  -1    7.90    4.50
  22   8   1    9.90    3.40
 -22   8  -1   10.50    3.20
 -22   8  -1    5.70    3.20
  22   8   1   10.00    2.90
  24  -8   1   70.99    5.70
 -24  -8  -1   66.49   11.50
 -24  -8  -1   68.79    6.80
 -24  -8  -1   80.19    6.50
  24  -8   1   75.99    5.20
  24  -8   1   74.49   10.10
 -24   8  -1   81.89   11.70
 -24   8  -1   71.19    6.60
  24   8   1   73.39    6.30
  24   8   1   61.19    7.30
 -24   8  -1   85.59    7.70
  23  -9  -1    0.50    3.80
 -23  -9   1    3.30    6.80
  23  -9  -1   -1.20    2.20
 -23  -9   1    3.60    2.70
  23  -9  -1    0.30    2.00
 -23  -9   1    1.50    2.60
  23   9  -1    0.60    2.90
 -23   9   1   16.90    5.30
 -23   9   1    3.70    5.40
 -23   9   1    7.70    6.70
 -23   9   1    0.30    2.90
 -23   9   1    3.80    2.60
  23   9  -1   -1.40    2.30
  21  -9  -1   44.80    6.00
 -21  -9   1   62.49   10.30
  21  -9  -1   58.49    8.70
 -21  -9   1   64.19    5.30
 -21  -9   1   72.79    5.90
  21  -9  -1   63.99    5.30
 -21   9   1   64.49    6.20
 -21   9   1   66.49   13.80
  21   9  -1   63.59    7.60
 -21   9   1   59.29    5.50
 -21   9   1   56.39    9.40
  21   9  -1   65.29    5.80
 -21   9   1   57.39    9.70
  19  -9  -1    0.30    1.80
 -19  -9   1    1.20    1.90
  19  -9  -1    3.10    2.30
 -19  -9   1    0.20    2.00
  19  -9  -1    2.00    3.30
 -19  -9   1   -2.80    3.40
 -19  -9   1    1.50    4.10
 -19   9   1    7.30    4.10
 -19   9   1    4.80    2.60
 -19   9   1    5.10    4.40
 -19   9   1    5.40    2.30
  19   9  -1    0.60    3.30
  19   9  -1    0.30    4.60
  19   9  -1   -1.40    2.30
 -19   9   1   -4.70    3.40
  19   9  -1   -2.10    2.50
 -17  -9   1    9.50    2.40
 -17  -9   1    1.70    3.10
 -17  -9   1    4.70    1.90
  17  -9  -1    2.30    2.30
 -17  -9   1    5.40    3.80
  17  -9  -1    7.10    2.30
  17  -9  -1    6.40    3.80
 -17   9   1    5.80    2.50
 -17   9   1    6.90    2.20
  17   9  -1    2.80    3.10
  17   9  -1    8.10    3.80
 -17   9   1    4.20    5.20
  17   9  -1    1.90    2.80
  17   9  -1   -1.40    4.20
 -17   9   1    5.60    4.10
 -17   9   1   17.10    5.40
 -15  -9   1   14.10    2.10
  15  -9  -1   17.60    3.20
 -15  -9   1   14.30    4.60
  15  -9  -1   17.50    2.70
 -15  -9   1   10.20    2.30
 -15  -9   1   19.30    4.80
  15  -9  -1   14.60    4.30
  15   9  -1   11.50    3.30
 -15   9   1   12.10    2.80
 -15   9   1   15.10    4.80
  15   9  -1   10.40    2.90
  15   9  -1   12.10    5.40
 -15   9   1   10.30    7.50
 -15   9   1    9.60    2.20
  15   9  -1    9.70    3.40
 -15   9   1    3.80    4.60
  13  -9  -1    2.50    2.70
 -13  -9   1    2.60    2.40
  13  -9  -1    4.60    2.10
 -13  -9   1    5.40    1.40
  13  -9  -1    3.10    1.80
 -13  -9   1    1.40    1.40
 -13  -9   1    5.70    3.50
  13   9  -1    3.90    1.30
 -13   9   1    6.50    4.20
 -13   9   1    7.30    3.40
  13   9  -1    7.70    3.00
 -13   9   1    3.60    1.80
  13   9  -1    2.40    2.40
  13   9  -1    2.90    2.20
 -13   9   1    3.10    4.10
  13   9  -1    3.80    0.90
 -13   9   1    1.90    1.40
 -11  -9   1   12.10    3.70
 -11  -9   1   10.90    1.60
 -11  -9   1   11.10    2.60
  11  -9  -1   17.70    4.00
 -11  -9   1   12.30    1.80
 -11  -9   1   13.20    1.90
  11  -9  -1   12.20    2.30
 -11  -9   1   14.40    3.70
  11  -9  -1   10.40    2.60
  11   9  -1    8.40    2.50
 -11   9   1   15.00    4.40
  11   9  -1   11.70    3.40
 -11   9   1   10.80    2.10
  11   9  -1   10.10    3.50
  11   9  -1   14.20    2.20
 -11   9   1   10.40    3.90
  11   9  -1   11.40    3.00
  11   9  -1   13.40    3.10
 -11   9   1   12.80    1.90
 -11   9   1   12.30    5.70
  -9  -9   1   -1.50    1.00
  -9  -9   1    0.90    1.00
  -9  -9   1    3.00    2.30
   9  -9  -1   -1.90    1.40
   9  -9  -1    0.00    2.20
  -9  -9   1   -1.80    1.20
   9  -9  -1   -1.20    1.60
  -9  -9   1   -1.50    1.00
   9   9  -1    0.40    1.80
   9   9  -1   -0.40    2.00
  -9   9   1    1.00    3.30
  -9   9   1    1.70    2.50
  -9   9   1    0.80    1.00
  -9   9   1   -0.90    2.30
   9   9  -1    2.40    2.40
   9   9  -1    1.80    1.90
   9   9  -1   -0.40    1.20
  -9   9   1    4.20    1.00
   7  -9  -1   12.10    4.50
  -7  -9   1   19.20    4.10
   7  -9  -1   17.40    3.70
  -7  -9   1   14.90    3.40
  -7  -9   1   11.60    2.20
   7  -9  -1   19.10    3.70
   7  -9  -1   11.90    3.20
  -7  -9   1   15.90    3.40
   7   9  -1   16.00    4.00
   7   9  -1   14.60    2.80
  -7   9   1   14.10    3.80
   7   9  -1   14.50    3.40
   7   9  -1   19.50    3.20
   7   9  -1   15.70    4.00
  -7   9   1   17.20    4.30
  -7   9   1   12.50    5.40
  -7   9   1   11.10    1.60
  -7   9   1   10.90    1.20
   7   9  -1   18.60    4.20
   5  -9  -1    8.70    2.60
  -5  -9   1   11.20    2.30
   5  -9  -1    5.60    2.60
  -5  -9   1    7.20    2.90
  -5  -9   1    7.00    2.50
   5  -9  -1   18.40    3.90
  -5  -9   1   10.30    2.90
   5  -9  -1   12.50    4.90
   5   9  -1   13.30    3.30
  -5   9   1    8.80    3.30
   5   9  -1    8.60    2.50
   5   9  -1    7.20    3.40
  -5   9   1    6.50    3.40
  -5   9   1    7.50    4.40
   5   9  -1    5.20    3.10
   5   9  -1    9.80    2.50
   5   9  -1   13.50    3.70
   3  -9  -1    9.90    3.00
   3  -9  -1   10.90    3.00
  -3  -9   1   14.20    2.90
   3  -9  -1   11.60    4.00
   3  -9  -1    9.30    2.70
  -3  -9   1   15.50    4.00
  -3  -9   1   10.90    2.50
  -3  -9   1    6.60    2.40
   3   9  -1   10.70    2.90
   3   9  -1    5.10    2.70
  -3   9   1   15.10    5.20
   3   9  -1    5.60    2.40
   3   9  -1    9.80    4.00
  -3   9   1   14.40    3.70
  -3   9   1   14.30    3.40
   3   9  -1    6.20    3.00
   3   9  -1   14.80    2.70
  -3   9   1   16.20    3.80
   1  -9  -1   67.79    8.50
   1  -9  -1   61.59    5.20
   1  -9  -1   56.79    5.60
   1  -9  -1   59.19    5.70
  -1  -9   1   41.70    4.90
  -1  -9   1   46.10    6.90
  -1  -9   1   50.99    5.10
  -1  -9   1   47.50    4.60
   1   9  -1   55.99    5.90
  -1   9   1   45.50    5.70
   1   9  -1   54.49    5.40
   1   9  -1   52.69    5.70
  -1   9   1   40.70    5.70
  -1   9   1   54.89    6.00
  -1   9   1   54.59    8.80
   1   9  -1   54.09    8.60
   1  -9   1    1.50    1.70
   1  -9   1    1.90    1.70
   1  -9   1    0.70    1.70
  -1  -9  -1   -0.80    1.50
   1  -9   1    1.50    2.40
  -1  -9  -1   -3.10    1.80
  -1  -9  -1   -0.40    1.70
  -1  -9  -1   -1.60    1.20
  -1   9  -1   -0.20    2.20
  -1   9  -1    1.00    3.00
   1   9   1    2.30    2.20
   1   9   1   -0.10    2.00
  -1   9  -1    0.30    2.00
  -1   9  -1   -1.70    1.80
   1   9   1    4.00    3.10
   1   9   1    0.60    2.00
   3  -9   1   -2.80    2.00
  -3  -9  -1    1.70    1.80
   3  -9   1   -0.40    1.70
   3  -9   1    1.10    1.70
   3  -9   1   -0.80    1.50
  -3  -9  -1    0.70    1.50
  -3  -9  -1    1.20    2.00
  -3  -9  -1    1.30    1.80
   3   9   1    3.70    3.00
  -3   9  -1    0.20    2.00
   3   9   1    5.30    2.90
  -3   9  -1    3.40    2.20
  -3   9  -1    4.60    2.70
  -3   9  -1   -2.60    2.50
   3   9   1    1.80    1.90
   3   9   1    1.20    2.40
  -5  -9  -1    0.50    2.10
  -5  -9  -1   -0.50    1.90
   5  -9   1    1.20    1.90
  -5  -9  -1   -1.60    1.80
  -5  -9  -1    2.00    1.30
  -5   9  -1    0.90    1.00
  -5   9  -1   -0.90    2.20
  -5   9  -1   -0.20    1.00
  -5   9  -1    0.30    2.00
   5   9   1    0.50    1.60
   5   9   1    2.60    2.50
   5   9   1    0.10    2.10
  -5   9  -1   -1.50    3.10
   5   9   1    0.10    2.40
  -7  -9  -1    1.90    2.10
   7  -9   1   -1.00    1.60
  -7  -9  -1    1.30    2.00
   7  -9   1   -1.70    2.30
   7  -9   1   -2.00    1.90
   7  -9   1   -0.40    1.90
  -7  -9  -1    1.30    1.50
  -7  -9  -1    0.30    2.10
   7   9   1    6.30    3.00
   7   9   1    0.20    1.60
  -7   9  -1    2.00    2.80
   7   9   1   -1.30    2.40
   7   9   1    1.10    1.80
  -7   9  -1    2.60    0.90
  -7   9  -1    2.00    2.30
   7   9   1    0.30    1.20
  -7   9  -1    4.00    3.60
  -7   9  -1    2.00    1.10
   7   9   1    3.60    2.20
   9  -9   1    4.10    2.40
  -9  -9  -1    3.30    1.00
  -9  -9  -1    6.30    3.10
  -9  -9  -1    4.50    2.50
  -9  -9  -1    4.30    0.90
  -9   9  -1    9.60    3.70
   9   9   1    1.00    1.90
  -9   9  -1    2.60    2.50
  -9   9  -1    5.20    1.30
   9   9   1    7.40    2.80
   9   9   1    4.70    2.90
   9   9   1    0.90    2.00
  -9   9  -1   10.20    4.90
  -9   9  -1    4.60    1.60
   9   9   1    5.80    2.00
  11  -9   1    8.70    2.30
 -11  -9  -1    3.80    1.40
  11  -9   1    5.70    1.80
 -11  -9  -1    4.20    1.40
 -11  -9  -1    5.80    2.30
 -11  -9  -1    4.80    1.20
  11  -9   1    7.50    2.90
 -11  -9  -1    3.00    2.80
 -11  -9  -1    1.50    2.90
 -11  -9  -1    8.00    3.30
 -11   9  -1    5.60    1.70
 -11   9  -1    1.30    2.80
  11   9   1    7.60    2.90
 -11   9  -1    5.30    3.50
  11   9   1    4.30    2.20
 -11   9  -1    1.20    1.50
  11   9   1    7.20    2.90
  11   9   1    8.20    2.20
  11   9   1    4.30    3.50
 -11   9  -1    7.80    4.40
  11   9   1    5.30    2.30
 -13  -9  -1   19.80    2.30
 -13  -9  -1   19.90    2.70
  13  -9   1   19.60    3.20
 -13  -9  -1   18.70    4.40
 -13  -9  -1   17.80    5.20
  13  -9   1   21.80    2.90
  13  -9   1   17.40    4.20
 -13   9  -1   21.60    5.30
  13   9   1   21.50    2.70
  13   9   1   20.30    5.20
  13   9   1   15.50    3.70
 -13   9  -1   15.80    6.60
  13   9   1   18.20    3.80
  13   9   1   22.30    3.60
 -13   9  -1   23.80    3.60
 -13   9  -1   16.40    4.90
  13   9   1   20.40    3.60
 -13   9  -1   24.00    2.90
  15  -9   1    0.10    1.60
 -15  -9  -1    5.50    2.00
  15  -9   1   -1.70    1.70
 -15  -9  -1    0.50    1.30
 -15  -9  -1   -1.90    3.10
 -15   9  -1    1.10    3.40
  15   9   1    3.90    4.40
 -15   9  -1    0.70    1.70
  15   9   1    0.80    0.90
 -15   9  -1    1.70    4.50
 -15   9  -1    0.10    3.30
  15   9   1    1.20    2.10
  15   9   1    3.20    2.60
  15   9   1    1.20    2.60
  15   9   1    0.60    1.20
 -15   9  -1   -3.40    1.40
 -17  -9  -1    1.40    3.80
  17  -9   1    1.70    1.80
 -17  -9  -1    2.40    1.70
 -17  -9  -1    0.20    1.80
  17  -9   1   -1.20    1.90
  17  -9   1    3.70    2.90
 -17  -9  -1    1.50    3.50
 -17   9  -1   -5.50    2.40
  17   9   1   -0.70    2.80
 -17   9  -1    0.30    2.20
  17   9   1   -6.40    4.10
 -17   9  -1   -1.40    3.00
 -17   9  -1   -2.30    3.70
 -17   9  -1    3.70    2.00
  19  -9   1    7.00    2.50
 -19  -9  -1    2.90    4.60
 -19  -9  -1    6.20    2.50
  19  -9   1    8.60    3.70
  19  -9   1    4.40    2.10
 -19  -9  -1    4.20    5.10
 -19  -9  -1   10.80    2.50
 -19   9  -1   -3.70    4.10
  19   9   1    6.00    3.00
  19   9   1    1.00    6.60
  19   9   1    2.00    2.90
 -19   9  -1    8.70    4.60
 -19   9  -1    5.10    3.10
 -19   9  -1    4.80    3.70
 -19   9  -1    4.00    2.40
  19   9   1    4.10    3.20
  21  -9   1    1.00    1.90
 -21  -9  -1    2.60    2.50
 -21  -9  -1    0.10    5.20
 -21  -9  -1    1.70    2.20
  21  -9   1    2.50    2.20
  21  -9   1    5.00    4.10
 -21   9  -1   -4.40    3.20
  21   9   1    7.90    3.30
 -21   9  -1    4.80    4.60
 -21   9  -1    4.20    5.30
 -21   9  -1   -0.70    2.80
  21   9   1    3.40    2.60
  21   9   1   -7.70    5.50
 -21   9  -1    2.40    2.50
 -23  -9  -1    3.30    2.50
 -23  -9  -1   -0.50    2.30
 -23  -9  -1   -1.50    6.50
  23  -9   1   -2.30    4.30
  23  -9   1   -0.30    1.80
  23  -9   1   -0.70    1.90
 -23   9  -1    4.00    2.80
  23   9   1   -1.50    2.60
  23   9   1    1.20    2.60
 -23   9  -1    5.10    3.50
  22 -10  -1    3.30    2.30
  22 -10  -1    4.90    2.50
  22 -10  -1    5.50    4.70
 -22  10   1    1.70    2.60
  22  10  -1   -1.90    2.90
 -22  10   1    4.70    3.10
  22  10  -1    5.50    3.20
 -20 -10   1    8.50    2.30
 -20 -10   1    2.60    2.30
  20 -10  -1    3.80    3.40
 -20 -10   1   22.80    6.30
  20 -10  -1    0.40    2.30
  20 -10  -1    5.30    2.40
 -20  10   1    0.40    3.90
 -20  10   1   -4.00    4.40
 -20  10   1    6.80    2.50
 -20  10   1    4.60    3.00
  20  10  -1    5.50    3.70
  20  10  -1    2.80    2.80
 -20  10   1    3.70    4.50
  18 -10  -1    2.30    2.10
 -18 -10   1   -2.30    3.60
 -18 -10   1    6.80    4.20
  18 -10  -1    3.00    2.50
  18 -10  -1   15.20    4.80
 -18 -10   1    3.20    2.10
 -18 -10   1    2.30    1.80
  18  10  -1    0.70    3.90
  18  10  -1   -7.20    4.90
  18  10  -1    5.40    2.80
 -18  10   1    2.00    2.30
 -18  10   1   -3.90    3.70
 -18  10   1    2.40    3.90
 -18  10   1   -1.90    3.10
 -18  10   1    3.20    2.00
  18  10  -1    3.30    3.10
 -16 -10   1   -2.00    3.90
 -16 -10   1    2.30    1.70
  16 -10  -1    2.40    3.00
  16 -10  -1    1.30    2.20
 -16 -10   1    0.90    1.70
  16 -10  -1    1.00    2.20
 -16 -10   1   10.20    4.40
  16  10  -1    5.30    3.40
 -16  10   1    2.20    1.70
  16  10  -1    4.60    3.40
 -16  10   1    3.90    3.70
  16  10  -1    5.50    2.80
 -16  10   1   12.30    6.90
 -16  10   1    4.00    4.40
 -16  10   1    6.50    2.50
 -14 -10   1   -2.50    2.40
  14 -10  -1   -1.60    2.40
 -14 -10   1   -0.30    1.10
 -14 -10   1    1.90    3.00
  14 -10  -1   -0.40    2.20
 -14 -10   1   -1.70    1.30
  14 -10  -1   -1.90    1.70
  14  10  -1    2.00    2.60
 -14  10   1   -2.00    1.50
  14  10  -1    3.90    3.00
  14  10  -1   -4.10    2.10
 -14  10   1   -2.20    2.30
 -14  10   1    0.50    1.50
 -14  10   1   -3.40    2.30
 -14  10   1   -6.20    2.60
  14  10  -1   -1.80    2.30
 -12 -10   1   11.30    2.30
 -12 -10   1    8.70    3.50
  12 -10  -1    8.00    2.30
 -12 -10   1    8.50    4.10
  12 -10  -1   10.50    2.80
  12 -10  -1    9.60    3.60
 -12 -10   1    7.10    1.50
 -12 -10   1    9.00    1.70
 -12 -10   1    9.20    1.40
 -12  10   1   10.30    1.90
  12  10  -1    8.40    2.70
 -12  10   1   11.40    5.20
  12  10  -1   10.60    1.90
 -12  10   1    9.70    2.10
  12  10  -1   12.50    2.70
  12  10  -1   10.40    4.10
  12  10  -1   13.50    3.70
  10 -10  -1   26.50    3.20
 -10 -10   1   22.10    4.50
 -10 -10   1   15.70    3.80
 -10 -10   1   15.20    2.40
 -10 -10   1   13.80    1.60
 -10 -10   1   23.40    3.90
 -10 -10   1   17.50    2.00
  10 -10  -1   20.70    3.40
  10 -10  -1   32.70    5.20
 -10  10   1   21.60    5.50
  10  10  -1   18.00    2.90
 -10  10   1   20.70    2.50
  10  10  -1   20.10    4.10
  10  10  -1   23.90    3.70
  10  10  -1   17.90    4.90
  10  10  -1   11.60    4.20
  10  10  -1   15.50    3.90
 -10  10   1   13.40    6.10
 -10  10   1   25.10    5.30
 -10  10   1   18.10    1.80
  -8 -10   1    4.60    2.90
   8 -10  -1    3.30    2.60
  -8 -10   1    2.30    2.20
  -8 -10   1    2.20    2.10
  -8 -10   1    3.50    1.70
   8  10  -1    0.00    2.10
  -8  10   1    3.00    0.90
  -8  10   1   11.40    4.20
   8  10  -1    2.60    2.50
  -8  10   1    6.20    3.50
   8  10  -1    0.40    2.70
  -8  10   1    4.90    4.50
   8  10  -1    1.30    2.90
   8  10  -1    5.60    3.00
   8  10  -1    5.60    2.20
  -8  10   1    2.80    0.90
   6 -10  -1    2.50    2.30
   6 -10  -1    2.20    2.10
  -6 -10   1    2.80    2.40
  -6 -10   1    1.50    1.50
  -6 -10   1   -2.00    1.70
  -6 -10   1   -0.20    1.90
   6  10  -1    1.80    2.60
   6  10  -1   -0.10    1.90
  -6  10   1   -0.70    2.50
   6  10  -1   -0.50    2.50
  -6  10   1    3.30    3.70
   6  10  -1    1.10    1.90
   6  10  -1   -0.20    2.10
   6  10  -1   -2.10    2.00
  -6  10   1    1.80    2.70
  -6  10   1    3.70    3.00
   4 -10  -1   23.70    5.70
   4 -10  -1   28.60    4.60
   4 -10  -1   25.20    4.50
  -4 -10   1   21.20    3.50
   4 -10  -1   18.00    3.80
  -4 -10   1   17.50    3.70
  -4 -10   1   20.40    4.80
  -4 -10   1   26.10    4.40
  -4  10   1   15.10    5.50
  -4  10   1   24.40    4.70
   4  10  -1   27.50    5.00
   4  10  -1   23.00    4.80
  -4  10   1   21.10    4.60
   4  10  -1   19.90    5.70
   4  10  -1   32.50    4.80
   2 -10  -1   69.19    6.80
  -2 -10   1   67.29    6.60
   2 -10  -1   67.29    6.70
  -2 -10   1   71.49    8.90
   2 -10  -1   76.89   10.80
  -2 -10   1   65.29    5.70
   2 -10  -1   85.09    7.30
  -2 -10   1   70.09    6.60
   2  10  -1   67.69    7.10
   2  10  -1   75.79   10.50
   2  10  -1   70.29    6.60
  -2  10   1   71.39    7.40
   2  10  -1   76.79    7.40
  -2  10   1   80.39    7.40
  -2  10   1   70.59   11.00
  -2  10   1   68.19    7.20
   0 -10  -1   13.60    3.30
   0 -10   1   18.80    4.70
   0 -10   1   14.40    3.30
   0 -10  -1    8.10    2.80
   0 -10  -1   12.60    2.80
   0 -10   1    8.90    2.70
   0 -10   1   13.80    3.40
   0 -10  -1   12.30    4.20
   0  10   1   11.10    3.50
   0  10  -1   10.60    3.40
   0  10  -1   17.20    4.00
   0  10   1   13.50    3.60
   0  10  -1   16.80    5.70
   0  10  -1   15.60    3.90
   0  10   1   16.90    4.20
   0  10   1   12.40    5.10
   2 -10   1   26.30    4.20
  -2 -10  -1   27.80    4.90
  -2 -10  -1   33.80    4.40
  -2 -10  -1   39.60    6.60
   2 -10   1   31.80    4.70
  -2 -10  -1   28.70    4.90
  -2  10  -1   26.20    4.60
   2  10   1   29.00    5.60
   2  10   1   27.10    6.40
   2  10   1   26.80    5.30
  -2  10  -1   33.80    5.30
  -2  10  -1   24.50    4.50
   2  10   1   35.30    5.10
  -2  10  -1   20.30    6.60
  -4 -10  -1   44.50    6.80
   4 -10   1   38.70    7.20
  -4 -10  -1   43.60    5.70
   4 -10   1   36.60    5.00
  -4 -10  -1   34.10    5.30
  -4 -10  -1   31.80    4.10
   4 -10   1   26.10    4.50
   4 -10   1   27.50    4.50
  -4  10  -1   34.00    5.60
   4  10   1   32.30    5.90
  -4  10  -1   38.20    8.10
   4  10   1   27.30    4.60
   4  10   1   35.70    6.10
   4  10   1   43.50    7.50
  -4  10  -1   31.10    5.30
  -4  10  -1   42.20    5.70
  -6 -10  -1    7.40    3.10
  -6 -10  -1    5.80    2.10
   6 -10   1    4.00    2.40
   6 -10   1    7.10    2.60
  -6 -10  -1    2.30    2.50
  -6 -10  -1    2.20    2.80
   6  10   1    5.20    3.00
   6  10   1    3.30    2.30
  -6  10  -1    9.20    3.60
   6  10   1   11.10    4.10
  -6  10  -1    5.80    2.80
   6  10   1   -0.10    2.50
  -6  10  -1    1.30    2.50
  -6  10  -1    9.30    5.20
  -8 -10  -1    5.50    2.00
  -8 -10  -1    8.00    3.30
   8 -10   1    3.10    2.40
  -8 -10  -1    6.10    2.80
  -8 -10  -1    6.10    2.80
   8  10   1    4.70    2.10
  -8  10  -1   -2.30    2.90
   8  10   1    9.80    3.90
   8  10   1    4.10    3.00
  -8  10  -1    4.90    1.40
   8  10   1    7.30    3.60
  -8  10  -1    6.20    1.20
  -8  10  -1    6.00    3.50
  -8  10  -1    5.10    3.20
 -10 -10  -1   11.20    3.70
 -10 -10  -1    4.90    3.10
  10 -10   1    8.30    3.20
 -10 -10  -1    8.40    2.80
  10 -10   1    7.70    2.20
  10 -10   1    6.60    2.40
 -10 -10  -1    7.40    2.10
 -10  10  -1    8.50    4.10
  10  10   1   10.00    4.30
  10  10   1   13.20    2.80
  10  10   1    9.40    3.20
 -10  10  -1   11.10    1.80
 -10  10  -1    2.70    2.70
 -10  10  -1    8.70    2.00
  10  10   1    7.30    3.30
 -10  10  -1   11.10    6.00
  10  10   1    8.40    2.70
 -12 -10  -1   19.40    4.60
 -12 -10  -1   17.90    4.90
  12 -10   1   25.50    3.20
  12 -10   1   21.00    3.40
 -12 -10  -1   18.80    2.40
 -12 -10  -1   19.00    4.70
 -12 -10  -1   18.10    3.70
 -12 -10  -1   20.40    2.80
 -12 -10  -1   21.10    1.90
 -12  10  -1   24.20    2.80
 -12  10  -1   25.60    5.40
 -12  10  -1   26.00    3.40
  12  10   1   17.70    3.00
  12  10   1   18.80    3.60
  12  10   1   19.50    4.30
  12  10   1   16.60    3.60
 -12  10  -1    1.20    5.30
  12  10   1   17.50    3.90
  12  10   1   18.30    5.20
 -12  10  -1   15.70    5.70
 -14 -10  -1   -1.50    1.20
  14 -10   1    1.50    2.20
 -14 -10  -1   -2.90    2.70
 -14 -10  -1   -0.70    1.00
 -14 -10  -1   -2.50    2.70
  14 -10   1   -2.10    1.70
 -14 -10  -1    3.90    3.30
  14 -10   1    0.50    2.50
  14  10   1   -1.90    2.10
 -14  10  -1   -0.70    1.70
  14  10   1    3.40    3.00
 -14  10  -1    1.00    2.90
 -14  10  -1    5.90    4.40
  14  10   1    1.60    1.70
  14  10   1   -2.50    3.70
  14  10   1   -1.70    1.10
 -14  10  -1   -2.70    3.80
 -14  10  -1    2.30    1.70
  14  10   1   -0.90    2.40
 -16 -10  -1    3.10    4.00
  16 -10   1    2.50    3.40
 -16 -10  -1    5.90    3.60
  16 -10   1    5.80    2.60
 -16 -10  -1    6.50    1.80
  16 -10   1    8.90    2.50
 -16 -10  -1   11.40    4.60
 -16 -10  -1    5.00    2.10
 -16  10  -1    1.70    4.50
 -16  10  -1   11.00    4.80
  16  10   1    6.50    2.80
 -16  10  -1    5.90    2.40
  16  10   1    3.40    3.00
 -16  10  -1    7.20    2.90
  16  10   1    0.50    3.40
  16  10   1   -7.40    4.20
 -16  10  -1    4.60    3.70
 -18 -10  -1   50.49    4.20
 -18 -10  -1   46.60    4.50
  18 -10   1   49.40    4.20
 -18 -10  -1   41.00    9.80
 -18 -10  -1   43.00    8.10
  18 -10   1   53.39    4.90
 -18 -10  -1   75.39    8.50
  18 -10   1   54.69    7.90
 -18  10  -1   36.20    7.30
 -18  10  -1   47.90   12.50
  18  10   1   44.50    6.30
  18  10   1   43.40    5.40
 -18  10  -1   50.89    4.70
 -18  10  -1   43.70    5.70
 -18  10  -1   33.30    7.70
  20 -10   1   76.89    5.40
 -20 -10  -1   65.79   11.10
 -20 -10  -1   93.19   10.20
  20 -10   1   55.69    8.50
 -20 -10  -1   64.99    5.90
  20 -10   1   63.89    5.80
 -20 -10  -1   77.79    5.60
 -20  10  -1   72.59    6.90
 -20  10  -1   68.19   10.60
  20  10   1   68.49    6.20
  20  10   1   76.39    7.20
 -20  10  -1   61.39   14.10
 -20  10  -1   70.09    6.10
 -22 -10  -1    9.90    4.90
 -22 -10  -1    9.80    3.00
  22 -10   1    6.20    2.60
 -22 -10  -1    4.80    2.60
  22 -10   1    6.40    2.30
 -22  10  -1    6.60    4.80
 -22  10  -1    5.50    3.00
 -22  10  -1    3.70    3.10
 -21 -11   1   32.20    3.70
  21 -11  -1   28.70    4.60
 -21 -11   1   26.40    4.20
  21 -11  -1   34.00    4.20
  21  11  -1   36.50    6.30
 -21  11   1   27.20    4.80
 -21  11   1   36.00    4.60
 -21  11   1   34.40    7.60
 -21  11   1   25.90   10.80
 -21  11   1   27.90    7.70
  21  11  -1   24.10    4.70
 -19 -11   1   31.20    3.40
  19 -11  -1   38.00    4.30
  19 -11  -1   30.10    4.70
 -19 -11   1   34.50    6.60
 -19 -11   1   25.80    3.80
  19 -11  -1   31.10    6.60
  19  11  -1   27.80    5.40
 -19  11   1   28.90    3.90
 -19  11   1   30.90    7.20
 -19  11   1   21.70    8.50
 -19  11   1   32.70    4.70
 -19  11   1   17.60    6.20
  19  11  -1   28.90    4.80
 -17 -11   1   38.80    4.20
  17 -11  -1   43.40    4.40
 -17 -11   1   32.20    7.20
  17 -11  -1   36.80    6.70
 -17 -11   1   31.80    6.50
  17 -11  -1   28.10    4.50
 -17 -11   1   37.40    3.30
 -17  11   1   37.60    4.70
 -17  11   1   33.50   10.70
  17  11  -1   34.40    5.10
 -17  11   1   38.30    3.90
  17  11  -1   46.10    6.70
 -17  11   1   30.70    6.80
 -17  11   1   32.50    7.40
 -15 -11   1   93.69    9.80
 -15 -11   1   81.49    9.20
 -15 -11   1   79.59    9.20
 -15 -11   1   76.79    5.10
 -15 -11   1   74.99    5.40
  15 -11  -1   82.69    6.80
  15 -11  -1   98.89    6.40
  15 -11  -1   94.49    9.40
  15  11  -1   82.99    7.90
 -15  11   1   85.79    5.70
  15  11  -1   84.59    7.00
 -15  11   1   79.39   14.70
 -15  11   1   69.89   10.50
 -15  11   1   84.49    6.20
  13 -11  -1    3.50    3.20
 -13 -11   1    8.80    3.50
  13 -11  -1    4.00    2.40
  13 -11  -1    1.00    2.40
 -13 -11   1    1.80    3.30
 -13  11   1    3.10    1.90
 -13  11   1    6.50    1.70
  13  11  -1    5.10    2.90
  13  11  -1    0.90    3.00
 -13  11   1    6.10    4.00
  13  11  -1    6.10    4.10
 -13  11   1   -0.40    4.30
  13  11  -1    4.90    4.30
 -13  11   1   13.30    5.20
  11 -11  -1   37.10    6.10
 -11 -11   1   22.30    5.00
 -11 -11   1   29.20    5.40
 -11 -11   1   22.20    2.80
 -11 -11   1   29.70    4.50
  11 -11  -1   32.20    5.70
 -11  11   1   24.70    8.30
  11  11  -1   26.30    3.40
  11  11  -1   26.20    4.70
  11  11  -1   19.40    4.60
  11  11  -1   31.60    6.70
  11  11  -1   26.50    4.30
 -11  11   1   29.10    2.60
  11  11  -1   25.20    5.60
 -11  11   1   24.70    5.70
 -11  11   1   16.50    5.10
 -11  11   1   29.90    2.40
  -9 -11   1   17.80    4.30
  -9 -11   1   17.60    2.70
  -9 -11   1   11.70    3.50
   9 -11  -1   16.40    2.90
   9 -11  -1   13.10    3.20
   9  11  -1    9.90    3.10
   9  11  -1   18.70    5.00
  -9  11   1   12.10    4.40
   9  11  -1   13.40    4.00
   9  11  -1   21.00    4.60
   9  11  -1    5.40    4.20
   9  11  -1   16.50    6.70
  -7 -11   1   64.09    8.00
   7 -11  -1   63.19    7.20
   7 -11  -1   64.59    7.10
  -7 -11   1   61.39    7.00
  -7 -11   1   66.29    7.40
  -7 -11   1   74.59    5.70
  -7  11   1   48.90   10.40
   7  11  -1   46.40    8.10
  -7  11   1   66.59    7.60
   7  11  -1   66.69    7.90
   7  11  -1   70.59    6.40
   7  11  -1   54.19    8.00
  -7  11   1   57.59    8.00
  -7  11   1   70.79    8.90
  -5 -11   1   41.20    4.90
   5 -11  -1   50.09    6.50
   5 -11  -1   40.80    6.20
  -5 -11   1   47.90    6.50
  -5 -11   1   59.19    6.50
  -5 -11   1   45.60    7.00
  -5  11   1   59.99    6.90
   5  11  -1   47.10    7.00
   5  11  -1   42.10    7.70
  -5  11   1   34.70    8.80
  -5  11   1   39.30    6.60
   5  11  -1   49.00    6.80
   5  11  -1   50.69    6.20
  -5  11   1   59.49    7.80
  -3 -11   1  146.59   10.70
   3 -11  -1  146.09   10.90
   3 -11  -1  158.08   11.30
  -3 -11   1  126.59   11.40
  -3 -11   1  144.99   10.80
  -3 -11   1  131.29    9.40
   3  11  -1  141.89   11.30
  -3  11   1  132.09   11.50
   3  11  -1  118.89   14.60
  -3  11   1  127.49   10.90
  -3  11   1  141.99   11.30
   3  11  -1  144.49   11.30
  -3  11   1  146.99   14.80
   3  11  -1  129.09   10.40
  -1 -11   1  281.07   17.00
  -1 -11   1  236.88   18.50
  -1 -11   1  258.07   16.20
   1 -11  -1  261.77   16.40
   1 -11  -1  262.07   19.20
   1 -11  -1  285.67   17.40
  -1 -11   1  308.37   17.50
   1 -11  -1  264.47   17.30
   1  11  -1  275.87   21.20
  -1  11   1  267.77   17.60
  -1  11   1  242.78   17.50
  -1  11   1  275.17   21.50
   1  11  -1  267.57   17.50
  -1  11   1  255.47   17.90
   1  11  -1  262.37   17.50
   1 -11   1   47.50    5.70
  -1 -11  -1   60.99    6.50
  -1 -11  -1   50.49    5.30
  -1 -11  -1   50.19    8.20
   1 -11   1   50.49    8.20
   1 -11   1   50.49    5.60
   1 -11   1   57.89    6.00
  -1  11  -1   50.29    6.20
  -1  11  -1   57.59    7.40
  -1  11  -1   54.89    9.90
  -1  11  -1   48.30    6.60
   1  11   1   41.60    8.60
   1  11   1   49.40    7.00
   1  11   1   52.59    7.60
   1  11   1   47.80    6.60
  -3 -11  -1    5.10    4.00
   3 -11   1    6.20    2.80
  -3 -11  -1    8.40    2.70
  -3 -11  -1    8.40    3.20
   3 -11   1    7.20    2.70
  -3 -11  -1    5.00    2.90
   3  11   1    2.30    3.20
  -3  11  -1   -1.90    3.40
   3  11   1    9.00    3.90
   3  11   1    1.20    3.40
   3  11   1    7.60    3.20
  -3  11  -1    3.30    3.30
  -3  11  -1    8.90    3.20
  -3  11  -1    6.50    3.20
  -5 -11  -1    4.50    2.60
  -5 -11  -1    2.00    2.80
  -5 -11  -1    6.20    3.30
  -5 -11  -1    5.10    2.20
   5 -11   1    3.60    2.30
   5 -11   1    7.10    2.80
   5  11   1    6.50    2.80
  -5  11  -1   -1.30    3.40
   5  11   1    0.00    3.30
  -5  11  -1    1.10    2.50
  -5  11  -1    8.60    4.00
   5  11   1    2.10    3.60
   5  11   1    3.20    2.80
  -5  11  -1    4.70    3.00
   7 -11   1   27.50    6.90
  -7 -11  -1   24.30    4.70
  -7 -11  -1   21.60    3.50
  -7 -11  -1   26.10    5.10
  -7 -11  -1   22.20    5.00
   7 -11   1   22.60    4.40
  -7  11  -1   26.80    5.00
  -7  11  -1   24.30    8.00
   7  11   1   25.20    6.00
   7  11   1   28.80    5.90
  -7  11  -1   20.40    5.00
   7  11   1   20.10    3.90
   7  11   1   17.20    5.10
  -9 -11  -1   12.70    4.40
  -9 -11  -1   20.70    2.90
  -9 -11  -1   16.60    4.10
   9 -11   1   20.60    4.30
  -9 -11  -1   18.80    4.40
   9  11   1   24.00    5.90
  -9  11  -1   19.00    4.40
  -9  11  -1   18.60    1.80
   9  11   1   11.70    5.30
  -9  11  -1   16.60    2.20
  -9  11  -1    2.80    8.70
   9  11   1   13.30    4.60
   9  11   1   20.50    3.80
  -9  11  -1   23.20    8.40
 -11 -11  -1   12.70    4.40
 -11 -11  -1   12.90    2.50
  11 -11   1    4.80    2.60
 -11 -11  -1    5.90    2.70
  11 -11   1   10.50    2.50
  11 -11   1    8.40    3.60
 -11 -11  -1   18.70    4.70
  11  11   1    9.60    4.40
 -11  11  -1    9.50    2.10
 -11  11  -1    3.30    5.00
 -11  11  -1   11.60    1.90
 -11  11  -1   14.50    5.30
 -11  11  -1   12.40    4.20
  13 -11   1    1.60    4.10
 -13 -11  -1   -4.30    3.30
 -13 -11  -1    1.10    3.20
  13 -11   1    0.80    2.90
  13 -11   1    1.60    3.60
  13  11   1    0.60    1.80
 -13  11  -1    3.20    4.60
 -13  11  -1    1.50    3.20
  13  11   1    0.80    4.00
 -13  11  -1    4.30    1.70
 -13  11  -1   -2.50    2.70
  13  11   1    3.90    1.80
 -13  11  -1    2.90    1.90
  15 -11   1    5.50    2.70
 -15 -11  -1    6.00    4.10
 -15 -11  -1    2.40    4.20
  15 -11   1    5.20    2.40
  15 -11   1    4.90    2.90
  15  11   1   -0.60    4.60
 -15  11  -1   10.90    5.20
 -15  11  -1    9.20    4.30
  15  11   1   -5.20    4.00
 -15  11  -1    6.10    2.40
 -15  11  -1    3.10    5.20
 -15  11  -1    8.80    2.20
 -17 -11  -1   -6.00    4.10
  17 -11   1   -0.70    3.00
  17 -11   1   -0.70    2.30
 -17 -11  -1    7.20    4.20
 -17 -11  -1    3.60    2.10
 -17 -11  -1    5.20    1.70
  17 -11   1    7.80    2.60
 -17  11  -1    7.30    2.80
 -17  11  -1    2.40    3.70
 -17  11  -1    4.30    2.30
 -17  11  -1    2.50    3.60
 -17  11  -1    6.60    6.60
  19 -11   1   17.90    3.20
 -19 -11  -1   17.80    3.30
  19 -11   1   12.90    3.40
 -19 -11  -1   26.10    6.50
 -19 -11  -1   16.90    2.70
  19 -11   1   20.50    5.10
 -19  11  -1   27.20   14.30
 -19  11  -1   28.00   10.10
  18 -12  -1   73.79   11.20
  18 -12  -1   53.59    6.20
 -18 -12   1   54.99    8.50
 -18  12   1   41.00    9.60
  18  12  -1   50.79    7.40
 -18  12   1   47.80   12.60
  18  12  -1   42.00    6.10
 -18  12   1   49.50    8.50
 -16 -12   1  102.29   10.10
  16 -12  -1   74.89    6.90
  16 -12  -1   91.29    9.30
 -16  12   1  108.79   11.00
 -16  12   1   71.19   15.20
  16  12  -1   68.39    8.70
 -16  12   1   59.99   10.10
  16  12  -1   76.99    7.10
 -14 -12   1   13.10    6.60
  14 -12  -1   38.20    4.40
  14 -12  -1   30.30    4.70
  14 -12  -1   33.60    6.30
 -14 -12   1   39.30    6.70
 -14  12   1   28.00    6.60
  14  12  -1   24.10    5.40
 -14  12   1   12.60    5.20
 -14  12   1   17.20    9.00
  14  12  -1   40.50    7.30
  14  12  -1   23.70    4.60
  12 -12  -1   12.10    4.40
 -12 -12   1    9.30    1.90
  12 -12  -1   10.40    3.80
 -12 -12   1   12.00    2.70
 -12 -12   1    4.70    3.90
  12 -12  -1    8.20    3.10
 -12 -12   1   16.80    4.80
  12 -12  -1    9.50    2.90
  12  12  -1    7.70    2.20
 -12  12   1    6.30    5.80
 -12  12   1    9.30    4.20
 -12  12   1    6.70    4.60
  12  12  -1   18.00    5.10
  12  12  -1   10.50    3.10
  12  12  -1    1.10    3.00
 -10 -12   1   18.20    5.10
  10 -12  -1   13.90    4.20
 -10 -12   1   13.20    4.40
 -10 -12   1   12.70    3.60
 -10 -12   1   14.00    2.50
  10 -12  -1   17.10    3.70
  10 -12  -1   13.30    3.00
  10  12  -1   15.90    4.50
  10  12  -1    1.90    4.90
 -10  12   1   13.90    7.70
 -10  12   1    7.90    4.80
 -10  12   1   15.60    5.30
  10  12  -1   16.90    3.40
  10  12  -1   13.20    5.40
 -10  12   1   13.30    4.50
   8 -12  -1   -5.10    1.90
   8 -12  -1    2.60    3.20
  -8 -12   1   -2.10    1.70
  -8 -12   1    0.70    2.90
  -8 -12   1    1.70    2.50
  -8 -12   1   -4.00    2.20
  -8  12   1   -6.70    3.00
  -8  12   1    1.10    3.10
   8  12  -1   -0.50    3.70
   8  12  -1   -1.00    1.90
  -8  12   1   -2.60    3.20
   8  12  -1    0.10    3.60
  -8  12   1   -0.30    3.30
   8  12  -1    1.40    3.20
   6 -12  -1   57.99    6.80
   6 -12  -1   49.99    6.90
  -6 -12   1   45.40    6.70
  -6 -12   1   55.39    8.10
  -6 -12   1   45.90    5.00
  -6 -12   1   56.89    7.30
  -6  12   1   46.10   11.60
  -6  12   1   59.59    7.10
   6  12  -1   78.09   11.10
  -6  12   1   37.20    7.70
   6  12  -1   62.49    7.40
  -6  12   1   61.79    8.30
   6  12  -1   49.80    6.30
   6  12  -1   52.59    7.50
  -4 -12   1   44.50    6.30
   4 -12  -1   44.40    6.60
   4 -12  -1   48.60    6.80
  -4 -12   1   50.99    6.50
  -4 -12   1   50.19    5.40
  -4 -12   1   37.10    7.10
   4  12  -1   39.50    6.60
   4  12  -1   59.69   10.00
   4  12  -1   52.09    6.80
  -4  12   1   56.59    8.00
   4  12  -1   44.70    6.90
  -4  12   1   44.30    7.40
  -4  12   1   41.40    9.60
  -4  12   1   44.10    7.20
   2 -12  -1   15.30    4.20
  -2 -12   1   17.20    5.10
  -2 -12   1   15.90    3.60
   2 -12  -1   19.60    4.40
  -2 -12   1   14.60    3.70
  -2 -12   1   16.40    4.20
   2  12  -1   30.50    7.80
   2  12  -1   13.20    4.20
  -2  12   1   16.00    6.40
  -2  12   1   10.40    4.50
  -2  12   1   10.20    4.00
  -2  12   1    9.20    4.10
   2  12  -1   14.20    4.10
   2  12  -1    8.20    3.90
   0 -12   1   31.80    5.10
   0 -12   1   33.30    5.40
   0 -12  -1   41.90    6.20
   0  12  -1   30.20    8.00
   0  12  -1   36.00    6.30
   0  12   1   32.90    5.90
   0  12   1   32.70    6.20
   0  12   1   45.20   10.00
   0  12  -1   31.20    5.80
   0  12   1   30.40    6.10
   0  12  -1   33.70    5.80
  -2 -12  -1   27.30    5.30
   2 -12   1   32.80    5.30
   2 -12   1   35.20    5.30
  -2 -12  -1   33.60    5.70
   2  12   1   31.20    6.20
  -2  12  -1   25.90    7.70
  -2  12  -1   31.30    5.70
   2  12   1   19.80    6.60
  -2  12  -1   27.50    5.90
  -2  12  -1   26.40    5.30
   2  12   1   38.40    5.90
   2  12   1   22.70    5.40
  -4 -12  -1   85.89    8.50
   4 -12   1   80.39    7.80
  -4 -12  -1   64.39    6.70
  -4 -12  -1   68.69    9.70
   4 -12   1   77.49    7.70
  -4 -12  -1   80.19    8.20
  -4  12  -1   94.39    9.40
   4  12   1   87.69    9.20
  -4  12  -1   71.59    7.90
   4  12   1   82.89    8.80
   4  12   1   79.59    7.90
   4  12   1   76.59   11.70
  -4  12  -1   80.89    8.40
  -4  12  -1   66.69   12.30
  -6 -12  -1   28.10    5.40
   6 -12   1   27.80    4.90
   6 -12   1   16.00    4.00
  -6 -12  -1   11.10    4.10
  -6 -12  -1   18.30    5.40
  -6 -12  -1   31.60    4.70
  -6  12  -1   21.00    8.40
   6  12   1   19.70    4.20
  -6  12  -1   27.60    5.40
   6  12   1   23.10    5.70
  -6  12  -1   29.80    6.60
   6  12   1   27.90    7.00
  -6  12  -1   22.40    5.00
   6  12   1   24.00    5.50
   8 -12   1    3.80    2.50
  -8 -12  -1    1.70    3.10
   8 -12   1   -0.80    2.30
  -8 -12  -1    5.10    3.30
  -8 -12  -1    4.40    2.30
  -8 -12  -1    0.90    2.70
  -8  12  -1    2.20    3.80
  -8  12  -1   -4.40    2.60
  -8  12  -1    2.40    2.80
   8  12   1    3.50    3.30
  -8  12  -1    3.10    5.40
   8  12   1    2.90    3.30
   8  12   1    2.00    3.50
   8  12   1    0.60    2.30
 -10 -12  -1   20.30    3.30
  10 -12   1   26.80    3.70
  10 -12   1   26.40    4.90
 -10 -12  -1   16.50    4.90
 -10 -12  -1   22.50    5.00
 -10 -12  -1   38.80    6.40
  10 -12   1   23.40    4.10
  10 -12   1   25.30    5.10
 -10  12  -1   14.50    4.20
 -10  12  -1   39.10   10.30
  10  12   1   36.00    7.20
  10  12   1   27.20    4.30
 -10  12  -1   21.70    5.70
  10  12   1   24.20    5.70
  10  12   1   23.60    6.50
  12 -12   1    7.20    2.70
 -12 -12  -1    3.70    3.80
  12 -12   1   10.00    3.20
 -12 -12  -1   15.20    5.00
 -12 -12  -1    8.20    2.20
  12 -12   1   16.40    4.50
 -12 -12  -1    7.90    2.80
  12  12   1    4.10    4.40
 -12  12  -1    5.60    4.40
  12  12   1   -2.50    3.30
 -12  12  -1    3.90    6.20
 -12  12  -1    9.10    3.90
  14 -12   1    0.00    2.50
  14 -12   1    2.30    3.20
 -14 -12  -1    7.40    4.60
  14 -12   1   -0.10    2.30
  14  12   1   -2.00    3.90
  14  12   1    0.40    0.90
  14  12   1   -0.20    1.30
 -14  12  -1    5.00    3.80
 -14  12  -1    7.50    4.70
 -14  12  -1    2.30    1.90
 -14  12  -1    1.00    5.50
 -14  12  -1    2.50    1.70
  16 -12   1    0.40    2.50
  16 -12   1    5.40    3.90
  16 -12   1   -2.10    2.30
 -16 -12  -1   -0.30    3.40
 -16  12  -1   -0.90    1.60
  16  12   1   -6.40    3.40
 -16  12  -1    2.00    5.20
 -16  12  -1   -1.60    3.30
 -16  12  -1    1.30    1.80
 -16  12  -1    1.60    4.70
  18 -12   1   10.40    3.30
  18 -12   1    5.70    3.70
  18 -12   1   13.20    3.10
 -18 -12  -1    8.10    5.50
 -18  12  -1   10.50    3.10
 -18  12  -1   18.10    9.00
 -18  12  -1   17.40    6.20
 -18  12  -1   14.90    2.90
  15 -13  -1    4.30    3.20
 -15 -13   1    3.10    3.70
  15 -13  -1    7.90    3.30
 -15  13   1   -2.20    4.10
 -15  13   1   12.80    5.00
 -15  13   1   -1.70    4.70
  13 -13  -1    5.60    3.10
  13 -13  -1    5.10    2.90
 -13 -13   1    4.70    4.10
  13 -13  -1    8.70    3.60
 -13  13   1    3.20    4.10
 -13  13   1   -2.10    3.80
  13  13  -1    0.40    5.20
 -13  13   1    5.10    6.50
  13  13  -1    5.80    4.80
  11 -13  -1   -4.20    3.70
  11 -13  -1    5.60    2.70
  11 -13  -1    5.70    3.10
  11 -13  -1    9.70    4.10
 -11 -13   1    3.50    3.10
 -11  13   1    3.50    3.60
 -11  13   1    3.30    4.00
  11  13  -1   -0.30    4.50
 -11  13   1    4.10    5.50
 -11  13   1   -1.00    3.60
  11  13  -1   -1.00    4.10
   9 -13  -1    0.10    2.80
   9 -13  -1   -4.60    2.90
  -9 -13   1    1.10    2.90
   9 -13  -1    1.50    2.90
   9 -13  -1   -1.90    2.40
  -9 -13   1    2.70    3.30
   9  13  -1   -0.10    2.60
  -9  13   1    1.00    3.80
   9  13  -1    1.80    2.30
   9  13  -1   -1.20    3.20
  -9  13   1   -4.00    3.40
  -9  13   1   -1.80    3.50
  -9  13   1   -3.90    2.80
   9  13  -1   -3.70    3.20
  -7 -13   1   16.90    4.40
  -7 -13   1   37.80    4.80
  -7 -13   1   34.30    5.90
   7 -13  -1   26.90    5.40
   7 -13  -1   19.70    5.00
  -7 -13   1   27.50    5.80
   7  13  -1   27.60    6.70
  -7  13   1   31.10    6.70
   7  13  -1   34.70    6.90
   7  13  -1   24.60    5.90
   7  13  -1   34.30    5.10
  -7  13   1   30.60    6.50
  -7  13   1   20.20    5.50
  -7  13   1   21.10    8.10
  -5 -13   1   -1.40    2.80
   5 -13  -1    4.30    2.80
  -5 -13   1   -0.70    2.80
   5 -13  -1   -0.40    3.00
   5  13  -1    6.00    4.00
   5  13  -1   -1.10    3.50
   5  13  -1    0.50    2.70
   5  13  -1    3.90    4.00
  -5  13   1   -1.20    3.70
  -5  13   1    2.90    3.30
  -5  13   1    2.00    4.60
  -5  13   1    3.20    3.70
  -3 -13   1    3.30    3.20
  -3 -13   1   -0.20    2.60
   3 -13  -1    1.80    3.00
   3 -13  -1    5.40    3.00
  -3  13   1    7.00    3.90
   3  13  -1    0.40    3.90
   3  13  -1   -2.00    2.90
   3  13  -1    0.00    3.30
  -3  13   1    1.90    4.70
  -3  13   1    0.30    3.60
   3  13  -1    1.50    3.20
  -3  13   1    0.90    3.80
  -1 -13   1    4.10    3.10
  -1 -13   1    7.30    3.20
   1 -13  -1   10.00    3.90
   1 -13  -1    1.90    3.10
  -1  13   1    0.70    3.60
   1  13  -1   -3.60    2.90
   1  13  -1   12.50    6.40
  -1  13   1    0.50    3.50
   1  13  -1    4.00    3.10
   1 -13   1    3.10    3.10
  -1 -13  -1    1.40    3.00
   1 -13   1   -2.30    2.20
  -1 -13  -1    1.80    2.80
   1  13   1    8.10    3.70
   1  13   1    4.60    3.80
  -1  13  -1    9.00    6.50
   1  13   1   -3.40    3.40
   1  13   1    8.00    5.20
  -1  13  -1    2.70    3.70
  -1  13  -1   -2.30    2.60
  -1  13  -1   -1.50    3.50
   3 -13   1    9.00    3.50
   3 -13   1   11.10    3.70
  -3 -13  -1    7.00    3.80
  -3 -13  -1    2.80    3.60
   3  13   1    9.50    4.40
   3  13   1    3.30    3.80
  -3  13  -1    1.60    4.90
  -3  13  -1    2.00    3.10
   3  13   1    4.90    4.00
  -3  13  -1    4.00    3.70
   3  13   1   10.80    5.30
  -3  13  -1    3.90    3.90
  -5 -13  -1   17.00    4.70
   5 -13   1   16.60    4.50
   5 -13   1   18.80    4.50
  -5 -13  -1   14.40    4.40
   5  13   1   15.60    6.10
  -5  13  -1   15.60    4.70
  -5  13  -1   29.80    9.60
   5  13   1   25.50    5.90
  -5  13  -1   16.00    4.60
  -5  13  -1   26.30    6.20
   5  13   1   16.40    4.20
   5  13   1    7.90    5.10
  -7 -13  -1    0.90    2.50
   7 -13   1    3.70    3.10
  -7 -13  -1    8.70    3.80
  -7 -13  -1   -4.30    2.80
  -7 -13  -1    4.20    3.90
   7 -13   1    3.50    2.90
   7  13   1    4.80    3.30
  -7  13  -1    5.70    6.30
  -7  13  -1    6.50    3.90
   7  13   1   10.20    4.30
  -7  13  -1    4.20    3.80
  -7  13  -1    1.00    3.90
   7  13   1   -4.90    3.60
   7  13   1    0.10    3.30
   9 -13   1   41.80    6.40
  -9 -13  -1   49.90    7.60
   9 -13   1   31.50    6.20
   9 -13   1   47.00    4.60
   9 -13   1   45.50    5.60
  -9 -13  -1   39.20    7.20
   9  13   1   44.10    5.90
   9  13   1   35.30    7.40
  -9  13  -1   29.10    6.20
  -9  13  -1   28.70    7.10
   9  13   1   32.30    7.00
  -9  13  -1   37.10    6.50
  -9  13  -1   35.60   10.80
 -11 -13  -1    3.10    3.10
  11 -13   1    2.50    3.00
  11 -13   1    3.60    3.00
  11 -13   1    5.80    3.90
  11 -13   1    2.80    2.60
  11  13   1    2.50    3.80
 -11  13  -1    1.00    3.00
 -11  13  -1   -1.20    4.00
  11  13   1   -1.30    5.20
 -11  13  -1   -5.50    2.80
 -11  13  -1    4.80    5.80
  11  13   1   -3.70    2.00
  11  13   1   -0.30    1.90
  13 -13   1    1.00    2.70
  13 -13   1    4.00    3.50
  13 -13   1   -1.90    2.50
 -13 -13  -1    1.00    4.30
 -13  13  -1    5.10    3.80
 -13  13  -1   -2.10    3.50
  13  13   1    1.80    2.50
 -13  13  -1  -10.80    3.60
  13  13   1    0.80    1.60
 -13  13  -1    7.20    7.10
  13  13   1   -2.30    3.50
  15 -13   1    6.40    3.10
 -15 -13  -1   -6.70    3.40
  15 -13   1    1.80    3.40
  15 -13   1    3.80    2.90
 -15  13  -1   -5.10    4.10
 -15  13  -1   -2.70    4.00
 -15  13  -1    4.90    4.10
  15  13   1    7.00    5.60
  12 -14  -1    5.50    4.10
  12 -14  -1    6.50    3.40
  12 -14  -1    7.50    3.40
 -12 -14   1   12.80    5.00
 -12  14   1    2.10    5.90
 -12  14   1    6.90    4.90
 -12  14   1    9.30    5.40
  12  14  -1    9.30    5.70
  10 -14  -1   35.10    5.60
  10 -14  -1   41.50    5.20
 -10 -14   1   39.20    7.10
  10 -14  -1   53.59    8.70
 -10  14   1   33.80    7.40
 -10  14   1   34.40   11.00
  -8 -14   1    2.70    3.20
   8 -14  -1    6.70    3.70
   8 -14  -1    6.70    3.00
   8 -14  -1    6.30    3.50
   8  14  -1   -1.90    4.40
  -8  14   1    7.40    4.70
   8  14  -1    8.10    4.50
   8  14  -1    3.90    3.30
   8  14  -1    3.50    3.60
  -8  14   1    6.70    4.80
  -8  14   1    1.20    5.00
  -8  14   1   -7.20    4.10
  -6 -14   1   10.40    4.10
   6 -14  -1    8.80    4.40
  -6  14   1    6.60    5.80
   6  14  -1   10.20    4.00
   6  14  -1   -1.70    4.00
   6  14  -1    6.70    4.00
  -6  14   1    8.90    4.20
   6  14  -1    8.30    4.80
  -6  14   1    6.50    4.80
  -4 -14   1   12.50    4.20
   4 -14  -1    9.20    4.10
   4 -14  -1   12.60    4.60
  -4 -14   1    3.80    3.20
  -4  14   1    2.90    4.50
   4  14  -1    8.40    4.10
   4  14  -1   -2.20    3.50
   4  14  -1   19.20    7.40
  -4  14   1   13.30    7.10
  -4  14   1    5.10    3.90
   4  14  -1    9.10    4.10
  -2 -14   1    1.20    3.10
   2 -14  -1   -1.40    3.10
  -2 -14   1   -1.20    3.40
   2 -14  -1   -1.70    3.30
  -2  14   1   -2.40    3.50
   2  14  -1    4.00    3.40
   2  14  -1    5.90    3.90
  -2  14   1    2.70    5.40
   2  14  -1    6.70    4.40
   2  14  -1    0.40    4.40
  -2  14   1    3.40    3.90
   0 -14   1    1.90    3.20
   0 -14  -1    2.50    3.40
   0  14   1    3.00    3.20
   0  14  -1   -1.00    4.10
   0  14  -1    5.70    4.10
   0  14   1    0.90    3.30
   0  14   1    2.10    4.60
   0  14   1    3.50    4.40
   0  14  -1   -1.70    2.70
   0  14  -1   -1.60    4.80
  -2 -14  -1   -2.00    2.80
   2 -14   1   -3.30    2.90
   2 -14   1    2.60    2.80
  -2 -14  -1   -6.50    3.60
  -2  14  -1   -0.30    4.00
  -2  14  -1    2.00    3.50
  -2  14  -1    1.00    3.40
  -2  14  -1    5.30    3.70
   2  14   1   -2.90    3.50
   2  14   1   -4.40    3.70
   2  14   1   -0.20    3.00
   2  14   1   -3.60    3.20
   4 -14   1    8.50    3.30
   4 -14   1    7.90    3.70
  -4 -14  -1    6.30    3.50
   4  14   1    9.40    4.30
   4  14   1   -1.30    5.40
  -4  14  -1    9.80    4.70
   4  14   1   -4.40    4.20
  -4  14  -1   -1.60    3.90
   4  14   1   -3.50    4.30
  -4  14  -1    4.00    5.90
  -4  14  -1    1.90    3.60
   6 -14   1   -1.70    2.80
  -6 -14  -1    1.60    3.20
   6 -14   1   -1.50    3.50
  -6  14  -1    2.00    3.30
   6  14   1   -3.70    3.10
   6  14   1   -7.00    4.80
  -6  14  -1   -3.90    4.10
   6  14   1   -0.20    3.50
   6  14   1    0.30    3.80
  -6  14  -1    5.20    4.50
  -6  14  -1   -2.90    4.00
  -8 -14  -1    2.70    3.80
   8 -14   1    0.50    3.20
  -8  14  -1    3.00    4.60
  -8  14  -1   -1.60    3.70
   8  14   1    6.70    6.60
  -8  14  -1   -1.20    4.60
   8  14   1   -3.50    3.30
   8  14   1    0.40    3.50
  -8  14  -1   -4.10    2.90
   8  14   1    4.10    4.20
  10 -14   1   11.90    3.40
  10 -14   1    0.20    5.50
 -10 -14  -1    3.50    3.90
  10 -14   1    9.80    3.70
  10  14   1    2.50    2.40
 -10  14  -1    8.90    6.90
 -10  14  -1    1.30    4.70
 -10  14  -1   -0.40    4.30
 -10  14  -1    9.70    6.20
  10  14   1    3.20    3.10
  12 -14   1    8.80    3.50
  12 -14   1    8.50    4.00
  12 -14   1   18.00    3.70
 -12 -14  -1    5.70    5.10
  12  14   1   -5.20    4.30
 -12  14  -1   -1.80    5.40
 -12  14  -1   15.70    5.30
 -12  14  -1   -6.30    4.50
 -12  14  -1   -2.90    4.20
   7 -15  -1    2.30    3.10
   7 -15  -1    1.30    3.50
   7 -15  -1    3.40    3.40
  -7 -15   1   13.80    4.80
   7  15  -1   -2.10    4.00
   7  15  -1    2.90    3.90
   7  15  -1    1.70    3.20
  -7  15   1   -6.50    3.70
  -5 -15   1    8.40    3.90
   5 -15  -1   -1.30    3.40
   5  15  -1  -10.50    5.70
  -5  15   1    5.70    6.70
  -5  15   1   -5.50    6.20
   5  15  -1    1.10    4.00
  -5  15   1    6.90    4.70
   5  15  -1    8.20    4.00
  -5  15   1    1.60    4.40
   5  15  -1    3.30    4.40
  -3 -15   1    6.90    3.90
   3 -15  -1    3.20    4.00
   3  15  -1   -4.30    3.50
   3  15  -1   -0.10    5.70
   3  15  -1    4.90    4.70
  -3  15   1    4.50    4.40
  -3  15   1   -7.30    5.10
  -3  15   1    2.50    4.20
   3  15  -1    6.40    4.90
  -3  15   1   -2.40    4.20
  -1 -15   1   11.00    4.70
  -1  15   1    8.00    4.80
   1  15  -1    9.60    4.70
   1  15  -1    0.70    4.30
   1  15  -1   15.70    7.30
  -1  15   1   -4.40    5.40
  -1  15   1    0.80    4.80
   1  15  -1    7.10    4.90
  -1  15   1   16.00    5.70
   1 -15   1   -2.10    3.10
   1  15   1   -4.10    4.30
  -1  15  -1   -5.80    3.60
  -1  15  -1   -0.10    4.30
   1  15   1   -4.90    5.50
   1  15   1    3.10    5.00
   1  15   1    7.50    4.80
  -1  15  -1   -3.60    4.10
  -1  15  -1   -1.40    3.20
   3 -15   1    1.70    3.50
  -3 -15  -1    6.00    4.40
  -3  15  -1   -1.80    4.10
   3  15   1   -2.90    4.00
  -3  15  -1   -5.80    4.20
  -3  15  -1   -3.40    3.00
   3  15   1   -3.10    3.60
   3  15   1    6.20    5.30
  -3  15  -1   -3.60    4.70
  -5 -15  -1   -1.60    3.00
   5 -15   1    2.20    3.90
  -5  15  -1   15.40    8.30
   5  15   1    3.00    4.70
  -5  15  -1    0.10    3.70
   5  15   1    5.40    5.40
  -5  15  -1    2.70    4.60
   5  15   1    3.80    4.20
  -5  15  -1   -3.60    4.30
  30   0  -2   33.70    3.30
 -30   0   2   27.50    5.40
  30   0  -2   19.70    5.40
  30   0  -2   30.70    8.10
 -30   0   2   31.50    9.50
 -30   0   2   27.20    4.60
  30   0  -2   30.20    4.20
 -28   0   2   18.80    4.40
 -28   0   2   21.50    7.20
 -28   0   2   25.50    4.10
  28   0  -2   13.60    5.70
  28   0  -2   18.70    2.90
  28   0  -2   18.90    3.40
  26   0  -2    9.90    2.70
  26   0  -2   19.40    5.60
 -26   0   2   10.50    2.90
 -26   0   2   12.20    6.70
  26   0  -2   12.40    2.40
 -26   0   2    9.30    3.20
 -24   0   2    1.60    2.50
  24   0  -2    3.70    6.40
  24   0  -2    1.20    2.70
 -24   0   2   -2.40    3.00
  24   0  -2    5.20    2.10
  24   0  -2    2.20    1.70
  24   0  -2   -0.10    2.10
 -24   0   2    1.50    2.00
  24   0  -2   -2.60    3.00
 -22   0   2  366.56   22.30
 -22   0   2  338.67   23.80
  22   0  -2  400.46   22.30
  22   0  -2  403.46   21.30
  22   0  -2  450.75   25.50
 -22   0   2  409.16   27.30
  22   0  -2  406.46   21.90
  22   0  -2  412.26   24.80
  22   0  -2  413.96   26.90
  20   0  -2  187.98   11.40
 -20   0   2  165.48   11.10
  20   0  -2  155.88   14.40
 -20   0   2  169.88   10.60
  20   0  -2  174.28   13.10
  20   0  -2  192.18   10.40
 -20   0   2  213.98   15.90
  20   0  -2  192.98   10.90
 -20   0   2  187.38   13.00
  20   0  -2  181.18   13.70
  18   0  -2   73.39    5.80
  18   0  -2   95.19    8.20
  18   0  -2   89.89    9.00
  18   0  -2  103.09    6.60
  18   0  -2   89.29    8.20
 -18   0   2   98.69    9.70
 -18   0   2   87.89    6.20
 -18   0   2   85.09    7.60
  18   0  -2   83.59    5.50
 -18   0   2   85.09    5.70
  16   0  -2   64.89    5.00
  16   0  -2   75.49    7.70
  16   0  -2   71.29    6.70
 -16   0   2   62.79    7.10
 -16   0   2   61.29    4.80
 -16   0   2   53.99    5.90
  16   0  -2   65.69    4.30
  16   0  -2   73.09    6.60
  16   0  -2   70.79    4.70
 -16   0   2   67.59    4.50
 -14   0   2  169.08    9.10
 -14   0   2  164.48   11.90
 -14   0   2  175.98    9.60
  14   0  -2  180.78   12.40
  14   0  -2  173.58   11.20
 -14   0   2  149.59   10.60
  14   0  -2  164.58   11.00
  14   0  -2  154.88    9.60
  14   0  -2  155.48    8.90
  14   0  -2  158.98    9.30
 -14   0   2  173.88   12.30
 -14   0   2  147.69    9.90
  12   0  -2  385.76   20.10
  12   0  -2  356.56   18.70
 -12   0   2  349.57   20.70
 -12   0   2  334.27   18.20
 -12   0   2  349.87   21.10
  12   0  -2  334.47   18.10
 -12   0   2  368.76   18.60
  12   0  -2  338.97   18.40
  12   0  -2  315.57   20.60
 -12   0   2  340.47   19.10
 -12   0   2  361.06   19.80
  12   0  -2  347.17   20.00
  10   0  -2  303.07   16.30
 -10   0   2  337.97   17.40
  10   0  -2  284.97   15.80
  10   0  -2  285.37   17.10
 -10   0   2  295.77   15.90
 -10   0   2  283.27   16.50
 -10   0   2  323.17   16.20
  10   0  -2  318.87   16.10
 -10   0   2  327.27   18.10
  10   0  -2  300.37   18.20
  10   0  -2  311.17   17.40
 -10   0   2  297.27   18.20
  -8   0   2   84.29    4.70
   8   0  -2   91.09    5.00
  -8   0   2   76.69    5.60
  -8   0   2   96.89    6.30
  -8   0   2   87.09    5.30
   8   0  -2   88.09    5.90
   8   0  -2   80.69    5.00
  -8   0   2   74.09    6.20
   8   0  -2   79.49    6.30
  -8   0   2   88.29    5.00
   8   0  -2   84.59    4.70
   8   0  -2   88.69    5.90
   6   0  -2  946.21   48.80
   6   0  -2  908.41   47.40
  -6   0   2  939.31   48.80
  -6   0   2  924.91   47.70
   6   0  -2  946.01   47.60
   6   0  -2  921.71   48.20
  -6   0   2  911.01   47.40
  -6   0   2 1015.20   48.30
   4   0  -2   14.90    2.10
  -4   0   2   16.70    1.80
   4   0  -2   13.90    1.20
  -4   0   2   14.80    2.00
  -4   0   2   14.60    1.70
  -4   0   2   13.10    1.20
   4   0  -2   15.90    1.70
   4   0  -2   15.30    1.60
  -2   0   2  620.94   55.99
  -2   0   2  600.14   35.30
   0   0   2    0.10    0.20
   0   0   2    0.10    0.20
   0   0   2    0.00    0.30
   2   0   2   14.00    1.60
  -2   0  -2   13.40    1.70
  -2   0  -2   10.90    1.20
   2   0   2   12.90    1.30
   4   0   2  109.49    6.40
  -4   0  -2   96.69    5.50
  -4   0  -2  101.79    6.40
  -4   0  -2   98.59    5.80
  -4   0  -2   86.29    5.30
   4   0   2  102.09    5.90
  -6   0  -2   46.90    2.90
   6   0   2   47.50    3.70
   6   0   2   51.39    4.80
   6   0   2   44.40    3.60
   6   0   2   51.99    4.20
  -6   0  -2   42.70    3.60
  -6   0  -2   53.89    4.30
  -6   0  -2   45.30    3.10
  -8   0  -2  306.37   16.50
   8   0   2  294.97   17.30
   8   0   2  323.87   17.60
   8   0   2  327.27   19.10
  -8   0  -2  320.57   18.40
  -8   0  -2  324.07   17.50
   8   0   2  342.77   18.60
  -8   0  -2  296.57   16.70
  10   0   2   14.20    1.20
 -10   0  -2   20.60    1.80
  10   0   2   25.20    4.50
  10   0   2   16.50    2.90
 -10   0  -2   24.30    2.60
 -10   0  -2   16.70    2.70
  10   0   2   18.30    2.70
  10   0   2   15.80    1.30
 -10   0  -2   18.40    3.60
  10   0   2   16.90    3.60
 -12   0  -2   53.29    3.70
  12   0   2   61.69    7.50
  12   0   2   67.59    6.40
 -12   0  -2   50.39    6.00
  12   0   2   48.60    3.20
  12   0   2   45.80    4.40
  12   0   2   49.99    5.00
  12   0   2   53.29    3.10
 -12   0  -2   57.79    5.20
 -12   0  -2   52.89    4.00
 -14   0  -2   69.09    7.40
 -14   0  -2   51.69    5.50
  14   0   2   76.79   10.20
  14   0   2   67.89    3.80
  14   0   2   69.09    6.30
 -14   0  -2   60.59    4.80
  14   0   2   65.49    4.00
  14   0   2   62.69    6.90
  14   0   2   59.99    5.90
 -14   0  -2   72.09    4.60
  16   0   2   21.80    4.80
 -16   0  -2   13.40    4.20
  16   0   2   15.10    1.60
 -16   0  -2   16.70    2.90
  16   0   2   10.60    3.30
  16   0   2   14.60    1.90
  16   0   2   19.30    5.00
 -16   0  -2   15.90    2.40
  16   0   2   13.30    3.00
 -16   0  -2   14.50    3.40
 -18   0  -2  121.59   11.10
  18   0   2  117.39   10.60
  18   0   2  115.89   10.70
  18   0   2  105.49    6.40
  18   0   2   91.29    9.10
 -18   0  -2  113.69    8.90
 -18   0  -2  106.89    7.00
  18   0   2  108.89    6.10
 -18   0  -2  106.99    7.60
  18   0   2   98.69    7.90
  20   0   2   87.29    4.90
  20   0   2   83.09    8.70
 -20   0  -2   80.59    6.00
 -20   0  -2   72.39    7.90
 -20   0  -2   77.69    6.60
  20   0   2   84.69   10.70
  20   0   2   94.09    7.40
  20   0   2   73.79    9.20
  20   0   2   79.99    5.20
 -20   0  -2   82.49   10.00
 -22   0  -2   47.00    5.90
  22   0   2   52.09    3.30
  22   0   2   50.79    3.70
 -22   0  -2   44.30    4.60
  22   0   2   47.70    7.30
  22   0   2   39.90    8.30
 -22   0  -2   59.59    9.60
  24   0   2   71.49    9.20
  24   0   2   48.60    3.80
  24   0   2   54.49    3.40
  24   0   2   39.10    7.80
 -24   0  -2   43.60    6.40
 -24   0  -2   55.69    5.30
  24   0   2   40.40    6.10
 -24   0  -2   61.29   10.30
  24   0   2   60.19    6.40
  24   0   2   57.49    9.30
  26   0   2   31.30    7.20
 -26   0  -2   22.40    4.30
  26   0   2   11.10    5.80
 -26   0  -2   12.00    6.80
  26   0   2   33.90    5.10
 -26   0  -2   19.10    4.90
 -28   0  -2    2.40    2.80
  28   0   2    2.10    6.00
 -28   0  -2    4.10    3.60
  28   0   2    4.60    4.00
  28   0   2    3.50    4.60
 -28   0  -2    2.40    5.20
  29  -1  -2   10.30    2.10
  29  -1  -2   14.70    5.50
 -29  -1   2    3.90    3.20
 -29  -1   2    3.00    2.70
  29  -1  -2    6.10    2.40
 -29   1   2    3.00    2.50
 -29   1   2    5.30    3.30
  29   1  -2   -4.50    4.70
  29   1  -2    9.90    2.90
  29   1  -2   -1.60    2.00
 -29   1   2    1.10    5.30
  29   1  -2    2.50    1.80
 -27  -1   2   34.20    8.60
  27  -1  -2   30.90    7.00
  27  -1  -2   23.40    3.70
 -27  -1   2   29.00    5.10
  27  -1  -2   36.30    3.30
 -27  -1   2   25.20    4.10
 -27   1   2   21.50    6.70
  27   1  -2   29.90    3.60
  27   1  -2   27.60    4.00
 -27   1   2   20.10    4.40
 -27   1   2   19.10    3.70
  27   1  -2   27.40    3.80
  27   1  -2   19.60    4.80
  27   1  -2   21.10    6.40
  27   1  -2   30.70    5.60
  27   1  -2   18.40    3.70
  25  -1  -2    2.30    1.60
  25  -1  -2   -0.30    3.00
  25  -1  -2   -2.70    2.40
  25  -1  -2    3.20    2.00
  25  -1  -2    7.20    4.00
 -25  -1   2   -1.50    3.90
 -25  -1   2    1.70    2.40
 -25  -1   2    2.50    2.70
  25   1  -2   -2.70    2.90
  25   1  -2    0.20    2.40
  25   1  -2   -2.10    2.20
  25   1  -2   -1.20    1.60
 -25   1   2   -0.60    2.40
  25   1  -2   -2.00    1.70
  25   1  -2    2.20    1.60
 -25   1   2    1.20    4.80
  25   1  -2   -5.50    5.80
  25   1  -2    1.40    2.00
 -25   1   2    1.80    2.10
 -23  -1   2   36.60    7.40
 -23  -1   2   38.90    3.80
  23  -1  -2   42.00    7.30
 -23  -1   2   27.80    4.20
  23  -1  -2   25.20    4.30
  23  -1  -2   29.50    6.30
  23  -1  -2   31.90    6.20
  23  -1  -2   36.60    3.20
 -23  -1   2   25.10    5.10
  23  -1  -2   30.40    3.80
  23   1  -2   32.70    3.90
  23   1  -2   28.40    6.80
  23   1  -2   27.40    5.00
 -23   1   2   35.90    5.00
  23   1  -2   22.00    5.60
  23   1  -2   34.80    3.70
 -23   1   2   27.20    3.90
 -23   1   2   29.80    7.10
  23   1  -2   35.50    4.40
  21  -1  -2   37.00    4.60
 -21  -1   2   28.00    5.10
  21  -1  -2   32.90    6.20
  21  -1  -2   33.80    7.20
 -21  -1   2   32.70    6.90
  21  -1  -2   38.20    4.10
  21  -1  -2   31.20    3.00
 -21  -1   2   40.40    3.70
  21  -1  -2   25.40    5.50
 -21  -1   2   28.10    4.20
  21   1  -2   27.30    6.20
  21   1  -2   34.10    3.10
  21   1  -2   33.70    5.30
  21   1  -2   40.90    3.80
 -21   1   2   40.20    3.70
 -21   1   2   36.00    4.60
 -21   1   2   27.60    5.20
 -21   1   2   30.20    6.60
  21   1  -2   40.80    4.40
  21   1  -2   35.30    5.90
  19  -1  -2  227.88   16.80
 -19  -1   2  233.28   12.60
  19  -1  -2  204.48   12.50
  19  -1  -2  239.38   15.90
  19  -1  -2  223.48   12.20
  19  -1  -2  205.48   13.30
  19  -1  -2  220.48   15.40
 -19  -1   2  219.98   16.90
 -19  -1   2  208.98   13.00
 -19  -1   2  231.68   14.90
  19   1  -2  220.38   12.30
 -19   1   2  232.98   16.90
 -19   1   2  209.88   13.10
 -19   1   2  225.98   14.90
  19   1  -2  215.48   12.80
  19   1  -2  204.48   16.30
  19   1  -2  253.77   15.60
  19   1  -2  223.48   12.80
 -19   1   2  223.28   12.60
  19   1  -2  229.28   14.60
  17  -1  -2  209.98   14.80
  17  -1  -2  196.58   11.60
  17  -1  -2  184.68   12.90
  17  -1  -2  180.18   13.40
 -17  -1   2  183.28   10.60
 -17  -1   2  160.28   12.40
  17  -1  -2  186.88   10.80
  17  -1  -2  192.08   10.40
 -17  -1   2  189.78   11.20
 -17  -1   2  183.18   14.30
  17   1  -2  187.08   10.50
  17   1  -2  226.18   13.50
 -17   1   2  167.18   12.70
  17   1  -2  190.38   11.00
 -17   1   2  190.68   11.20
 -17   1   2  165.98   15.40
  17   1  -2  191.68   14.40
 -17   1   2  172.18   12.40
  17   1  -2  194.68   12.50
 -17   1   2  184.58   10.70
 -17   1   2  196.78   14.60
  17   1  -2  198.38   11.00
  15  -1  -2   88.39    7.90
  15  -1  -2   75.79    5.20
  15  -1  -2   81.99    5.90
 -15  -1   2   89.49    7.00
  15  -1  -2   79.59    4.80
 -15  -1   2   76.29    7.90
  15  -1  -2   80.69    7.30
  15  -1  -2   71.59    6.80
 -15  -1   2   77.79    5.40
 -15  -1   2   84.89    5.10
  15   1  -2   71.69    5.20
 -15   1   2   82.09    6.40
 -15   1   2   81.79    5.50
 -15   1   2   87.89    6.90
  15   1  -2   78.79    5.30
  15   1  -2   71.29    6.30
 -15   1   2   86.39    8.20
 -15   1   2   64.09    8.60
  15   1  -2   74.89    7.80
  15   1  -2   82.39    5.00
  15   1  -2   90.99    7.20
 -15   1   2   76.29    5.10
  13  -1  -2   55.29    3.70
  13  -1  -2   52.89    4.20
 -13  -1   2   56.49    5.00
  13  -1  -2   57.09    5.60
 -13  -1   2   51.09    3.50
 -13  -1   2   51.69    3.80
 -13  -1   2   62.49    6.30
  13  -1  -2   56.19    5.20
  13  -1  -2   52.69    5.70
  13  -1  -2   52.29    3.30
 -13   1   2   52.79    5.70
 -13   1   2   49.20    4.50
 -13   1   2   55.49    3.90
  13   1  -2   49.99    3.70
  13   1  -2   48.50    5.50
 -13   1   2   46.00    4.70
  13   1  -2   54.79    5.10
  13   1  -2   58.19    4.80
 -13   1   2   43.30    6.40
 -13   1   2   49.40    3.50
  13   1  -2   47.70    3.70
  13   1  -2   55.69    3.50
  11  -1  -2  102.09    7.50
 -11  -1   2   93.19    7.80
  11  -1  -2   87.09    6.90
 -11  -1   2  105.49    5.90
 -11  -1   2   98.69    5.60
  11  -1  -2   94.69    5.70
  11  -1  -2  100.29    6.30
 -11  -1   2   95.89    6.90
  11  -1  -2   98.99    5.40
  11  -1  -2  107.79    7.90
 -11   1   2  109.49    8.10
 -11   1   2   94.49    6.60
 -11   1   2   92.09    7.90
 -11   1   2   79.29    6.50
 -11   1   2   99.79    5.60
  11   1  -2   99.79    5.80
  11   1  -2   88.89    5.50
 -11   1   2   99.39    5.90
  11   1  -2   95.79    6.60
  11   1  -2   90.99    7.70
  11   1  -2   95.29    7.00
  11   1  -2  102.59    5.90
   9  -1  -2   37.40    2.90
   9  -1  -2   31.80    2.10
   9  -1  -2   38.10    4.50
  -9  -1   2   32.80    2.20
  -9  -1   2   33.60    2.50
   9  -1  -2   23.30    3.20
  -9  -1   2   34.50    3.20
  -9  -1   2   30.50    2.40
   9  -1  -2   29.90    2.30
   9  -1  -2   37.30    4.00
  -9  -1   2   28.20    3.50
  -9  -1   2   35.40    3.40
  -9   1   2   37.50    3.40
   9   1  -2   29.30    4.10
   9   1  -2   30.10    2.80
   9   1  -2   29.30    2.40
  -9   1   2   36.20    3.10
   9   1  -2   31.10    2.30
  -9   1   2   32.20    4.40
  -9   1   2   30.50    2.40
   9   1  -2   34.50    3.40
   9   1  -2   32.90    2.20
  -9   1   2   40.50    4.30
  -9   1   2   33.90    2.30
   7  -1  -2  326.47   15.00
  -7  -1   2  280.07   15.10
   7  -1  -2  286.37   16.50
  -7  -1   2  304.47   16.00
   7  -1  -2  278.77   16.60
   7  -1  -2  285.57   15.50
   7  -1  -2  295.77   16.00
  -7  -1   2  302.37   16.70
   7  -1  -2  301.07   15.20
  -7  -1   2  278.57   15.60
  -7   1   2  303.37   16.00
   7   1  -2  293.27   15.90
  -7   1   2  281.07   15.60
   7   1  -2  287.87   15.40
  -7   1   2  319.67   17.00
   7   1  -2  269.27   15.00
   7   1  -2  265.17   16.50
  -7   1   2  282.57   16.70
  -5  -1   2  439.16   21.20
   5  -1  -2  408.76   20.30
  -5  -1   2  425.36   20.60
   5  -1  -2  407.56   20.70
  -5  -1   2  384.26   19.80
   5  -1  -2  392.96   21.20
   5  -1  -2  385.46   19.90
   5  -1  -2  398.86   21.10
  -5   1   2  346.57   20.50
  -5   1   2  358.46   20.00
  -5   1   2  361.06   19.90
  -5   1   2  370.16   21.10
   5   1  -2  383.76   20.00
   5   1  -2  372.96   19.80
  -5   1   2  416.16   20.40
   5   1  -2  422.86   20.20
  -3  -1   2   21.00    1.20
  -3  -1   2   21.50    2.10
   3  -1  -2   19.50    1.90
   3  -1  -2   17.00    2.00
   3  -1  -2   21.60    2.40
  -3  -1   2   19.10    1.60
   3  -1  -2   20.10    1.70
  -3  -1   2   20.00    1.40
  -3   1   2   23.70    2.30
  -3   1   2   23.40    2.50
  -3   1   2   19.20    1.60
   3   1  -2   20.40    1.70
  -3   1   2   22.80    1.90
   1  -1  -2    8.30    1.00
   1  -1  -2    5.70    0.90
  -1  -1   2    5.60    0.60
   1  -1  -2    5.80    1.00
   1  -1  -2    5.80    1.20
   1  -1  -2    5.30    1.00
  -1   1   2    5.90    0.90
  -1   1   2    8.00    1.00
   1   1  -2    5.20    0.60
  -1   1   2    6.10    0.90
  -1   1   2    6.90    1.30
  -1   1   2    6.70    1.10
  -1  -1  -2  301.17   15.90
  -1  -1  -2  303.77   15.80
   1  -1   2  305.17   15.70
   1  -1   2  329.97   17.00
   1  -1   2  311.17   16.10
  -1  -1  -2  327.37   16.00
  -1  -1  -2  307.07   16.40
   1  -1   2  329.67   15.40
   1  -1   2  303.57   15.40
  -1  -1  -2  286.97   16.20
   1   1   2  306.77   15.80
   1   1   2  284.67   16.00
   1   1   2  282.87   16.20
   1   1   2  317.17   15.90
  -1   1  -2  288.57   15.70
   3  -1   2 2662.43  186.38
  -3  -1  -2 2722.83  143.09
  -3  -1  -2 2790.02  197.48
   3  -1   2 2586.74  179.68
   3   1   2 2508.05  142.49
   3   1   2 2761.02  200.48
  -3   1  -2 2798.62  183.18
  -3   1  -2 2629.44  174.48
   5  -1   2  520.75   27.60
   5  -1   2  510.75   27.30
  -5  -1  -2  525.45   27.50
  -5  -1  -2  537.65   26.90
   5  -1   2  540.25   29.10
  -5  -1  -2  477.75   26.60
  -5  -1  -2  516.25   28.10
   5  -1   2  525.85   27.90
   5   1   2  492.05   27.00
  -5   1  -2  534.25   26.90
   5   1   2  511.85   27.90
   5   1   2  542.35   27.60
  -5   1  -2  534.15   27.90
  -5   1  -2  514.15   26.70
  -5   1  -2  580.04   27.30
   5   1   2  530.65   28.20
  -7  -1  -2    0.80    1.10
  -7  -1  -2    3.70    0.80
  -7  -1  -2    1.40    1.40
   7  -1   2    3.60    2.00
  -7  -1  -2    4.30    1.10
   7  -1   2    2.20    1.20
   7  -1   2    3.00    1.40
   7  -1   2    2.80    1.20
  -7   1  -2    1.30    1.60
  -7   1  -2    1.80    1.10
  -7   1  -2    3.70    0.90
   7   1   2    3.00    1.80
  -7   1  -2    4.00    1.10
   7   1   2    1.20    1.30
  -9  -1  -2  392.66   19.90
   9  -1   2  413.26   21.30
   9  -1   2  402.56   22.10
  -9  -1  -2  346.47   21.00
   9  -1   2  384.46   21.10
  -9  -1  -2  393.86   20.20
   9  -1   2  393.96   23.10
  -9  -1  -2  360.86   22.10
   9   1   2  380.06   22.40
   9   1   2  354.16   21.20
  -9   1  -2  417.36   20.40
   9   1   2  356.96   22.00
  -9   1  -2  409.16   20.00
   9   1   2  384.16   20.80
   9   1   2  369.66   19.60
  -9   1  -2  368.06   20.90
   9   1   2  377.86   19.80
  -9   1  -2  398.66   22.10
  11  -1   2   59.49    5.10
  11  -1   2   69.49    8.30
  11  -1   2   53.79    4.60
  11  -1   2   51.99    3.10
 -11  -1  -2   55.39    5.80
 -11  -1  -2   55.19    3.90
 -11  -1  -2   52.99    4.80
  11  -1   2   49.20    5.40
 -11  -1  -2   48.80    3.50
  11  -1   2   50.79    3.00
  11   1   2   64.49    6.00
 -11   1  -2   56.89    5.60
 -11   1  -2   53.89    5.20
  11   1   2   51.79    3.10
  11   1   2   46.90    4.20
  11   1   2   54.09    3.40
 -11   1  -2   54.29    4.00
  11   1   2   58.09    5.10
  11   1   2   48.70    5.60
 -11   1  -2   48.80    3.50
  13  -1   2    0.20    0.60
  13  -1   2    1.50    1.50
 -13  -1  -2   -0.70    1.40
 -13  -1  -2    1.10    1.30
  13  -1   2    0.50    0.50
  13  -1   2   -1.50    1.70
  13  -1   2    1.10    1.80
  13  -1   2    1.40    2.10
 -13  -1  -2   -1.80    2.10
 -13  -1  -2    1.30    1.10
 -13   1  -2   -0.30    1.30
  13   1   2   -1.50    1.60
 -13   1  -2    0.70    1.30
  13   1   2    3.20    2.10
  13   1   2    1.90    1.50
 -13   1  -2   -1.20    2.10
  13   1   2   -1.10    0.60
  13   1   2    2.00    2.40
 -13   1  -2    0.20    1.00
  13   1   2    1.50    0.70
  15  -1   2   -0.30    0.70
  15  -1   2    1.30    0.70
 -15  -1  -2    0.70    1.70
 -15  -1  -2   -0.80    2.50
  15  -1   2    1.80    2.20
  15  -1   2    0.70    1.80
  15  -1   2    3.30    2.90
 -15  -1  -2    1.40    1.30
 -15  -1  -2    0.60    1.40
  15  -1   2    1.70    2.30
  15   1   2    0.40    2.60
  15   1   2    1.90    1.00
  15   1   2    0.60    0.70
 -15   1  -2    2.20    2.80
  15   1   2    1.70    2.10
 -15   1  -2    0.80    1.80
 -15   1  -2    1.80    1.40
 -15   1  -2    2.00    1.70
  17  -1   2   96.29    8.90
 -17  -1  -2  110.49   10.20
 -17  -1  -2   91.39    8.40
  17  -1   2  108.39    8.20
  17  -1   2   98.79    6.10
  17  -1   2  107.19    5.90
 -17  -1  -2  114.49    7.50
  17  -1   2  110.49   12.20
  17  -1   2  108.29   10.20
 -17  -1  -2  118.09    7.00
 -17   1  -2  100.39    8.20
  17   1   2  105.19    6.00
 -17   1  -2  108.89    7.50
 -17   1  -2  113.59   10.20
  17   1   2  106.29    7.70
  17   1   2   95.19    6.30
 -17   1  -2  112.59    6.90
  17   1   2  106.09    9.80
  17   1   2  107.29   10.30
  19  -1   2   91.99    5.30
 -19  -1  -2   89.99    6.90
  19  -1   2  107.49   10.50
 -19  -1  -2   90.59    6.40
  19  -1   2   87.29    9.70
  19  -1   2   90.99    5.60
 -19  -1  -2  100.29   10.40
  19  -1   2   95.69    7.70
  19  -1   2  100.59    9.10
  19   1   2   88.09    7.10
  19   1   2   81.79    9.90
  19   1   2  112.09    9.50
  19   1   2   95.39    5.80
 -19   1  -2   87.59   10.00
  19   1   2   84.59   10.20
  19   1   2   89.69    9.80
  19   1   2   92.89    5.50
 -19   1  -2   87.49    8.10
 -19   1  -2   90.49    6.40
 -19   1  -2   86.49    6.90
  19   1   2   88.69    7.20
  21  -1   2   37.20    3.00
  21  -1   2   36.80    2.60
  21  -1   2   29.80    5.80
  21  -1   2   48.90    8.90
 -21  -1  -2   40.70    4.00
  21  -1   2   39.60    8.50
 -21  -1  -2   36.90    7.60
  21  -1   2   38.70    6.20
 -21  -1  -2   36.20    4.90
  21   1   2   44.50    7.60
  21   1   2   36.00    6.60
  21   1   2   40.30    3.20
  21   1   2   34.10    2.80
  21   1   2   34.80    4.60
  21   1   2   43.90    5.20
 -21   1  -2   38.50    5.10
 -21   1  -2   29.80    4.00
 -21   1  -2   41.20    8.00
  21   1   2   32.80    6.20
  21   1   2   32.20    7.10
 -23  -1  -2   11.00    5.60
  23  -1   2    5.20    4.20
  23  -1   2    8.20    1.60
  23  -1   2    7.10    1.20
 -23  -1  -2    7.20    3.50
 -23  -1  -2    8.20    2.90
  23   1   2   12.50    4.60
  23   1   2    5.80    3.00
  23   1   2    6.00    3.90
  23   1   2    2.10    6.10
 -23   1  -2    3.20    4.30
 -23   1  -2    5.90    2.50
  23   1   2    8.40    1.80
  23   1   2    8.00    3.80
  23   1   2   11.00    1.60
 -23   1  -2    9.90    3.40
  23   1   2    8.60    2.80
 -25  -1  -2    2.10    2.50
 -25  -1  -2   -2.20    2.40
 -25  -1  -2    2.60    4.40
  25  -1   2    5.20    4.70
  25   1   2   -1.40    2.90
  25   1   2    3.10    1.40
 -25   1  -2    2.20    2.70
  25   1   2    2.80    2.50
  25   1   2    2.40    4.10
  25   1   2   -7.50    2.80
 -25   1  -2    2.10    2.50
  25   1   2    2.70    1.10
  25   1   2   -4.70    2.70
  27  -1   2    8.40    4.90
 -27  -1  -2    4.30    3.40
 -27  -1  -2    4.30    5.80
 -27  -1  -2    4.00    2.90
  27   1   2   14.10    5.10
 -27   1  -2    7.50    4.00
 -27   1  -2    2.40    4.80
  27   1   2    9.50    5.80
  27   1   2    8.80    3.60
 -27   1  -2    5.70    3.20
  29  -1   2    0.90    3.90
 -29  -1  -2    9.50    3.70
  29  -1   2   13.80    5.80
 -29  -1  -2   10.50    4.50
 -29  -1  -2    2.70    7.10
  29  -1   2   -9.60    5.20
  29   1   2   -1.60    5.90
 -29   1  -2    7.50    4.30
 -29   1  -2   14.80    6.60
  29   1   2    5.70    3.90
  29   1   2    6.50    3.80
 -29   1  -2    7.60    3.90
  30  -2  -2    1.80    2.00
  30  -2  -2   -0.70    5.10
 -30  -2   2    0.10    2.80
 -30  -2   2    6.20    6.70
 -30  -2   2    0.50    3.00
 -30   2   2   -0.20    3.00
 -30   2   2    1.10    2.80
  30   2  -2    2.70    2.30
 -30   2   2    3.30    5.40
  30   2  -2    7.50    6.30
  30   2  -2   -2.90    1.60
 -28  -2   2    6.40    3.60
 -28  -2   2    2.70    2.70
 -28  -2   2    4.40    5.80
  28  -2  -2   15.00    5.20
  28  -2  -2    4.00    2.20
  28  -2  -2    4.90    1.80
  28   2  -2    6.00    2.20
 -28   2   2    4.40    3.20
 -28   2   2    4.10    5.20
  28   2  -2    0.60    4.70
 -28   2   2    3.20    2.70
  28   2  -2    7.20    2.70
 -26  -2   2   12.60    3.80
  26  -2  -2   13.30    2.50
  26  -2  -2   12.90    2.80
 -26  -2   2   16.60    3.40
 -26  -2   2   25.00    7.00
  26  -2  -2   10.80    4.70
  26   2  -2   -1.80    7.60
 -26   2   2   15.20    4.10
  26   2  -2    6.20    4.50
  26   2  -2   12.80    3.70
  26   2  -2   12.90    3.30
 -26   2   2   17.40    6.60
  26   2  -2   17.50    2.80
 -26   2   2   11.80    3.30
  26   2  -2   14.50    3.20
  26   2  -2   10.40    2.40
  26   2  -2   12.00    4.70
  24  -2  -2    2.10    1.90
  24  -2  -2    5.20    3.90
  24  -2  -2    2.20    2.90
 -24  -2   2    4.00    4.00
 -24  -2   2    8.50    2.50
  24  -2  -2   -1.60    2.70
  24  -2  -2    5.80    1.80
 -24  -2   2    6.60    2.80
 -24   2   2    5.40    2.10
 -24   2   2    3.10    5.00
  24   2  -2    4.10    1.90
  24   2  -2    5.90    2.00
  24   2  -2    6.60    5.60
  24   2  -2    2.70    2.20
  24   2  -2    1.20    1.90
 -24   2   2    8.00    3.00
 -22  -2   2   51.09    4.90
  22  -2  -2   50.49    4.20
  22  -2  -2   44.20    6.80
 -22  -2   2   42.90    4.20
  22  -2  -2   41.40    8.10
  22  -2  -2   49.90    3.80
 -22  -2   2   54.59    7.50
 -22  -2   2   59.59    9.60
 -22   2   2   38.50    8.00
  22   2  -2   44.30    4.00
 -22   2   2   42.80    5.30
  22   2  -2   44.50    5.70
  22   2  -2   46.90    8.30
 -22   2   2   47.20    4.30
  22   2  -2   67.29    7.70
  22   2  -2   49.20    4.20
  22   2  -2   39.90    5.70
  22   2  -2   48.40    3.90
  22   2  -2   46.60    4.40
 -20  -2   2   18.40    5.80
 -20  -2   2   20.00    3.40
  20  -2  -2   25.40    5.60
  20  -2  -2   24.20    3.20
  20  -2  -2   18.50    4.50
 -20  -2   2   28.80    3.30
 -20  -2   2   14.90    4.00
  20  -2  -2   26.90    5.50
  20  -2  -2   23.30    3.80
  20  -2  -2   21.80    2.60
  20   2  -2   18.10    2.50
  20   2  -2   16.60    4.80
  20   2  -2   15.30    3.40
  20   2  -2   20.40    3.60
 -20   2   2   20.40    3.40
 -20   2   2   22.30    3.00
 -20   2   2   21.10    4.20
 -20   2   2   16.50    5.60
 -20   2   2   19.00    3.90
 -20   2   2   15.10    5.30
  20   2  -2   25.60    4.90
  20   2  -2   21.70    2.90
  20   2  -2   25.20    3.50
  20   2  -2   18.90    2.60
 -18  -2   2    4.90    2.10
  18  -2  -2    3.60    2.90
  18  -2  -2    0.10    2.30
 -18  -2   2    4.30    1.70
 -18  -2   2    7.40    2.60
  18  -2  -2    3.40    2.00
 -18  -2   2    3.80    3.40
  18  -2  -2    2.00    2.90
  18   2  -2    1.50    1.70
  18   2  -2    1.90    1.50
  18   2  -2    1.90    1.70
 -18   2   2    1.90    2.10
  18   2  -2    2.40    2.80
 -18   2   2    0.50    2.80
 -18   2   2    5.60    2.10
 -18   2   2    3.30    1.60
 -18   2   2    2.10    2.20
 -18   2   2    0.60    3.00
  18   2  -2    2.50    1.10
  18   2  -2    7.00    3.20
  16  -2  -2    6.00    3.00
 -16  -2   2   10.50    1.90
  16  -2  -2    5.20    2.90
 -16  -2   2    5.90    2.70
  16  -2  -2    6.90    1.70
  16  -2  -2    6.70    2.20
 -16  -2   2    9.80    2.20
  16  -2  -2   10.10    1.70
 -16  -2   2    8.70    3.40
  16  -2  -2    6.60    2.70
 -16   2   2    6.00    2.70
  16   2  -2    8.70    1.60
 -16   2   2    3.50    3.10
  16   2  -2    6.20    3.10
 -16   2   2    7.90    2.60
  16   2  -2   10.70    3.10
  16   2  -2    5.30    1.90
 -16   2   2   11.30    2.10
  16   2  -2    6.50    1.60
  16   2  -2    7.70    2.00
 -16   2   2    9.70    2.20
  14  -2  -2    6.00    2.40
  14  -2  -2    4.00    1.10
  14  -2  -2    3.40    1.50
 -14  -2   2    1.90    1.80
  14  -2  -2    4.00    1.30
  14  -2  -2    1.70    2.20
 -14  -2   2   -0.70    1.50
  14  -2  -2    1.20    2.20
 -14  -2   2    1.90    1.40
 -14  -2   2    3.00    1.20
  14   2  -2    0.90    1.30
 -14   2   2    1.20    1.80
  14   2  -2    4.70    1.30
 -14   2   2    1.40    1.70
 -14   2   2    1.70    1.30
  14   2  -2    1.80    0.90
 -14   2   2    2.10    2.80
  14   2  -2    1.90    2.50
 -14   2   2    1.70    2.40
  14   2  -2    1.60    1.20
  14   2  -2    0.80    1.70
 -14   2   2    5.50    1.30
 -12  -2   2   62.39    4.20
  12  -2  -2   67.89    6.20
  12  -2  -2   65.29    3.80
 -12  -2   2   62.09    5.50
 -12  -2   2   61.09    3.90
  12  -2  -2   74.29    5.80
 -12  -2   2   58.69    6.00
  12  -2  -2   59.19    4.10
  12  -2  -2   53.19    4.70
  12  -2  -2   63.69    7.30
 -12   2   2   64.29    4.00
  12   2  -2   62.99    4.40
 -12   2   2   66.99    5.40
  12   2  -2   57.59    6.30
 -12   2   2   65.69    4.30
  12   2  -2   59.29    4.50
  12   2  -2   58.99    5.40
  12   2  -2   65.09    3.90
 -12   2   2   63.99    8.20
 -12   2   2   67.39    6.40
  12   2  -2   61.19    4.00
 -12   2   2   74.09    5.50
  10  -2  -2    8.60    2.60
 -10  -2   2   12.10    3.00
  10  -2  -2   14.70    2.20
 -10  -2   2   12.80    1.50
  10  -2  -2   15.60    2.70
 -10  -2   2   13.20    1.80
  10  -2  -2   12.70    1.70
  10  -2  -2   15.10    1.50
 -10  -2   2   10.80    2.20
  10  -2  -2   10.30    2.60
  10   2  -2   11.70    1.20
  10   2  -2   12.00    1.60
 -10   2   2   10.70    3.10
  10   2  -2   13.80    3.20
 -10   2   2   15.90    1.70
 -10   2   2   14.10    1.90
 -10   2   2   12.50    2.90
  10   2  -2   15.10    2.60
  10   2  -2   17.40    2.20
 -10   2   2   14.70    2.50
 -10   2   2   11.30    2.20
  10   2  -2   13.40    1.70
   8  -2  -2   40.80    4.80
  -8  -2   2   32.90    3.10
   8  -2  -2   33.00    2.10
   8  -2  -2   30.20    2.30
   8  -2  -2   30.90    3.70
  -8  -2   2   32.10    2.10
   8  -2  -2   29.60    3.20
   8  -2  -2   30.20    2.80
  -8  -2   2   27.80    3.90
  -8  -2   2   29.90    2.20
  -8   2   2   34.80    4.90
  -8   2   2   27.80    2.90
   8   2  -2   30.90    2.00
   8   2  -2   32.40    2.20
   8   2  -2   26.70    3.00
  -8   2   2   30.80    3.10
   8   2  -2   31.60    3.50
   8   2  -2   30.30    1.80
  -8   2   2   31.30    4.30
  -8   2   2   30.30    2.30
  -8   2   2   31.10    2.10
   8   2  -2   30.00    1.80
   8   2  -2   31.80    2.00
   8   2  -2   32.10    2.50
  -6  -2   2   33.10    3.20
   6  -2  -2   27.50    2.50
   6  -2  -2   30.30    3.10
   6  -2  -2   31.20    2.80
   6  -2  -2   33.00    2.30
  -6  -2   2   28.10    2.60
   6  -2  -2   31.60    4.00
   6  -2  -2   26.00    2.00
  -6   2   2   26.90    2.60
  -6   2   2   21.60    3.50
  -6   2   2   31.20    2.10
   6   2  -2   28.20    2.20
  -6   2   2   26.40    3.20
  -6   2   2   28.00    2.70
   6   2  -2   31.70    2.10
  -6   2   2   30.00    1.90
   4  -2  -2   95.69    4.90
   4  -2  -2   85.69    5.50
   4  -2  -2   86.79    5.30
   4  -2  -2   92.19    6.00
   4  -2  -2   91.09    4.70
   4  -2  -2   84.19    6.10
  -4  -2   2   85.09    5.60
  -4  -2   2   81.99    5.20
   4   2  -2   91.69    5.10
  -4   2   2   91.89    5.50
  -4   2   2   84.89    5.30
  -4   2   2   89.09    6.00
   4   2  -2   89.69    4.90
  -4   2   2   88.99    6.30
   4   2  -2   80.09    5.10
   2  -2  -2   29.50    2.60
  -2  -2   2   33.70    2.20
  -2  -2   2   32.50    2.40
  -2  -2   2   35.80    2.70
   2  -2  -2   33.50    3.00
  -2  -2   2   32.50    2.10
   2  -2  -2   31.70    2.40
   2  -2  -2   35.10    3.10
   2   2  -2   32.40    2.10
  -2   2   2   32.80    2.50
   2   2  -2   32.30    2.40
   2   2  -2   38.80    2.90
   2   2  -2   34.50    2.30
  -2   2   2   35.40    2.60
  -2   2   2   35.60    3.20
   2   2  -2   33.90    2.30
  -2   2   2   34.50    2.90
   0  -2  -2   46.10    3.00
   0  -2  -2   42.10    3.50
   0  -2   2   43.60    3.80
   0  -2  -2   46.70    3.30
   0  -2   2   46.00    3.10
   0  -2  -2   46.10    3.20
   0   2  -2   46.40    3.20
   0   2   2   42.20    3.60
   0   2   2   46.50    3.50
   0   2  -2   46.40    4.00
   0   2   2   43.10    3.50
   0   2   2   43.90    3.00
   0   2   2   47.50    3.20
   0   2  -2   46.10    2.80
   0   2  -2   47.70    3.00
   0   2   2   47.70    3.30
   0   2  -2   44.40    2.70
   2  -2   2 3289.17  179.28
  -2  -2  -2 3664.73  246.88
  -2  -2  -2 3066.09  183.98
   2  -2   2 3970.00  209.98
  -2   2  -2 3640.54  202.28
   2   2   2 3600.24  185.58
   2   2   2 3704.93  245.58
  -2   2  -2 3429.66  207.68
   4  -2   2 1666.23   82.89
   4  -2   2 1703.93   82.69
  -4  -2  -2 1483.55   83.09
  -4   2  -2 1702.53   82.79
   4   2   2 1561.54   81.79
   4   2   2 1768.12   83.49
  -4   2  -2 1590.24   82.89
  -4   2  -2 1576.64   81.79
   4   2   2 1584.14   82.69
   6  -2   2   60.29    5.80
  -6  -2  -2   54.89    3.60
   6  -2   2   58.19    4.60
  -6  -2  -2   52.89    3.40
   6  -2   2   53.39    4.00
  -6  -2  -2   55.09    4.30
  -6  -2  -2   68.89    5.20
   6  -2   2   58.99    4.40
   6   2   2   51.49    3.10
   6   2   2   44.80    4.20
  -6   2  -2   52.09    4.40
  -6   2  -2   55.29    6.70
  -6   2  -2   53.69    4.50
   6   2   2   56.99    3.70
  -6   2  -2   54.19    3.30
   6   2   2   51.39    3.30
   6   2   2   53.79    4.90
  -6   2  -2   55.29    3.60
  -6   2  -2   56.79    3.80
   6   2   2   54.29    4.40
  -8  -2  -2  147.49    8.10
   8  -2   2  135.49    7.40
  -8  -2  -2  132.29    9.80
   8  -2   2  149.99   11.00
  -8  -2  -2  144.09    9.10
   8  -2   2  145.59    9.10
  -8  -2  -2  150.48    7.80
   8  -2   2  156.58    9.00
   8  -2   2  127.69    7.50
   8  -2   2  143.19    9.50
   8   2   2  146.59    9.30
  -8   2  -2  146.49    7.90
  -8   2  -2  127.09    8.40
  -8   2  -2  155.68    8.30
   8   2   2  148.89   10.10
   8   2   2  144.09    7.70
   8   2   2  137.69    9.10
  -8   2  -2  139.09    9.50
  -8   2  -2  152.28   11.40
  -8   2  -2  153.38    9.40
   8   2   2  148.79    7.90
   8   2   2  143.29    8.20
  10  -2   2   49.60    4.30
 -10  -2  -2   37.20    5.30
 -10  -2  -2   38.50    3.10
  10  -2   2   39.90    2.40
  10  -2   2   53.79    7.00
  10  -2   2   37.30    4.00
 -10  -2  -2   46.10    4.30
  10  -2   2   37.30    2.50
  10  -2   2   42.80    4.70
 -10  -2  -2   41.30    2.90
  10   2   2   42.60    5.60
  10   2   2   38.70    2.60
  10   2   2   42.10    3.40
  10   2   2   38.90    2.90
 -10   2  -2   46.40    3.90
 -10   2  -2   46.70    4.50
 -10   2  -2   35.80    6.30
  10   2   2   42.40    5.00
  10   2   2   44.30    4.40
 -10   2  -2   45.40    3.00
 -10   2  -2   34.80    4.90
 -10   2  -2   43.80    3.30
  12  -2   2   97.29    7.00
  12  -2   2   89.09   10.10
  12  -2   2   80.99    4.60
 -12  -2  -2   88.49    5.20
  12  -2   2   88.59    4.80
  12  -2   2   70.99    6.30
 -12  -2  -2   78.19    6.60
  12  -2   2   72.79    7.10
 -12  -2  -2   84.89    5.50
 -12  -2  -2   75.69    7.60
  12   2   2   76.39    5.00
 -12   2  -2   86.99    5.60
  12   2   2   81.29    5.90
 -12   2  -2   85.09    6.00
  12   2   2   81.39    5.60
 -12   2  -2   91.59    6.40
  12   2   2   98.89    7.80
  12   2   2   82.69    4.80
  12   2   2   85.29    6.90
  12   2   2   80.29    6.90
 -12   2  -2   82.29    7.60
  12   2   2   75.79    7.30
 -14  -2  -2    4.60    3.20
  14  -2   2    3.60    1.00
 -14  -2  -2    7.40    2.00
  14  -2   2    2.40    0.70
 -14  -2  -2    3.40    2.20
  14  -2   2    4.60    2.00
 -14  -2  -2    2.60    1.30
  14  -2   2   -0.10    1.80
  14  -2   2    2.10    2.50
  14  -2   2    3.30    2.70
 -14   2  -2    2.10    1.40
 -14   2  -2    0.00    2.50
  14   2   2    0.80    1.50
 -14   2  -2    4.20    2.00
  14   2   2    3.30    1.20
  14   2   2    3.40    1.00
 -14   2  -2    3.90    1.80
  14   2   2    1.00    2.10
  14   2   2    4.10    2.70
  14   2   2    5.10    1.80
  14   2   2    7.90    3.50
  14   2   2    0.60    1.90
  16  -2   2   12.70    3.10
  16  -2   2   13.70    1.50
  16  -2   2    7.60    3.30
 -16  -2  -2   14.80    3.10
 -16  -2  -2   12.80    2.70
  16  -2   2    8.10    3.90
 -16  -2  -2    9.90    2.10
 -16  -2  -2    5.20    3.60
  16  -2   2   15.80    3.70
  16  -2   2   13.80    1.80
 -16   2  -2    8.80    3.70
 -16   2  -2   12.40    2.40
 -16   2  -2    9.20    2.80
  16   2   2   16.30    4.40
  16   2   2   11.40    2.40
  16   2   2   12.40    3.60
  16   2   2    6.00    3.10
  16   2   2   12.80    1.70
  16   2   2    9.20    3.30
  16   2   2   13.90    2.60
 -16   2  -2    9.40    2.60
  16   2   2   15.90    2.20
 -18  -2  -2    2.10    1.80
  18  -2   2    0.50    0.90
  18  -2   2    1.60    0.80
  18  -2   2    0.00    2.20
  18  -2   2   -2.20    2.80
 -18  -2  -2    0.00    2.30
 -18  -2  -2   -0.30    2.40
 -18  -2  -2    3.00    2.10
  18  -2   2    1.00    3.00
  18  -2   2    3.70    2.60
 -18   2  -2   -0.50    2.60
  18   2   2   -0.70    2.70
  18   2   2    3.00    2.80
 -18   2  -2    0.90    1.70
 -18   2  -2    5.20    2.40
 -18   2  -2    1.90    2.30
  18   2   2    3.20    1.30
  18   2   2    0.40    1.60
  18   2   2    1.40    1.70
  18   2   2    2.30    1.10
  18   2   2    3.60    3.70
  18   2   2   -0.40    2.50
 -20  -2  -2   14.70    2.80
  20  -2   2   22.70    4.80
  20  -2   2   12.50    3.00
 -20  -2  -2   12.10    4.00
 -20  -2  -2   15.50    4.80
  20  -2   2   13.50    1.60
  20  -2   2   14.30    5.30
  20  -2   2   13.30    4.80
  20  -2   2   14.90    2.00
 -20  -2  -2   11.10    3.00
  20   2   2   16.30    4.40
  20   2   2   15.90    3.00
  20   2   2   10.80    2.80
 -20   2  -2    8.40    3.00
  20   2   2   15.20    4.30
  20   2   2   11.40    3.90
  20   2   2    5.40    3.50
 -20   2  -2   14.80    5.10
  20   2   2   15.60    2.00
 -20   2  -2   11.40    2.80
  20   2   2   12.80    2.20
  22  -2   2    4.40    1.00
 -22  -2  -2    4.10    3.80
  22  -2   2    4.00    1.40
  22  -2   2    9.00    4.30
 -22  -2  -2    0.90    2.40
 -22  -2  -2    1.80    2.20
  22   2   2    5.10    1.40
  22   2   2    2.50    1.50
  22   2   2   -2.20    2.00
  22   2   2    4.90    2.30
 -22   2  -2    4.50    3.20
  22   2   2    0.80    2.70
 -22   2  -2    5.40    2.90
  22   2   2    1.90    3.00
 -22   2  -2   -0.70    3.80
  22   2   2    2.70    4.00
  24  -2   2    8.60    4.30
 -24  -2  -2    8.40    3.00
 -24  -2  -2    6.50    4.60
 -24  -2  -2    9.20    3.50
 -24   2  -2   15.80    6.30
  24   2   2    9.10    4.10
 -24   2  -2    7.30    3.20
  24   2   2    5.00    2.70
  24   2   2    8.90    3.70
  24   2   2    5.80    2.50
  24   2   2    3.50    3.50
 -24   2  -2    9.40    2.80
 -26  -2  -2    3.30    2.70
 -26  -2  -2    5.90    3.30
  26  -2   2   -1.70    4.20
 -26  -2  -2    4.90    5.50
 -26   2  -2   -1.20    4.60
 -26   2  -2    5.40    3.00
 -26   2  -2    2.30    3.40
  26   2   2    1.40    2.40
  26   2   2    0.10    2.60
  26   2   2    5.50    4.50
 -28  -2  -2    3.50    3.20
 -28  -2  -2   -0.30    3.30
 -28  -2  -2    1.50    5.30
  28  -2   2   -0.90    4.80
  28   2   2    2.50    2.70
  28   2   2   -2.40    5.10
 -28   2  -2   -3.70    4.40
 -28   2  -2   -0.40    3.10
  28   2   2    0.60    2.60
 -28   2  -2    3.20    3.20
  29  -3  -2    6.20    5.60
 -29  -3   2    3.30    2.90
 -29  -3   2   -7.60    6.00
  29  -3  -2    5.50    1.90
 -29  -3   2    6.20    3.50
  29  -3  -2    3.10    2.10
 -29   3   2    2.10    2.70
  29   3  -2    9.00    3.10
  29   3  -2    5.20    2.40
 -29   3   2    7.10    3.70
 -29   3   2   -1.10    5.10
  29   3  -2   -3.90    4.70
 -27  -3   2   30.60    4.60
 -27  -3   2   40.40    9.50
  27  -3  -2   34.20    3.30
  27  -3  -2   35.40    7.70
  27  -3  -2   31.90    4.30
 -27  -3   2   31.20    5.40
  27   3  -2   23.60    6.10
 -27   3   2   34.30    8.20
  27   3  -2   32.40    4.70
  27   3  -2   36.40    4.20
 -27   3   2   23.20    5.00
 -27   3   2   23.50    4.20
 -25  -3   2   32.10    4.40
  25  -3  -2   40.70    4.50
  25  -3  -2   37.80    3.40
 -25  -3   2   28.60    4.90
  25  -3  -2   39.50    7.50
 -25  -3   2   29.50    7.30
  25   3  -2   34.40    2.90
  25   3  -2   36.50    2.90
  25   3  -2   38.80    3.80
  25   3  -2   18.00    7.40
 -25   3   2   33.40    5.30
  25   3  -2   34.00    4.00
  25   3  -2   30.70    3.70
 -25   3   2   31.40    4.50
  25   3  -2   46.30    5.20
 -25   3   2   37.50    8.60
  25   3  -2   36.30    6.70
 -23  -3   2    5.50    2.60
 -23  -3   2    6.30    2.40
  23  -3  -2    4.40    1.70
 -23  -3   2    4.90    3.60
  23  -3  -2    1.20    3.30
  23  -3  -2    2.60    1.90
 -23  -3   2   -4.10    3.00
 -23   3   2    3.90    2.70
 -23   3   2    6.60    5.00
  23   3  -2   -0.20    3.10
  23   3  -2    1.70    1.20
  23   3  -2    4.60    4.90
  23   3  -2    3.00    1.60
  23   3  -2    2.60    1.50
  23   3  -2    4.40    2.30
 -23   3   2    2.30    2.10
  23   3  -2    2.60    1.10
  23   3  -2    1.50    1.70
  21  -3  -2   13.60    4.40
  21  -3  -2    7.80    1.90
  21  -3  -2   18.50    5.60
  21  -3  -2    5.60    2.60
 -21  -3   2   11.00    3.70
 -21  -3   2   11.70    2.90
 -21  -3   2    9.90    5.00
  21  -3  -2   14.00    2.70
  21  -3  -2    9.70    4.40
 -21  -3   2   10.60    2.50
  21   3  -2    9.10    2.20
 -21   3   2    8.20    3.30
 -21   3   2    4.00    3.80
  21   3  -2    9.20    2.20
  21   3  -2    7.20    1.50
  21   3  -2    5.20    4.30
  21   3  -2    5.50    3.60
  21   3  -2    6.00    1.40
 -21   3   2   10.20    2.50
  21   3  -2    9.20    2.50
 -21   3   2   10.00    4.50
 -21   3   2   10.90    3.00
  21   3  -2    6.30    1.90
  19  -3  -2   12.60    2.60
  19  -3  -2   10.00    4.10
 -19  -3   2   10.10    4.30
 -19  -3   2   13.40    3.80
  19  -3  -2   15.70    2.20
  19  -3  -2   11.60    4.30
  19  -3  -2   14.90    3.40
 -19  -3   2   12.80    2.40
  19  -3  -2    5.60    3.30
 -19  -3   2   11.10    2.50
  19   3  -2    8.20    2.40
 -19   3   2   11.30    2.40
 -19   3   2    9.20    3.20
  19   3  -2   11.70    1.60
  19   3  -2   15.10    5.10
  19   3  -2   11.90    2.30
  19   3  -2   12.60    1.70
  19   3  -2   14.80    2.40
  19   3  -2   10.70    2.30
  19   3  -2   13.50    3.80
 -19   3   2   16.10    4.80
 -19   3   2    8.80    2.70
 -19   3   2    8.50    4.80
 -19   3   2   13.80    3.60
  17  -3  -2   14.80    2.80
 -17  -3   2    8.10    3.10
 -17  -3   2   12.40    2.10
  17  -3  -2   15.40    3.80
  17  -3  -2   13.70    4.50
 -17  -3   2    3.70    3.40
 -17  -3   2   11.00    2.40
  17  -3  -2   14.00    3.90
  17   3  -2    6.20    1.20
 -17   3   2   13.80    3.50
  17   3  -2    4.90    1.70
 -17   3   2    8.80    2.00
  17   3  -2    4.90    3.30
 -17   3   2    8.60    2.30
 -17   3   2    5.70    3.90
  17   3  -2    8.70    1.30
  17   3  -2    3.90    2.60
 -17   3   2   11.80    4.20
  17   3  -2   11.00    2.50
 -17   3   2   11.70    3.00
  17   3  -2    8.60    1.90
  17   3  -2   11.30    2.00
 -15  -3   2    2.10    3.00
 -15  -3   2    4.90    2.30
  15  -3  -2    2.10    2.70
 -15  -3   2    1.20    1.50
 -15  -3   2    4.70    1.40
  15  -3  -2    3.40    1.30
  15  -3  -2    4.30    2.80
  15  -3  -2   -0.60    2.10
  15  -3  -2    5.30    2.00
  15  -3  -2    5.40    1.30
  15   3  -2    3.70    0.90
  15   3  -2    4.10    1.30
 -15   3   2    2.70    2.50
  15   3  -2    1.80    1.50
 -15   3   2    1.70    2.60
 -15   3   2    4.60    2.10
 -15   3   2   -1.60    2.60
 -15   3   2    6.60    2.00
  15   3  -2    2.80    0.80
  15   3  -2    2.80    2.00
  15   3  -2    3.70    1.30
  15   3  -2    8.60    2.80
  15   3  -2    0.30    2.70
 -15   3   2    2.50    1.30
  13  -3  -2    0.90    1.90
  13  -3  -2   -1.30    1.80
  13  -3  -2    1.60    1.30
 -13  -3   2    0.40    1.10
 -13  -3   2    1.00    1.00
 -13  -3   2    0.40    2.00
 -13  -3   2    1.20    1.60
  13  -3  -2   -1.10    1.50
  13  -3  -2    0.70    0.90
  13  -3  -2   -0.20    1.10
 -13   3   2   -1.10    2.10
 -13   3   2    2.20    1.30
  13   3  -2    1.20    0.70
  13   3  -2    0.70    1.30
 -13   3   2    1.90    1.50
  13   3  -2    0.70    0.80
  13   3  -2    1.20    0.50
  13   3  -2    1.70    2.50
  13   3  -2    1.50    0.50
  13   3  -2    0.00    1.00
 -13   3   2    1.50    1.10
  13   3  -2    0.20    1.60
  11  -3  -2  104.49    5.80
  11  -3  -2  112.49    8.50
  11  -3  -2  107.99    7.60
  11  -3  -2  107.49    6.10
 -11  -3   2  100.69    5.80
 -11  -3   2  112.69    8.50
 -11  -3   2  106.59    7.40
 -11  -3   2   96.89    6.10
  11   3  -2   99.79    5.40
 -11   3   2  103.99    8.50
  11   3  -2   96.49    6.00
  11   3  -2   90.49    8.10
  11   3  -2  109.79    6.60
  11   3  -2   98.89    5.60
  11   3  -2  102.69    5.60
 -11   3   2  102.39    6.20
 -11   3   2  108.79    9.40
  11   3  -2  102.79    7.30
 -11   3   2   97.99    5.90
 -11   3   2  101.89    7.50
  11   3  -2  107.09    5.40
  -9  -3   2  146.89    8.10
   9  -3  -2  146.09    9.50
   9  -3  -2  150.48    9.20
   9  -3  -2  148.59    8.30
  -9  -3   2  153.48    9.50
   9  -3  -2  154.48   10.80
   9  -3  -2  154.28    8.10
  -9  -3   2  154.08    8.40
  -9  -3   2  151.88   10.30
   9  -3  -2  154.18   10.30
   9   3  -2  138.89    8.30
  -9   3   2  146.89    9.50
   9   3  -2  163.08   10.50
   9   3  -2  150.38    8.70
  -9   3   2  152.88    8.20
  -9   3   2  146.29   11.20
  -9   3   2  160.18    8.50
  -9   3   2  160.08   10.60
  -9   3   2  144.19    9.30
  -7  -3   2  153.68   10.70
   7  -3  -2  184.18   11.20
   7  -3  -2  183.98   10.30
  -7  -3   2  181.28    9.70
   7  -3  -2  167.98   11.50
  -7  -3   2  177.48    9.40
   7  -3  -2  177.08    9.30
  -7  -3   2  173.28   10.30
   7  -3  -2  171.98    9.50
   7  -3  -2  169.48   10.40
  -7   3   2  162.68   11.10
  -7   3   2  187.88   12.20
  -7   3   2  177.78    9.50
   7   3  -2  174.58    9.50
  -7   3   2  174.28   10.50
  -7   3   2  188.38    9.80
   7   3  -2  179.58    9.90
  -7   3   2  175.48   10.30
   5  -3  -2  241.18   12.20
   5  -3  -2  238.58   13.00
   5  -3  -2  239.28   14.20
  -5  -3   2  233.68   11.90
   5  -3  -2  243.78   12.90
  -5  -3   2  212.08   13.10
   5  -3  -2  229.88   12.00
   5  -3  -2  201.68   13.40
  -5  -3   2  245.78   12.80
  -5   3   2  219.48   12.00
  -5   3   2  234.08   12.90
   5   3  -2  227.68   12.00
   5   3  -2  241.78   12.60
   5   3  -2  243.68   12.30
  -5   3   2  213.88   11.90
  -5   3   2  226.58   13.60
   5   3  -2  235.68   13.30
   5   3  -2  243.38   12.60
   5   3  -2  237.28   12.40
   3  -3  -2  162.98    8.90
   3  -3  -2  151.58    8.70
  -3  -3   2  133.39    8.40
  -3  -3   2  163.28    8.20
   3  -3  -2  168.08    9.90
  -3  -3   2  144.59    8.70
  -3  -3   2  151.48    8.70
   3  -3  -2  150.08    9.30
  -3   3   2  137.39    8.70
  -3   3   2  160.98   10.00
  -3   3   2  148.69    9.30
   3   3  -2  151.28    8.20
   3   3  -2  152.48    8.30
   3   3  -2  145.99    8.20
   3   3  -2  166.28    8.90
   3   3  -2  172.88    8.60
   3   3  -2  157.58    9.10
  -3   3   2  154.08    8.80
  -1  -3   2  217.68   11.80
   1  -3  -2  215.88   12.10
  -1  -3   2  229.08   12.70
   1  -3  -2  219.48   11.90
   1  -3  -2  223.38   12.50
  -1  -3   2  221.08   11.50
   1  -3  -2  239.98   12.30
   1  -3  -2  219.88   12.80
  -1   3   2  223.98   12.60
   1   3  -2  224.88   11.70
   1   3  -2  217.98   11.70
   1   3  -2  226.18   12.00
   1   3  -2  208.58   11.70
  -1   3   2  214.48   12.00
  -1   3   2  200.28   12.70
   1   3  -2  225.08   13.00
  -1   3   2  211.38   11.90
   1   3  -2  211.08   11.90
   1  -3   2   62.69    5.30
  -1  -3  -2   64.09    4.10
  -1  -3  -2   67.59    4.90
   1  -3   2   68.19    3.70
   1  -3   2   74.99    4.10
  -1  -3  -2   58.89    4.30
  -1  -3  -2   60.89    4.40
   1  -3   2   66.59    4.40
  -1   3  -2   66.09    5.60
  -1   3  -2   63.19    3.70
   1   3   2   61.49    4.80
   1   3   2   72.19    5.00
  -1   3  -2   72.09    4.10
   1   3   2   63.39    4.50
  -1   3  -2   55.19    4.40
   1   3   2   61.29    4.70
  -1   3  -2   57.19    3.90
   1   3   2   64.99    4.10
  -3  -3  -2   71.19    5.20
   3  -3   2   67.09    4.20
   3  -3   2   63.29    4.80
   3  -3   2   82.99    4.80
   3  -3   2   89.39    6.60
  -3  -3  -2   65.89    4.90
  -3  -3  -2   67.09    5.30
  -3  -3  -2   68.49    4.40
  -3   3  -2   69.89    4.70
  -3   3  -2   79.39    6.60
   3   3   2   74.99    4.40
   3   3   2   62.79    5.00
  -3   3  -2   76.39    5.20
  -3   3  -2   69.29    3.80
  -3   3  -2   62.39    3.90
   3   3   2   81.19    5.10
   3   3   2   72.99    4.30
   3   3   2   74.99    4.10
   3   3   2   67.69    5.30
  -3   3  -2   75.69    4.20
   5  -3   2   56.39    4.10
   5  -3   2   53.59    4.40
  -5  -3  -2   66.59    5.30
   5  -3   2   60.69    4.70
  -5  -3  -2   56.09    3.90
  -5  -3  -2   61.29    3.60
  -5  -3  -2   55.99    3.40
  -5  -3  -2   55.59    4.60
  -5  -3  -2   67.59    4.70
   5  -3   2   67.79    6.20
   5   3   2   67.19    3.90
  -5   3  -2   61.39    7.10
  -5   3  -2   62.99    3.80
   5   3   2   52.89    5.00
  -5   3  -2   58.89    4.60
   5   3   2   66.29    3.60
  -5   3  -2   55.89    4.80
   5   3   2   56.69    4.60
   5   3   2   63.19    3.90
   5   3   2   58.79    4.60
  -7  -3  -2  192.08   12.00
   7  -3   2  194.28   13.80
   7  -3   2  197.78   12.00
   7  -3   2  195.18   12.10
  -7  -3  -2  205.98   12.80
   7  -3   2  191.38   10.50
  -7  -3  -2  200.08   10.60
  -7  -3  -2  201.78   11.10
   7  -3   2  197.88   10.40
   7  -3   2  208.18   11.60
  -7  -3  -2  212.08   12.10
  -7  -3  -2  216.28   10.90
  -7   3  -2  193.98   11.10
   7   3   2  207.68   13.00
   7   3   2  203.48   10.70
   7   3   2  196.58   11.00
   7   3   2  202.98   12.10
  -7   3  -2  197.88   10.80
  -7   3  -2  205.78   11.10
   7   3   2  190.48   10.90
  -7   3  -2  208.18   14.50
  -7   3  -2  189.08   12.20
   7   3   2  196.28   12.00
  -7   3  -2  225.88   12.60
   9  -3   2  242.58   15.00
  -9  -3  -2  253.57   13.90
  -9  -3  -2  246.38   16.30
  -9  -3  -2  260.57   14.20
  -9  -3  -2  283.87   15.70
   9   3   2  297.57   16.90
  -9   3  -2  268.67   16.10
   9   3   2  264.97   13.90
   9   3   2  263.87   14.20
  -9   3  -2  263.87   14.70
  -9   3  -2  239.98   17.90
   9   3   2  260.47   14.30
   9   3   2  258.17   15.40
  -9   3  -2  269.37   14.10
   9   3   2  277.97   15.70
  -9   3  -2  271.37   14.40
  -9   3  -2  257.87   15.80
 -11  -3  -2   60.49    5.50
 -11  -3  -2   60.89    4.30
 -11  -3  -2   70.09    6.80
  11  -3   2   60.89    3.60
  11  -3   2   48.20    7.50
 -11  -3  -2   60.89    4.00
  11  -3   2   57.89    5.30
  11  -3   2   67.59    6.20
  11  -3   2   57.99    3.70
  11   3   2   59.59    6.20
  11   3   2   57.19    4.30
 -11   3  -2   57.19    4.40
  11   3   2   65.59    4.20
 -11   3  -2   66.09    4.20
 -11   3  -2   67.79    6.50
  11   3   2   63.49    3.90
  11   3   2   67.69    5.60
 -11   3  -2   65.69    5.00
  11   3   2   73.99    6.00
 -11   3  -2   66.89    9.90
  13  -3   2   69.59    6.30
 -13  -3  -2   74.89    6.70
 -13  -3  -2   79.99    8.00
  13  -3   2   74.79    4.40
  13  -3   2   76.49    7.40
  13  -3   2   86.09   10.30
  13  -3   2   73.39    4.60
 -13  -3  -2   78.19    5.40
 -13  -3  -2   77.39    5.00
  13  -3   2   67.39    6.50
  13   3   2   80.19    5.10
  13   3   2   79.89    6.70
  13   3   2   90.09    7.30
 -13   3  -2   75.29    6.90
  13   3   2   78.19    4.80
 -13   3  -2   79.09    7.60
 -13   3  -2   83.69    6.10
  13   3   2   74.39    7.10
 -13   3  -2   79.99    5.20
 -13   3  -2   92.19    5.80
  13   3   2   74.69    5.60
  13   3   2   89.89    5.50
 -13   3  -2   84.59   11.00
  13   3   2   70.39    7.70
  15  -3   2   17.40    3.60
  15  -3   2   20.90    2.00
  15  -3   2   22.60    1.80
 -15  -3  -2   20.10    5.20
 -15  -3  -2   19.40    3.10
 -15  -3  -2   22.80    2.80
 -15  -3  -2   25.20    4.30
  15  -3   2   23.90    4.30
  15  -3   2   26.50    4.90
  15  -3   2   14.60    4.80
  15   3   2   25.90    3.40
 -15   3  -2   19.00    3.20
  15   3   2   25.40    3.10
  15   3   2   21.60    5.10
  15   3   2   18.10    4.20
  15   3   2   18.30    4.00
 -15   3  -2   21.10    4.90
 -15   3  -2   22.00    2.90
  15   3   2   29.40    4.60
  15   3   2   26.10    2.20
 -15   3  -2   23.20    3.70
  15   3   2   21.90    2.80
  17  -3   2   13.30    4.00
 -17  -3  -2   15.70    3.80
  17  -3   2   13.40    1.50
 -17  -3  -2   10.30    4.20
 -17  -3  -2    9.40    2.70
 -17  -3  -2   16.90    2.60
  17  -3   2   12.30    3.40
  17  -3   2    5.80    3.80
  17  -3   2    8.90    3.40
  17  -3   2    8.50    1.60
 -17   3  -2   16.30    3.30
  17   3   2   14.90    4.80
 -17   3  -2    7.40    2.60
  17   3   2   10.60    3.70
 -17   3  -2   11.80    4.20
  17   3   2   14.10    3.60
 -17   3  -2   12.50    2.60
  17   3   2    9.10    3.10
  17   3   2   18.10    2.50
  17   3   2   15.80    2.60
  17   3   2    8.80    1.60
  17   3   2   10.00    2.40
 -19  -3  -2    5.90    3.50
  19  -3   2    7.50    3.20
  19  -3   2    5.40    3.40
  19  -3   2   10.60    4.50
  19  -3   2   10.40    1.40
 -19  -3  -2   12.60    2.50
 -19  -3  -2    7.40    2.50
  19  -3   2   -0.30    3.20
 -19  -3  -2   14.10    3.90
  19  -3   2    6.90    1.50
  19   3   2   10.50    2.20
 -19   3  -2   10.80    4.50
  19   3   2   10.60    2.20
  19   3   2    6.00    2.00
 -19   3  -2    3.20    2.40
  19   3   2    8.50    3.00
  19   3   2   16.30    4.20
  19   3   2    7.80    4.00
  19   3   2    7.30    1.60
 -19   3  -2   10.30    2.50
  19   3   2   10.60    3.80
 -21  -3  -2    8.60    3.90
 -21  -3  -2    8.70    2.90
  21  -3   2    7.00    3.50
  21  -3   2    6.20    1.50
 -21  -3  -2    7.70    2.50
 -21  -3  -2    7.70    4.90
  21  -3   2    6.90    1.30
  21   3   2   10.30    3.50
  21   3   2    6.60    1.70
 -21   3  -2    7.30    4.40
  21   3   2    8.30    3.80
 -21   3  -2    9.00    3.10
  21   3   2    3.20    2.20
  21   3   2    7.30    2.00
  21   3   2    1.20    4.10
  21   3   2    5.10    2.00
 -21   3  -2    6.80    2.40
  21   3   2    2.40    2.70
  23  -3   2   11.00    1.50
  23  -3   2   10.20    1.80
 -23  -3  -2   19.30    6.10
  23  -3   2    6.00    3.90
 -23  -3  -2   10.40    2.90
 -23  -3  -2    9.40    3.30
  23   3   2   11.70    3.80
  23   3   2   11.70    2.40
  23   3   2    6.00    2.70
  23   3   2    9.30    1.90
 -23   3  -2    8.80    5.10
 -23   3  -2    9.40    2.80
  23   3   2    7.00    3.60
  23   3   2   10.00    2.70
 -23   3  -2    7.00    3.20
  23   3   2    7.20    3.90
  23   3   2    5.90    5.20
 -25  -3  -2    3.30    3.20
 -25  -3  -2    2.90    2.70
 -25  -3  -2    3.20    4.70
  25  -3   2    3.90    3.80
  25   3   2    1.40    1.70
 -25   3  -2   -2.40    2.40
  25   3   2    4.30    2.20
  25   3   2    1.10    1.50
  25   3   2    0.80    2.90
 -25   3  -2    2.70    2.40
  25   3   2   -1.20    2.40
  25   3   2    2.90    2.70
 -25   3  -2    1.80    4.60
  25   3   2    1.00    4.30
 -27  -3  -2    4.60    3.00
 -27  -3  -2   -1.10    2.90
  27  -3   2    5.00    4.90
  27   3   2   -0.20    1.30
  27   3   2   -0.50    1.60
 -27   3  -2    1.60    5.10
  27   3   2   -5.50    4.90
 -27   3  -2   -1.40    3.20
 -27   3  -2    5.50    3.20
 -29  -3  -2    0.80    3.40
 -29   3  -2    2.00    3.60
  28  -4  -2   -0.30    2.00
  28  -4  -2    7.90    5.40
 -28  -4   2    0.30    2.70
 -28  -4   2   11.20    6.40
 -28  -4   2    7.20    3.60
  28  -4  -2    0.60    1.70
 -28   4   2    3.50    2.90
 -28   4   2    1.20    3.10
 -28   4   2   13.10    5.60
  26  -4  -2    0.00    1.90
 -26  -4   2   -0.80    3.70
 -26  -4   2    0.00    2.50
  26  -4  -2    1.20    4.40
  26  -4  -2    5.50    1.80
 -26  -4   2    0.90    2.50
 -26   4   2    2.70    2.50
  26   4  -2   -0.50    3.60
  26   4  -2    3.10    2.50
  26   4  -2   -2.70    8.60
  26   4  -2    0.00    1.80
 -26   4   2    3.20    4.50
 -26   4   2    2.80    2.80
 -24  -4   2    6.50    2.90
  24  -4  -2    5.40    2.30
 -24  -4   2    3.70    4.00
 -24  -4   2    8.60    2.60
  24  -4  -2    7.50    4.30
 -24  -4   2    5.20    4.60
  24  -4  -2   13.10    2.30
 -24   4   2   11.30    3.00
 -24   4   2    9.90    3.30
  24   4  -2    6.00    3.70
  24   4  -2    6.70    2.70
 -24   4   2    4.80    4.20
  24   4  -2    9.60    2.40
  24   4  -2   -3.70    5.30
 -22  -4   2   36.40    3.80
 -22  -4   2   30.90    7.10
  22  -4  -2   36.10    3.20
 -22  -4   2   32.90    5.80
 -22  -4   2   34.50    4.80
  22  -4  -2   33.70    4.00
  22  -4  -2   50.39    7.30
 -22   4   2   33.70    7.20
  22   4  -2   27.80    6.40
 -22   4   2   35.70    5.10
  22   4  -2   40.60    6.40
 -22   4   2   31.20    5.90
 -22   4   2   24.60    7.60
  22   4  -2   34.00    4.70
 -22   4   2   35.70    4.30
  22   4  -2   31.80    3.90
 -20  -4   2   81.29    8.20
  20  -4  -2   65.69    9.50
 -20  -4   2   77.29    6.20
  20  -4  -2   92.29    5.90
  20  -4  -2   89.89    8.80
  20  -4  -2   82.29   10.80
  20  -4  -2   76.19    5.20
  20  -4  -2   70.29    7.00
 -20  -4   2   87.19    9.70
 -20  -4   2   87.29    5.80
  20   4  -2   71.99    7.70
  20   4  -2   75.39    5.50
 -20   4   2   89.59    5.90
 -20   4   2   81.69    9.80
  20   4  -2   82.89    9.70
 -20   4   2   60.99   11.30
 -20   4   2   76.09    6.20
  20   4  -2   72.79    6.10
 -20   4   2   89.89    8.60
  18  -4  -2   22.50    5.80
  18  -4  -2   24.30    3.20
 -18  -4   2   24.90    3.50
  18  -4  -2   25.60    2.50
 -18  -4   2   36.40    6.70
  18  -4  -2   21.90    4.60
 -18  -4   2   23.00    3.00
  18  -4  -2   18.00    6.90
  18  -4  -2   20.90    5.80
  18   4  -2   19.80    5.40
 -18   4   2   20.20    5.50
  18   4  -2   23.20    3.10
 -18   4   2   23.80    6.90
 -18   4   2   30.40    5.30
 -18   4   2   25.40    4.30
  18   4  -2   21.60    4.60
 -18   4   2   20.90    3.00
  18   4  -2   29.10    4.00
 -18   4   2   26.30    3.70
  16  -4  -2   72.99    4.50
 -16  -4   2   68.29    6.70
  16  -4  -2   72.99    7.10
 -16  -4   2   63.99    5.00
  16  -4  -2   67.99    6.00
 -16  -4   2   70.39    7.50
 -16  -4   2   67.29    4.70
  16  -4  -2   71.29    9.60
  16  -4  -2   63.69    4.80
  16  -4  -2   70.29    7.80
 -16   4   2   75.99    8.20
 -16   4   2   73.79    5.30
 -16   4   2   79.39    7.20
  16   4  -2   65.69    4.80
 -16   4   2   61.59    9.90
  16   4  -2   70.59    6.70
 -16   4   2   74.09    6.40
  16   4  -2   62.59    7.80
  16   4  -2   64.99    5.30
 -16   4   2   70.49    4.80
  14  -4  -2    3.50    2.50
  14  -4  -2    2.50    1.90
 -14  -4   2    5.60    1.40
  14  -4  -2    3.60    2.30
 -14  -4   2    5.40    1.70
 -14  -4   2    4.40    2.80
  14  -4  -2    5.90    1.70
 -14  -4   2    3.50    2.00
  14  -4  -2    2.50    1.20
  14  -4  -2    3.40    1.90
  14   4  -2    0.80    1.70
  14   4  -2    4.80    2.50
 -14   4   2    4.00    1.40
  14   4  -2    1.90    1.40
 -14   4   2    2.60    1.60
  14   4  -2    2.50    2.90
 -14   4   2    6.00    2.40
 -14   4   2    2.80    2.90
 -14   4   2    4.40    3.50
 -14   4   2    6.70    2.30
  12  -4  -2   50.29    3.70
  12  -4  -2   47.20    5.60
  12  -4  -2   51.39    5.30
 -12  -4   2   56.69    3.50
  12  -4  -2   53.99    3.50
 -12  -4   2   51.09    3.70
 -12  -4   2   62.09    5.40
 -12  -4   2   58.49    6.00
  12  -4  -2   48.30    4.60
  12  -4  -2   54.19    7.50
 -12   4   2   49.60    7.60
 -12   4   2   38.80    7.00
 -12   4   2   49.20    4.70
  12   4  -2   64.19    5.30
  12   4  -2   51.69    4.20
  12   4  -2   52.19    3.80
 -12   4   2   55.09    3.60
 -12   4   2   44.90    5.00
 -12   4   2   56.89    3.90
  12   4  -2   54.39    6.00
 -10  -4   2  130.19    7.30
 -10  -4   2  119.29    9.20
 -10  -4   2  134.09    8.70
  10  -4  -2  147.59    9.00
  10  -4  -2  120.79   10.00
  10  -4  -2  129.59    8.40
 -10  -4   2  122.59    7.00
  10  -4  -2  127.09    7.00
  10  -4  -2  122.69    7.30
 -10   4   2  124.49    7.40
 -10   4   2  122.59    8.80
 -10   4   2  131.79    9.70
 -10   4   2  130.29    8.40
  10   4  -2  121.79    7.80
  10   4  -2  117.59    9.30
 -10   4   2  118.59   10.70
 -10   4   2  129.29    7.10
  10   4  -2  128.79    7.40
   8  -4  -2  226.88   14.90
   8  -4  -2  206.98   13.10
   8  -4  -2  225.88   12.00
  -8  -4   2  208.38   13.00
  -8  -4   2  226.98   11.90
  -8  -4   2  218.08   11.70
   8  -4  -2  233.88   13.20
  -8  -4   2  217.38   13.70
   8  -4  -2  241.98   14.10
   8  -4  -2  223.28   11.80
  -8   4   2  223.48   14.00
   8   4  -2  208.18   12.70
  -8   4   2  219.48   12.90
   8   4  -2  219.98   11.40
  -8   4   2  228.38   15.40
  -8   4   2  223.78   11.70
  -8   4   2  237.28   12.00
   8   4  -2  223.78   12.10
  -8   4   2  235.28   13.40
   8   4  -2  226.38   12.50
   8   4  -2  223.68   11.70
   6  -4  -2 1411.46   70.99
  -6  -4   2 1329.17   67.89
   6  -4  -2 1328.27   69.99
   6  -4  -2 1456.35   68.09
   6  -4  -2 1392.26   69.19
  -6  -4   2 1359.16   67.89
  -6  -4   2 1386.36   69.09
  -6  -4   2 1431.06   69.79
   6  -4  -2 1373.16   69.29
   6   4  -2 1308.27   68.69
  -6   4   2 1268.07   69.89
  -6   4   2 1278.07   69.29
   6   4  -2 1231.98   69.59
  -6   4   2 1300.77   67.89
  -6   4   2 1386.36   69.09
   6   4  -2 1329.57   68.09
   6   4  -2 1344.27   68.29
  -4  -4   2  310.27   17.60
  -4  -4   2  317.67   17.40
   4  -4  -2  345.67   18.40
   4  -4  -2  326.77   17.50
   4  -4  -2  321.27   17.60
   4  -4  -2  314.77   18.90
  -4  -4   2  306.97   16.70
   4   4  -2  339.87   17.30
  -4   4   2  316.97   17.70
  -4   4   2  345.77   19.50
  -4   4   2  339.67   18.40
   4   4  -2  325.07   17.80
   4   4  -2  323.97   16.90
   4   4  -2  319.77   17.00
   4   4  -2  318.27   17.80
   4   4  -2  306.27   16.90
  -4   4   2  308.87   17.40
   2  -4  -2   48.20    3.90
   2  -4  -2   52.89    3.90
   2  -4  -2   46.80    3.60
  -2  -4   2   42.60    3.30
   2  -4  -2   53.79    4.30
   2  -4  -2   45.80    4.50
  -2  -4   2   52.69    4.20
  -2  -4   2   51.99    3.40
   2   4  -2   49.20    3.20
   2   4  -2   44.40    3.50
   2   4  -2   49.50    3.70
  -2   4   2   45.80    4.30
  -2   4   2   53.19    4.90
   2   4  -2   52.39    3.50
   2   4  -2   52.39    4.60
  -2   4   2   43.40    3.50
  -2   4   2   47.80    3.70
   0  -4  -2  111.19    7.20
   0  -4   2  133.89    8.40
   0  -4  -2  130.99    7.10
   0  -4  -2  122.39    8.10
   0  -4  -2  101.99    7.30
   0  -4   2  130.09    7.20
   0  -4   2  114.89    6.60
   0   4   2  119.39    7.10
   0   4  -2  111.39    6.90
   0   4   2  130.59    7.90
   0   4  -2  114.69    6.90
   0   4  -2  115.39    6.60
   0   4  -2  117.99    7.30
   0   4  -2  122.89    7.00
   0   4   2  115.19    7.80
   0   4   2  125.99    8.30
   0   4  -2  101.29    8.30
  -2  -4  -2  163.38    8.70
   2  -4   2  152.78    9.10
   2  -4   2  154.58   10.50
   2  -4   2  144.59    8.40
  -2  -4  -2  144.69    9.00
   2  -4   2  163.98    8.80
  -2  -4  -2  156.08    9.70
  -2  -4  -2  150.48    9.20
  -2   4  -2  145.09    8.20
  -2   4  -2  156.08    9.40
   2   4   2  145.29    8.60
   2   4   2  162.88    9.80
   2   4   2  156.18    8.30
  -2   4  -2  164.58   11.10
   2   4   2  166.58    8.70
   2   4   2  152.48    9.70
  -2   4  -2  131.29    8.70
  -2   4  -2  148.79    8.50
   4  -4   2  281.77   15.80
  -4  -4  -2  302.27   16.90
  -4  -4  -2  283.37   15.70
  -4  -4  -2  281.27   17.10
  -4  -4  -2  318.87   16.80
   4  -4   2  286.67   18.20
   4  -4   2  293.67   16.30
   4  -4   2  306.57   16.60
  -4   4  -2  285.47   16.40
  -4   4  -2  282.27   15.30
   4   4   2  290.67   17.20
   4   4   2  299.87   15.80
   4   4   2  304.87   15.80
  -4   4  -2  259.57   18.40
   4   4   2  281.17   16.70
  -4   4  -2  310.77   16.90
   4   4   2  315.97   16.70
  -4   4  -2  279.87   15.20
   4   4   2  304.17   15.50
  -4   4  -2  321.77   15.60
  -6  -4  -2  666.03   34.70
   6  -4   2  761.72   36.50
  -6  -4  -2  690.03   37.20
  -6  -4  -2  628.54   36.20
  -6  -4  -2  656.53   35.30
  -6  -4  -2  717.93   36.50
  -6  -4  -2  686.33   34.90
   6  -4   2  706.73   36.40
   6  -4   2  664.83   38.40
   6  -4   2  670.23   35.60
  -6   4  -2  633.34   35.00
   6   4   2  733.93   35.40
   6   4   2  679.33   35.20
   6   4   2  695.03   37.20
  -6   4  -2  694.43   36.80
  -6   4  -2  684.53   34.90
  -6   4  -2  708.13   39.40
  -6   4  -2  709.23   35.20
   6   4   2  629.64   36.10
  -6   4  -2  720.43   36.50
   6   4   2  680.23   35.00
   6   4   2  654.53   36.20
   8  -4   2 2044.00   98.19
  -8  -4  -2 2007.70   98.79
  -8  -4  -2 1948.71   96.89
   8  -4   2 1802.22   96.59
   8  -4   2 1959.30   98.69
   8  -4   2 2045.60   98.99
  -8  -4  -2 1807.82   99.49
  -8  -4  -2 1874.61   97.29
   8   4   2 1790.32   98.49
   8   4   2 1895.81   96.99
   8   4   2 1907.91   97.29
  -8   4  -2 1832.22   97.39
   8   4   2 2014.90   97.49
  -8   4  -2 1963.20   99.09
  -8   4  -2 1902.01   96.99
  -8   4  -2 1818.62   98.89
   8   4   2 2067.89  100.09
  10  -4   2  167.38    9.10
  10  -4   2  157.18   13.10
  10  -4   2  178.58   11.60
 -10  -4  -2  173.08   12.40
  10  -4   2  170.98    9.40
 -10  -4  -2  181.48    9.80
 -10  -4  -2  168.18   11.20
  10  -4   2  177.88   11.00
  10  -4   2  157.08   11.00
 -10  -4  -2  174.58    9.40
  10   4   2  174.28    9.90
  10   4   2  176.48    9.50
 -10   4  -2  176.28   10.20
  10   4   2  168.98   11.30
  10   4   2  177.78    9.80
 -10   4  -2  170.08   10.00
 -10   4  -2  168.08   11.60
  10   4   2  172.08   12.40
 -10   4  -2  183.88   11.90
 -10   4  -2  161.38   14.00
 -10   4  -2  172.88    9.60
  10   4   2  170.18   10.90
 -12  -4  -2  110.79    9.10
 -12  -4  -2   94.09    6.00
  12  -4   2   95.89    5.30
  12  -4   2   91.39    5.50
  12  -4   2   97.79    7.40
 -12  -4  -2   81.49    7.30
 -12  -4  -2   92.29    5.70
  12  -4   2  104.69    7.70
  12  -4   2   99.59    8.10
  12  -4   2  103.09   11.60
  12   4   2   78.99    6.90
  12   4   2  104.59    9.10
  12   4   2   93.89    5.60
 -12   4  -2   84.69    6.20
  12   4   2   94.09    6.10
 -12   4  -2   92.89    5.90
 -12   4  -2   91.09    6.50
  12   4   2   99.89    7.80
 -12   4  -2   75.29   11.10
 -12   4  -2   96.19    8.30
  12   4   2   99.39    6.00
 -12   4  -2   83.19    7.70
 -14  -4  -2   57.79    4.40
 -14  -4  -2   50.89    3.80
  14  -4   2   58.39    8.90
  14  -4   2   49.60    5.30
  14  -4   2   46.20    3.50
 -14  -4  -2   57.89    7.90
  14  -4   2   49.00    5.70
  14  -4   2   54.39    6.10
  14  -4   2   54.49    3.30
 -14   4  -2   59.79    6.40
  14   4   2   63.29    7.10
 -14   4  -2   55.49    4.90
  14   4   2   50.89    7.70
 -14   4  -2   70.99   10.80
 -14   4  -2   51.79    4.00
  14   4   2   52.79    3.70
 -14   4  -2   57.29    6.50
  14   4   2   50.79    5.20
 -14   4  -2   52.39    4.50
  14   4   2   51.99    4.10
  14   4   2   50.19    4.40
  14   4   2   66.89    6.40
  14   4   2   47.90    4.00
  16  -4   2   28.00    2.70
 -16  -4  -2   28.20    3.20
  16  -4   2   23.50    2.00
 -16  -4  -2   29.00    5.00
 -16  -4  -2   22.40    5.60
  16  -4   2   24.10    4.60
 -16  -4  -2   26.40    3.60
  16   4   2   25.10    3.00
 -16   4  -2   16.10    5.90
 -16   4  -2   24.40    3.70
  16   4   2   20.40    4.30
 -16   4  -2   22.70    5.20
  16   4   2   19.50    3.90
 -16   4  -2   23.40    3.20
 -16   4  -2   27.80    4.00
  16   4   2   21.90    5.40
 -16   4  -2   16.10    4.30
  16   4   2   22.20    3.10
  16   4   2   30.50    4.90
 -18  -4  -2   21.00    3.40
 -18  -4  -2   13.60    3.60
 -18  -4  -2   15.70    4.90
  18  -4   2   17.80    1.80
  18  -4   2   14.80    3.70
  18  -4   2   18.50    2.30
 -18  -4  -2   16.30    2.70
  18  -4   2   12.50    4.10
  18  -4   2   18.50    5.80
  18  -4   2   13.80    4.30
 -18   4  -2   21.90    5.60
  18   4   2   16.30    2.40
  18   4   2   21.40    3.10
  18   4   2   23.60    4.80
  18   4   2   17.40    4.10
  18   4   2   11.50    3.20
 -18   4  -2   12.10    3.10
  18   4   2   20.10    5.20
  18   4   2   14.70    2.60
 -18   4  -2   15.90    2.90
  18   4   2   18.60    2.60
  20  -4   2   -1.20    1.00
 -20  -4  -2   -1.30    1.70
  20  -4   2    2.30    1.10
 -20  -4  -2   -3.00    3.40
 -20  -4  -2   -0.50    3.40
  20  -4   2    3.20    3.30
 -20  -4  -2    1.90    2.20
  20   4   2   -0.20    1.40
 -20   4  -2    4.10    2.70
 -20   4  -2   -2.30    1.70
  20   4   2   -0.30    1.20
 -20   4  -2    0.00    3.10
  20   4   2   -3.10    2.60
  20   4   2   -0.60    1.80
  20   4   2    0.60    3.50
  20   4   2   -0.60    1.30
 -22  -4  -2   59.19    9.60
  22  -4   2   58.39    4.10
 -22  -4  -2   61.89    5.70
 -22  -4  -2   57.29    5.10
  22  -4   2   49.80    7.80
  22  -4   2   55.79    3.80
  22   4   2   51.39    7.00
  22   4   2   56.19    4.80
  22   4   2   57.39    5.10
 -22   4  -2   50.99    6.50
 -22   4  -2   74.29   11.90
  22   4   2   71.99    6.60
  22   4   2   56.99    8.30
  22   4   2   54.89    9.90
 -22   4  -2   63.09    5.40
  22   4   2   61.89    4.30
  22   4   2   51.89    4.70
  24  -4   2   20.40    5.70
 -24  -4  -2   21.00    3.80
 -24  -4  -2   16.50    5.70
 -24  -4  -2   18.70    4.20
  24   4   2   16.00    8.20
  24   4   2   11.40    2.70
  24   4   2   19.00    3.10
  24   4   2   21.30    2.70
 -24   4  -2   22.70    4.10
  24   4   2   18.30    4.20
 -24   4  -2   23.60    4.80
  24   4   2   21.00    5.80
 -24   4  -2   31.50    7.40
 -26  -4  -2    6.40    3.10
  26  -4   2   10.70    5.10
 -26  -4  -2    5.90    3.30
 -26  -4  -2    9.00    5.30
  26   4   2    8.00    2.50
 -26   4  -2    8.00    5.10
 -26   4  -2    6.90    3.10
 -26   4  -2   -2.30    2.70
  26   4   2    2.20    1.70
  26   4   2    5.10    4.70
 -28  -4  -2    4.00    3.40
  28  -4   2    0.40    4.60
 -28  -4  -2   -3.60    6.50
 -28  -4  -2    9.50    4.00
  28   4   2  -10.40    5.40
 -28   4  -2   10.00    5.70
 -28   4  -2    6.60    3.60
 -28   4  -2    3.70    3.70
 -29  -5   2   10.50    3.70
  29  -5  -2    8.20    2.30
 -29  -5   2    7.40    3.70
 -29  -5   2   10.90    8.00
  29  -5  -2    7.20    2.70
  29  -5  -2    9.00    5.80
 -29   5   2    3.50    6.10
  29   5  -2   12.80    3.50
 -29   5   2    5.30    3.90
 -29   5   2    8.40    3.60
  29   5  -2    7.20    2.70
  27  -5  -2    3.50    1.90
  27  -5  -2    3.10    5.00
  27  -5  -2    3.70    2.30
 -27  -5   2    6.50    3.30
 -27  -5   2   -2.00    5.00
 -27  -5   2    5.50    3.00
 -27   5   2    2.20    2.50
  27   5  -2   -4.30    4.40
  27   5  -2   -1.10    1.90
 -27   5   2   -0.70    4.40
  27   5  -2    5.80    2.90
 -27   5   2    1.10    2.90
 -25  -5   2   24.50    7.10
  25  -5  -2   18.90    2.90
 -25  -5   2   18.60    3.60
 -25  -5   2   21.00    4.30
  25  -5  -2   18.80    3.30
  25   5  -2    9.80    8.20
  25   5  -2   29.30    4.00
 -25   5   2   21.50    4.50
 -25   5   2   19.50    3.80
 -25   5   2   14.90    5.80
  25   5  -2   33.60    5.00
 -23  -5   2    2.20    2.60
 -23  -5   2   10.00    5.00
  23  -5  -2    4.60    1.80
  23  -5  -2    7.70    3.90
  23  -5  -2    3.50    1.90
 -23  -5   2    5.50    2.60
 -23  -5   2   -4.50    3.70
  23   5  -2    4.40    2.30
 -23   5   2    7.20    4.80
 -23   5   2    7.90    7.50
  23   5  -2    4.10    4.90
 -23   5   2    3.50    2.20
 -23   5   2   -0.90    3.50
  23   5  -2    1.80    3.10
  23   5  -2    3.30    2.50
 -23   5   2    5.60    3.00
  21  -5  -2   57.09    4.20
  21  -5  -2   46.80    4.50
 -21  -5   2   64.99    4.80
  21  -5  -2   47.60    7.50
 -21  -5   2   63.19    9.40
 -21  -5   2   56.89    7.80
 -21  -5   2   61.19    5.20
  21   5  -2   53.09    4.60
  21   5  -2   57.79    5.30
 -21   5   2   60.79    8.30
 -21   5   2   49.99    4.60
  21   5  -2   52.09    9.20
  21   5  -2   48.60    7.10
 -21   5   2   41.00    5.50
 -21   5   2   73.19   10.40
 -21   5   2   49.70   10.70
 -19  -5   2  103.89   10.50
 -19  -5   2   88.49    8.90
  19  -5  -2  104.29    9.40
  19  -5  -2  110.89   10.80
 -19  -5   2   96.19    6.50
 -19  -5   2  109.09    7.10
  19  -5  -2   99.59    6.20
  19  -5  -2   98.59    6.60
 -19   5   2   90.99    9.00
 -19   5   2   90.79   13.70
  19   5  -2   87.89    7.10
 -19   5   2  106.69    6.80
  19   5  -2   96.09   10.50
  19   5  -2   92.39    8.70
 -19   5   2  112.39   11.10
  19   5  -2  107.89    6.80
 -19   5   2   91.69    7.10
  17  -5  -2   54.69    5.60
  17  -5  -2   44.80    4.10
  17  -5  -2   55.49    3.90
 -17  -5   2   53.69    6.30
  17  -5  -2   61.99    6.70
 -17  -5   2   47.50    4.00
 -17  -5   2   56.99    8.10
 -17  -5   2   51.79    4.40
  17  -5  -2   65.99    9.60
 -17   5   2   56.19   10.50
 -17   5   2   51.09    8.00
  17   5  -2   47.70    4.70
  17   5  -2   56.89    8.40
  17   5  -2   62.49    6.50
  17   5  -2   55.19    4.30
 -17   5   2   64.39    6.00
 -17   5   2   58.89    4.70
 -17   5   2   47.80    6.90
 -17   5   2   47.70    4.00
 -15  -5   2  140.09   10.90
 -15  -5   2  124.99    9.50
  15  -5  -2  116.59    8.80
  15  -5  -2  125.29    7.10
 -15  -5   2  105.19    7.40
  15  -5  -2  111.89    9.30
 -15  -5   2  121.59    7.10
  15  -5  -2  121.79    7.50
  15  -5  -2  124.09   11.30
  15  -5  -2  126.59   10.40
 -15   5   2  121.79   10.80
 -15   5   2  127.69    7.80
 -15   5   2  113.69   14.10
 -15   5   2  121.79    8.80
  15   5  -2  121.99    9.20
  15   5  -2  114.29    8.00
 -15   5   2  119.99    7.30
 -15   5   2  129.09    9.90
  15   5  -2  117.29   10.50
  15   5  -2  113.89    7.40
  13  -5  -2  167.98   11.10
  13  -5  -2  163.68    9.10
 -13  -5   2  152.38    8.60
 -13  -5   2  155.98   10.70
  13  -5  -2  152.48    8.60
 -13  -5   2  154.88   11.70
  13  -5  -2  139.69   11.40
 -13  -5   2  163.88    9.00
  13  -5  -2  155.28   10.40
  13  -5  -2  165.68   12.90
  13   5  -2  141.69   11.60
 -13   5   2  159.88   11.20
  13   5  -2  146.79    9.60
  13   5  -2  144.39    9.00
 -13   5   2  159.48   12.20
 -13   5   2  122.59   12.90
 -13   5   2  170.38   10.40
  11  -5  -2  159.68    8.70
 -11  -5   2  141.79    8.20
 -11  -5   2  135.69    8.40
 -11  -5   2  155.98   11.00
  11  -5  -2  154.38   11.10
  11  -5  -2  139.19   11.70
  11  -5  -2  149.19   10.20
 -11  -5   2  155.08   10.10
  11  -5  -2  143.99    9.80
  11  -5  -2  149.59    8.30
  11   5  -2  144.49    8.70
  11   5  -2  156.58    9.30
 -11   5   2  142.09    9.60
  11   5  -2  151.88   10.50
 -11   5   2  148.59    8.30
 -11   5   2  151.08   12.80
 -11   5   2  150.18   10.50
 -11   5   2  158.78   11.50
 -11   5   2  156.18    8.70
  11   5  -2  154.68   11.10
  -9  -5   2  171.38    9.10
  -9  -5   2  169.28   11.40
  -9  -5   2  171.88    9.30
   9  -5  -2  168.28   11.50
   9  -5  -2  177.58   10.70
   9  -5  -2  160.18   10.80
   9  -5  -2  164.38    9.20
   9  -5  -2  177.78    9.60
  -9  -5   2  176.88   10.90
   9  -5  -2  157.48   12.40
   9   5  -2  169.18    8.90
  -9   5   2  183.18   13.70
   9   5  -2  176.98   10.10
  -9   5   2  165.28   10.40
  -9   5   2  154.08   10.90
  -9   5   2  178.98    9.50
   9   5  -2  176.68   10.80
   9   5  -2  165.88   10.40
   9   5  -2  168.38    9.40
  -9   5   2  163.48    9.20
  -9   5   2  171.08   11.90
  -7  -5   2   63.49    3.80
  -7  -5   2   67.19    4.00
   7  -5  -2   74.79    4.40
  -7  -5   2   67.19    4.50
  -7  -5   2   63.59    5.10
   7  -5  -2   68.09    6.80
   7  -5  -2   63.69    5.10
   7  -5  -2   62.89    4.00
   7  -5  -2   67.39    5.30
  -7  -5   2   73.29    4.00
  -7  -5   2   63.79    5.50
   7   5  -2   64.79    4.30
  -7   5   2   75.99    6.20
  -7   5   2   59.99    3.80
  -7   5   2   67.09    5.00
  -7   5   2   72.09    8.40
   7   5  -2   66.79    4.80
   7   5  -2   63.29    5.60
  -7   5   2   65.69    5.50
   7   5  -2   60.39    4.70
   7   5  -2   64.39    4.10
  -7   5   2   65.69    4.10
   7   5  -2   69.89    4.90
  -5  -5   2   16.00    2.40
   5  -5  -2   27.60    4.60
   5  -5  -2   22.40    2.90
  -5  -5   2   16.90    1.60
   5  -5  -2   13.00    2.30
  -5  -5   2   17.10    2.80
  -5  -5   2   15.30    2.30
   5  -5  -2   15.60    3.00
  -5   5   2   18.00    2.50
   5   5  -2   18.50    2.60
   5   5  -2   18.20    2.10
   5   5  -2   13.80    2.60
  -5   5   2   15.10    2.90
   5   5  -2   15.10    2.00
  -5   5   2   18.10    2.90
  -5   5   2   16.30    3.80
  -5   5   2   14.80    1.30
   5   5  -2   20.70    1.90
  -5   5   2   17.40    1.50
   5   5  -2   16.00    2.80
   3  -5  -2    1.80    1.10
  -3  -5   2    1.70    1.10
   3  -5  -2    0.40    1.20
  -3  -5   2    1.80    0.90
  -3  -5   2    0.60    1.10
   3  -5  -2    3.10    1.50
   3  -5  -2    2.60    2.00
  -3   5   2    1.30    1.60
   3   5  -2    2.90    1.40
  -3   5   2    2.20    1.00
   3   5  -2    2.10    1.10
   3   5  -2    1.60    1.70
   3   5  -2    2.10    1.10
   3   5  -2    1.50    1.40
  -3   5   2    1.80    1.80
  -3   5   2    1.70    1.30
   1  -5  -2  267.37   14.10
   1  -5  -2  264.77   14.60
  -1  -5   2  277.37   14.10
   1  -5  -2  261.07   15.50
   1  -5  -2  258.57   14.40
  -1  -5   2  259.27   15.30
  -1  -5   2  244.68   13.80
   1   5  -2  250.77   13.90
  -1   5   2  236.18   14.90
  -1   5   2  255.17   14.30
   1   5  -2  242.08   14.10
   1   5  -2  253.27   13.50
   1   5  -2  251.47   15.80
   1   5  -2  255.97   14.30
  -1   5   2  249.28   15.80
   1   5  -2  227.68   14.10
  -1  -5  -2  209.68   12.60
  -1  -5  -2  214.98   11.90
   1  -5   2  191.58   11.50
   1  -5   2  190.28   12.90
  -1  -5  -2  207.78   11.90
  -1  -5  -2  198.58   11.30
   1  -5   2  193.48   11.00
   1   5   2  209.68   12.80
  -1   5  -2  207.48   11.20
  -1   5  -2  195.88   10.80
   1   5   2  198.28   11.40
  -1   5  -2  200.18   11.50
  -1   5  -2  187.38   13.50
  -1   5  -2  186.58   11.80
   1   5   2  210.98   12.60
   3  -5   2  459.65   25.80
  -3  -5  -2  380.56   23.70
   3  -5   2  402.56   23.30
  -3  -5  -2  434.36   24.50
  -3  -5  -2  455.05   24.40
  -3  -5  -2  454.55   23.80
   3  -5   2  435.66   23.70
   3  -5   2  433.86   23.00
  -3  -5  -2  446.56   23.10
   3   5   2  430.66   22.70
   3   5   2  460.35   23.20
  -3   5  -2  417.06   22.40
   3   5   2  439.16   23.20
  -3   5  -2  433.56   22.60
  -3   5  -2  446.06   23.60
   3   5   2  468.85   24.60
  -3   5  -2  453.25   26.50
  -3   5  -2  457.65   24.20
   3   5   2  430.36   24.50
   5  -5   2   24.20    3.10
  -5  -5  -2   16.80    3.00
  -5  -5  -2   17.10    2.20
   5  -5   2   18.80    3.30
  -5  -5  -2   16.20    3.20
   5  -5   2   17.60    2.30
  -5  -5  -2   17.30    1.50
   5  -5   2   14.10    4.20
  -5  -5  -2   17.30    2.90
  -5  -5  -2   17.80    1.40
  -5   5  -2   20.20    2.20
   5   5   2   13.80    2.70
  -5   5  -2   25.00    3.60
   5   5   2   20.50    3.60
  -5   5  -2   14.10    1.50
  -5   5  -2   17.40    1.50
   5   5   2   24.40    3.30
   5   5   2   21.00    2.30
  -5   5  -2   17.70    4.30
   5   5   2   20.00    2.60
  -5   5  -2   21.30    3.00
   5   5   2   16.90    2.10
   7  -5   2  275.87   16.20
  -7  -5  -2  300.07   16.50
   7  -5   2  291.27   16.40
  -7  -5  -2  280.07   15.10
  -7  -5  -2  298.97   17.40
  -7  -5  -2  270.67   14.40
   7  -5   2  274.47   16.10
  -7  -5  -2  268.57   14.60
   7  -5   2  288.47   18.70
  -7  -5  -2  262.57   16.20
  -7   5  -2  267.67   14.80
   7   5   2  277.97   17.20
  -7   5  -2  279.47   16.90
   7   5   2  275.97   16.20
  -7   5  -2  253.47   20.60
   7   5   2  277.67   14.80
  -7   5  -2  268.57   14.60
  -7   5  -2  235.78   16.80
   7   5   2  270.87   16.20
  -7   5  -2  270.67   14.90
   7   5   2  277.67   15.20
   7   5   2  312.27   15.10
   9  -5   2  155.78    9.80
   9  -5   2  137.79   10.20
  -9  -5  -2  163.08   11.40
   9  -5   2  148.29   10.10
  -9  -5  -2  156.78    8.60
  -9  -5  -2  154.28    8.30
  -9  -5  -2  147.49   10.00
   9  -5   2  152.88    8.50
   9  -5   2  161.48   12.70
  -9  -5  -2  166.78   10.50
  -9  -5  -2  150.88    8.80
   9  -5   2  158.48    8.20
   9   5   2  150.78    9.90
   9   5   2  121.09   10.80
  -9   5  -2  146.19   10.70
   9   5   2  149.29    8.70
   9   5   2  153.58    8.60
  -9   5  -2  172.88   13.90
  -9   5  -2  152.68    8.90
  -9   5  -2  157.78   10.80
   9   5   2  160.08    9.10
  -9   5  -2  137.69    8.80
   9   5   2  159.78   10.30
  -9   5  -2  142.89    8.50
  11  -5   2  315.67   17.80
 -11  -5  -2  291.77   15.90
  11  -5   2  314.97   15.70
  11  -5   2  309.37   18.10
  11  -5   2  290.57   15.90
 -11  -5  -2  300.67   18.20
 -11  -5  -2  344.67   19.90
  11  -5   2  292.97   20.70
  11  -5   2  294.77   18.40
 -11  -5  -2  305.97   16.30
 -11   5  -2  306.67   18.80
  11   5   2  321.57   16.30
  11   5   2  296.07   16.10
 -11   5  -2  274.97   16.10
  11   5   2  305.17   16.70
 -11   5  -2  298.97   16.60
  11   5   2  316.17   17.60
  11   5   2  304.97   19.60
 -11   5  -2  287.37   18.70
  11   5   2  264.87   17.90
 -11   5  -2  277.07   21.50
 -11   5  -2  303.07   16.70
  13  -5   2  142.79    7.60
  13  -5   2  122.99   10.40
 -13  -5  -2  135.39    8.50
  13  -5   2  144.99    7.90
 -13  -5  -2  140.79    9.10
  13  -5   2  150.88   10.20
  13  -5   2  121.39   12.10
  13  -5   2  148.49   10.20
 -13  -5  -2  134.39   11.50
 -13  -5  -2  154.98   10.60
  13   5   2  131.99   11.40
  13   5   2  149.29    8.30
  13   5   2  134.79    8.10
 -13   5  -2  128.79    8.20
  13   5   2  139.29    9.40
  13   5   2  130.19   10.20
 -13   5  -2  145.99   11.10
  13   5   2  137.09    8.60
 -13   5  -2  131.29    8.80
 -13   5  -2  128.99    8.70
 -13   5  -2  122.89   15.50
 -13   5  -2  132.29   10.60
 -15  -5  -2   26.20    5.50
  15  -5   2   28.90    2.90
 -15  -5  -2   29.60    4.90
  15  -5   2   25.70    2.20
  15  -5   2   28.40    4.70
  15  -5   2   33.70    7.10
  15  -5   2   29.70    5.30
 -15  -5  -2   25.80    3.40
  15  -5   2   30.50    4.70
 -15  -5  -2   33.30    2.90
  15   5   2   23.30    3.80
 -15   5  -2   28.60    5.10
 -15   5  -2   28.40    5.30
  15   5   2   26.40    4.40
  15   5   2   20.70    2.90
  15   5   2   19.50    4.40
  15   5   2   13.60    4.80
 -15   5  -2   21.10    6.70
  15   5   2   28.60    2.80
 -15   5  -2   26.30    3.70
 -15   5  -2   23.20    3.70
 -15   5  -2   26.40    3.20
  15   5   2   25.40    2.70
  15   5   2   29.70    3.70
 -17  -5  -2   13.70    2.90
  17  -5   2   17.40    2.30
 -17  -5  -2   18.80    4.40
 -17  -5  -2   12.20    2.40
  17  -5   2   18.80    2.00
  17  -5   2   18.10    4.50
 -17  -5  -2   19.00    5.50
 -17   5  -2   16.00    4.40
 -17   5  -2   16.30    4.70
 -17   5  -2   13.60    3.20
 -17   5  -2   15.60    6.50
  17   5   2   19.90    3.10
  17   5   2   13.30    2.50
  17   5   2   13.30    3.30
  17   5   2   16.70    4.50
  17   5   2   16.20    2.40
  17   5   2    5.30    4.20
  17   5   2   16.30    3.20
 -17   5  -2   19.60    3.10
  17   5   2   14.40    2.20
  19  -5   2   53.39    7.20
  19  -5   2   43.90    3.30
 -19  -5  -2   43.60    5.10
 -19  -5  -2   42.10    4.10
 -19  -5  -2   51.59    7.00
  19  -5   2   43.80    3.60
  19   5   2   40.30    5.60
  19   5   2   44.00    3.70
 -19   5  -2   46.20    4.50
  19   5   2   51.19    4.10
 -19   5  -2   42.50    7.70
  19   5   2   47.00    3.80
  19   5   2   43.30    4.20
 -19   5  -2   48.40    5.80
  19   5   2   45.30    6.90
  19   5   2   44.70    5.40
  19   5   2   47.70    8.60
  21  -5   2    7.60    1.90
  21  -5   2    8.10    2.30
 -21  -5  -2   10.60    3.10
 -21  -5  -2    6.20    2.50
  21  -5   2    2.70    3.60
 -21  -5  -2    6.60    4.00
 -21  -5  -2   10.80    5.20
  21   5   2    5.90    3.80
 -21   5  -2   11.40    3.40
  21   5   2    6.00    2.40
  21   5   2    6.30    2.00
  21   5   2    5.60    5.40
  21   5   2    5.00    2.30
 -21   5  -2    7.60    2.70
  21   5   2    8.50    1.80
  21   5   2   14.00    2.40
  21   5   2    6.60    2.40
  23  -5   2   14.10    5.20
 -23  -5  -2    9.50    3.00
 -23  -5  -2   14.10    6.70
 -23  -5  -2   14.10    3.80
  23  -5   2   12.50    2.30
  23  -5   2   12.80    2.90
  23   5   2    4.50    6.60
  23   5   2   12.00    2.90
 -23   5  -2   11.00    3.60
 -23   5  -2   19.90    6.20
  23   5   2    8.90    2.70
  23   5   2   12.40    2.70
  23   5   2   11.40    2.30
  23   5   2   13.20    2.00
  23   5   2   13.70    2.50
 -23   5  -2   19.50    3.80
 -25  -5  -2    4.40    2.90
  25  -5   2    7.70    4.70
 -25  -5  -2   10.80    6.40
 -25  -5  -2    9.60    3.80
 -25   5  -2    7.00    3.10
  25   5   2    2.40    2.30
 -25   5  -2    4.90    3.40
  25   5   2   -1.60    4.30
 -25   5  -2    0.40    4.50
  25   5   2    2.40    1.80
 -27  -5  -2   74.29    8.90
 -27  -5  -2   72.29   12.50
 -27  -5  -2  109.39    8.10
  27  -5   2  101.79   11.80
 -27   5  -2  101.29    8.00
 -27   5  -2   60.39    8.70
  27   5   2   86.89    6.70
  27   5   2   92.79    6.00
 -27   5  -2   74.79   11.90
  28  -6  -2   11.10    5.90
 -28  -6   2    4.30    3.40
  28  -6  -2    9.00    2.20
 -28  -6   2    2.90    7.80
  28  -6  -2   10.90    2.90
 -28  -6   2   10.00    3.60
  28   6  -2    6.50    2.70
  28   6  -2   11.20    3.60
 -28   6   2   15.00    6.30
 -28   6   2    4.00    3.50
 -28   6   2    9.20    3.50
 -26  -6   2    3.70    5.70
 -26  -6   2    3.70    2.90
 -26  -6   2    3.60    2.80
  26  -6  -2    3.70    1.90
  26  -6  -2   -0.10    1.90
  26  -6  -2   -3.50    4.00
 -26   6   2    4.50    3.30
  26   6  -2    0.50    4.30
 -26   6   2    9.20    5.80
 -26   6   2    2.70    2.60
  26   6  -2   -1.10    2.30
  26   6  -2   -2.50    2.40
  24  -6  -2   -1.10    1.90
  24  -6  -2    4.30    2.00
 -24  -6   2    5.30    2.50
 -24  -6   2    8.10    5.50
  24  -6  -2    0.40    3.40
 -24  -6   2    0.60    4.40
 -24  -6   2    5.80    2.90
  24   6  -2    1.30    5.70
  24   6  -2    2.10    2.30
  24   6  -2    0.80    3.10
  24   6  -2    6.70    3.50
 -24   6   2    0.20    4.50
 -24   6   2    4.50    2.90
 -24   6   2    4.30    5.10
 -24   6   2   -4.90    2.90
 -24   6   2    3.70    2.30
  22  -6  -2    0.00    1.80
  22  -6  -2    4.70    1.90
 -22  -6   2    2.20    3.80
 -22  -6   2    2.20    2.40
  22  -6  -2    1.50    3.50
 -22  -6   2   -1.00    4.00
 -22  -6   2    1.20    1.80
 -22   6   2    1.80    3.00
  22   6  -2    2.50    2.60
 -22   6   2   12.70    6.60
 -22   6   2    1.90    2.60
  22   6  -2    0.00    1.90
 -22   6   2    2.40    2.30
  22   6  -2    2.90    3.20
  22   6  -2    1.50    5.30
 -20  -6   2   54.39    7.90
  20  -6  -2   56.19    4.70
 -20  -6   2   54.09    4.50
 -20  -6   2   62.69    5.20
 -20  -6   2   57.09    8.80
  20  -6  -2   60.69    4.40
  20  -6  -2   65.29    7.70
 -20   6   2   53.09    9.10
  20   6  -2   53.69    4.90
 -20   6   2   41.20    9.90
  20   6  -2   59.59    5.60
  20   6  -2   47.70    8.80
 -20   6   2   60.79    4.80
 -20   6   2   52.19    8.30
 -20   6   2   60.89    5.40
  20   6  -2   51.59    7.40
 -18  -6   2   60.29    4.90
 -18  -6   2   65.79    4.60
  18  -6  -2   64.59    7.30
  18  -6  -2   55.89    4.20
  18  -6  -2   65.39    4.80
 -18  -6   2   62.19    9.00
 -18  -6   2   62.79    7.00
 -18   6   2   33.80    8.70
 -18   6   2   63.09    5.30
 -18   6   2   59.99    8.10
  18   6  -2   53.79    6.20
  18   6  -2   59.19    5.40
 -18   6   2   57.79    4.70
  18   6  -2   57.69    9.00
 -18   6   2   55.89    8.70
  18   6  -2   53.79    4.70
  16  -6  -2   29.30    3.40
  16  -6  -2   28.40    4.90
  16  -6  -2   23.50    2.70
 -16  -6   2   37.30    6.40
  16  -6  -2   26.10    5.60
 -16  -6   2   16.80    4.10
  16  -6  -2   19.40    5.70
 -16  -6   2   24.50    2.80
  16  -6  -2   14.90    3.60
 -16  -6   2   24.30    3.30
 -16   6   2   18.40    6.20
 -16   6   2   23.40    5.70
 -16   6   2   26.60    6.00
 -16   6   2   26.70    3.10
  16   6  -2   15.70    2.90
 -16   6   2   23.90    4.90
 -16   6   2   28.80    3.70
  16   6  -2   19.90    3.60
  16   6  -2   18.90    5.00
 -14  -6   2   16.80    3.80
  14  -6  -2   22.40    3.00
 -14  -6   2   23.30    2.20
  14  -6  -2   20.80    6.50
 -14  -6   2   12.20    4.10
  14  -6  -2   19.70    4.00
  14  -6  -2   24.80    4.90
 -14  -6   2   20.50    2.80
  14  -6  -2   22.00    4.50
  14  -6  -2   20.60    2.50
 -14   6   2   16.90    4.40
 -14   6   2   17.50    4.10
  14   6  -2   15.40    4.20
  14   6  -2   21.20    3.50
 -14   6   2   19.00    2.90
 -14   6   2   22.70    2.60
  14   6  -2   16.40    3.50
 -14   6   2   18.90    3.30
 -14   6   2   21.00    6.20
  14   6  -2   20.00    3.00
  12  -6  -2   13.80    2.00
 -12  -6   2   17.70    2.00
  12  -6  -2   21.70    5.20
  12  -6  -2   14.20    3.70
  12  -6  -2   18.30    3.60
 -12  -6   2   13.80    3.90
  12  -6  -2   11.90    3.10
 -12  -6   2   15.30    3.30
 -12  -6   2   16.50    2.30
  12  -6  -2   14.20    2.40
  12   6  -2   16.20    2.60
 -12   6   2   15.60    2.10
  12   6  -2   11.10    2.60
 -12   6   2   13.00    2.70
  12   6  -2   15.70    3.00
 -12   6   2   10.60    4.70
 -12   6   2   17.90    2.50
 -12   6   2   24.90    4.50
 -12   6   2   12.70    4.10
  12   6  -2   17.20    4.00
 -10  -6   2   23.10    2.30
  10  -6  -2   13.40    3.00
 -10  -6   2   16.80    1.60
  10  -6  -2   14.60    4.40
 -10  -6   2   25.20    3.90
  10  -6  -2   17.40    3.70
  10  -6  -2   19.90    2.20
 -10  -6   2   17.70    3.80
  10  -6  -2   16.20    3.20
  10  -6  -2   17.30    2.50
 -10   6   2   16.70    4.10
  10   6  -2   13.50    2.70
  10   6  -2   14.10    2.00
  10   6  -2   18.90    1.50
  10   6  -2   21.90    2.80
  10   6  -2   19.80    3.20
 -10   6   2   19.90    3.00
 -10   6   2   12.50    3.40
 -10   6   2   11.30    4.70
 -10   6   2   16.30    1.70
 -10   6   2   19.60    2.40
   8  -6  -2  115.69    6.60
  -8  -6   2  115.69    7.30
   8  -6  -2  119.39    8.30
  -8  -6   2  125.09    8.80
  -8  -6   2  113.79    6.50
  -8  -6   2  112.99    6.60
   8  -6  -2  127.09   10.30
   8  -6  -2  123.09    7.10
  -8  -6   2  117.99    6.40
  -8  -6   2  114.79    8.10
   8  -6  -2  126.99    9.20
   8  -6  -2  120.79    8.20
   8   6  -2  112.89    6.80
   8   6  -2  107.09    7.50
   8   6  -2  126.39    7.70
  -8   6   2  110.69    6.70
  -8   6   2  113.19    8.60
   8   6  -2  115.79    7.70
  -8   6   2  118.39    7.80
   8   6  -2  125.09    7.20
   8   6  -2  119.79    9.00
  -8   6   2   98.49    8.80
  -8   6   2  117.09    6.50
  -8   6   2  109.69   10.70
  -6  -6   2   74.89    6.10
  -6  -6   2   70.29    4.00
  -6  -6   2   66.19    4.10
   6  -6  -2   78.19    8.80
   6  -6  -2   75.29    5.70
  -6  -6   2   71.49    5.40
  -6  -6   2   78.39    4.60
   6  -6  -2   81.29    6.60
  -6  -6   2   69.49    5.50
   6   6  -2   71.69    5.00
   6   6  -2   74.89    6.10
  -6   6   2   71.99    4.10
  -6   6   2   83.59    8.30
  -6   6   2   69.99    5.20
   6   6  -2   74.59    4.90
   6   6  -2   69.89    5.90
   6   6  -2   72.89    4.90
   6   6  -2   71.39    5.30
  -6   6   2   76.39    6.10
  -6   6   2   70.19    4.20
  -4  -6   2    5.10    1.80
   4  -6  -2    5.10    2.70
  -4  -6   2    5.90    1.30
   4  -6  -2    8.00    2.10
  -4  -6   2    7.00    1.80
   4  -6  -2    8.30    2.10
   4  -6  -2    8.70    2.20
   4   6  -2    6.80    1.80
  -4   6   2    6.70    1.70
   4   6  -2    6.50    2.50
   4   6  -2    8.90    2.30
   4   6  -2    8.70    1.80
  -4   6   2    4.70    2.90
  -4   6   2    8.10    2.60
  -4   6   2    9.10    2.50
  -2  -6   2   -1.30    1.20
  -2  -6   2    2.60    1.30
  -2  -6   2    0.20    1.00
   2  -6  -2    3.60    1.70
   2  -6  -2   -0.10    1.30
   2   6  -2    1.20    1.10
   2   6  -2    2.40    1.50
   2   6  -2    1.80    1.30
  -2   6   2    1.60    1.90
  -2   6   2    1.90    2.10
   2   6  -2   -1.10    1.70
   2   6  -2    2.10    1.40
  -2   6   2    1.30    1.40
   2   6  -2    1.10    1.30
   0  -6  -2   29.70    2.90
   0  -6   2   30.90    3.00
   0  -6  -2   31.30    4.80
   0  -6  -2   29.70    3.50
   0  -6   2   35.50    3.20
   0  -6  -2   31.70    3.60
   0  -6   2   46.20    5.90
   0  -6   2   34.80    3.00
   0   6  -2   31.60    3.30
   0   6  -2   35.20    3.70
   0   6   2   25.40    4.10
   0   6   2   36.90    5.30
   0   6  -2   27.40    3.70
   0   6  -2   34.80    3.30
   0   6  -2   26.60    2.50
   0   6   2   30.00    3.30
   0   6  -2   28.30    5.10
  -2  -6  -2   39.80    3.30
   2  -6   2   37.30    6.40
   2  -6   2   35.20    3.50
  -2  -6  -2   43.10    5.40
  -2  -6  -2   33.30    3.80
   2  -6   2   39.50    4.00
  -2  -6  -2   41.10    4.00
  -2   6  -2   40.10    4.10
   2   6   2   45.00    5.60
   2   6   2   33.30    3.30
   2   6   2   32.70    4.50
  -2   6  -2   33.00    2.50
  -2   6  -2   32.90    2.30
  -2   6  -2   32.10    3.90
  -2   6  -2   30.40    5.80
  -4  -6  -2   20.40    3.30
  -4  -6  -2   19.00    3.20
   4  -6   2   24.20    3.40
   4  -6   2   16.70    2.40
   4  -6   2   20.60    2.90
  -4  -6  -2   18.90    2.60
  -4  -6  -2   22.80    3.80
   4  -6   2   24.00    4.80
  -4   6  -2   15.30    5.20
   4   6   2   24.10    2.50
   4   6   2   24.00    3.10
  -4   6  -2   26.40    4.50
  -4   6  -2   15.20    2.80
  -4   6  -2   19.90    1.60
   4   6   2   19.60    3.70
   4   6   2   20.50    2.50
  -4   6  -2   19.40    1.80
   4   6   2   16.10    3.50
  -6  -6  -2   32.10    4.30
   6  -6   2   24.10    3.20
   6  -6   2   30.10    4.10
  -6  -6  -2   27.50    4.00
   6  -6   2   35.00    5.90
  -6  -6  -2   26.30    2.70
  -6  -6  -2   26.30    2.00
   6  -6   2   28.10    3.70
  -6  -6  -2   26.80    1.80
  -6  -6  -2   30.10    4.50
   6   6   2   31.90    4.40
  -6   6  -2   20.00    5.20
   6   6   2   27.80    3.60
  -6   6  -2   26.70    2.40
   6   6   2   33.10    2.70
  -6   6  -2   19.50    3.50
  -6   6  -2   29.40    2.20
   6   6   2   28.10    2.80
   6   6   2   31.90    5.00
  -6   6  -2   28.10    4.30
   8  -6   2   26.50    5.70
  -8  -6  -2   20.90    4.20
   8  -6   2   21.00    3.50
  -8  -6  -2   25.60    1.90
  -8  -6  -2   31.00    4.30
   8  -6   2   20.50    3.20
  -8  -6  -2   23.40    3.80
  -8  -6  -2   25.50    2.60
  -8  -6  -2   22.00    2.00
   8  -6   2   18.80    3.40
  -8   6  -2   29.40    3.10
  -8   6  -2   21.60    2.10
   8   6   2   34.60    3.80
  -8   6  -2   20.80    2.10
  -8   6  -2   19.90    3.70
  -8   6  -2   19.20    5.40
   8   6   2   21.80    3.60
  -8   6  -2   19.30    3.90
   8   6   2   25.40    2.60
   8   6   2   30.80    3.10
   8   6   2   21.80    4.60
   8   6   2   26.90    4.10
  10  -6   2   56.09    5.50
  10  -6   2   60.39    5.90
 -10  -6  -2   53.79    4.30
 -10  -6  -2   60.69    4.10
  10  -6   2   68.29    9.40
  10  -6   2   61.09    5.70
 -10  -6  -2   72.69    6.30
 -10  -6  -2   56.49    3.80
 -10  -6  -2   64.19    6.90
  10  -6   2   61.99    3.80
 -10  -6  -2   55.29    5.40
  10  -6   2   59.89    4.10
 -10   6  -2   58.59    4.10
 -10   6  -2   74.99   10.90
  10   6   2   60.79    4.30
  10   6   2   61.69    6.90
  10   6   2   57.59    4.30
  10   6   2   58.19    5.90
  10   6   2   57.99    4.80
 -10   6  -2   62.39    6.40
 -10   6  -2   51.49    5.80
 -10   6  -2   64.09    4.50
 -10   6  -2   58.69    4.30
  10   6   2   66.69    5.60
 -12  -6  -2    6.00    1.50
  12  -6   2    8.00    4.60
  12  -6   2    3.80    2.10
 -12  -6  -2    2.70    2.10
  12  -6   2    5.70    1.60
  12  -6   2    6.00    1.30
 -12  -6  -2    4.00    2.60
 -12  -6  -2    2.10    1.40
  12  -6   2    7.30    3.00
  12  -6   2    1.00    1.70
 -12   6  -2    2.10    4.10
  12   6   2    2.20    1.60
 -12   6  -2    2.70    1.60
  12   6   2    3.10    1.30
 -12   6  -2    6.20    1.60
  12   6   2    2.80    1.90
  12   6   2    2.80    2.20
 -12   6  -2    5.60    2.60
 -12   6  -2    4.80    2.00
  12   6   2    5.50    2.10
 -12   6  -2    3.80    2.90
  12   6   2    7.90    3.60
  14  -6   2   24.30    4.50
  14  -6   2   24.40    4.60
  14  -6   2   23.80    4.90
 -14  -6  -2   23.40    2.50
  14  -6   2   28.10    6.90
 -14  -6  -2   24.20    5.40
 -14  -6  -2   38.80    6.60
 -14  -6  -2   25.90    3.30
  14   6   2   27.50    3.80
  14   6   2   21.80    5.10
 -14   6  -2   20.50    3.50
 -14   6  -2   22.10    4.80
  14   6   2   21.10    4.40
  14   6   2   26.00    2.60
  14   6   2   23.10    3.00
 -14   6  -2   20.40    3.00
 -14   6  -2   21.00    4.70
 -14   6  -2   21.60    3.10
 -14   6  -2   16.20    6.00
  14   6   2   20.90    3.40
 -16  -6  -2   30.60    5.70
  16  -6   2   32.20    2.90
 -16  -6  -2   33.10    4.10
  16  -6   2   28.60    5.10
 -16  -6  -2   27.70    6.30
  16  -6   2   29.00    2.50
 -16  -6  -2   29.30    3.00
  16   6   2   21.50    3.60
  16   6   2   29.50    4.50
  16   6   2   32.20    2.90
 -16   6  -2   38.90    4.70
  16   6   2   27.30    3.30
  16   6   2   31.10    3.50
 -16   6  -2   30.00    5.70
  16   6   2   30.60    6.40
 -16   6  -2   32.90    3.80
  16   6   2   23.00    4.70
  16   6   2   29.90    4.00
 -16   6  -2   24.70    8.10
 -16   6  -2   30.50    6.30
 -18  -6  -2   -0.50    3.10
 -18  -6  -2    3.50    2.20
  18  -6   2    7.50    1.80
  18  -6   2    1.60    3.10
  18  -6   2    6.40    1.50
 -18  -6  -2    3.60    1.80
 -18  -6  -2    1.00    2.90
  18   6   2    3.00    2.80
  18   6   2    4.00    2.10
  18   6   2    5.00    1.40
 -18   6  -2    2.70    2.30
 -18   6  -2    5.30    3.70
  18   6   2    8.00    2.10
  18   6   2    2.60    1.40
 -18   6  -2    5.20    2.30
  18   6   2    7.40    2.10
 -18   6  -2    7.30    4.30
  18   6   2    4.50    2.10
 -18   6  -2    6.80    5.50
 -20  -6  -2    3.40    2.20
 -20  -6  -2    3.50    4.40
  20  -6   2    3.10    3.40
  20  -6   2    6.50    1.60
  20  -6   2    5.90    1.90
 -20  -6  -2    8.90    6.00
 -20  -6  -2    6.60    2.60
  20   6   2    2.00    4.50
  20   6   2    3.80    1.80
  20   6   2    0.90    1.40
  20   6   2    6.20    1.40
  20   6   2    6.30    3.70
 -20   6  -2    6.50    2.50
  20   6   2    3.70    1.90
  20   6   2    8.30    2.60
 -20   6  -2    7.00    3.00
 -20   6  -2    2.20    4.00
  20   6   2    4.20    1.70
  22  -6   2    4.20    3.40
  22  -6   2    3.50    1.70
 -22  -6  -2    9.30    4.60
  22  -6   2    4.40    1.50
  22   6   2    6.00    1.60
  22   6   2    5.10    1.20
  22   6   2    5.30    2.10
  22   6   2    4.90    3.80
 -22   6  -2    7.70    3.00
 -22   6  -2    3.70    3.10
  22   6   2    2.80    1.30
  22   6   2    7.70    2.60
 -22   6  -2    2.20    3.80
  22   6   2   10.40    6.90
 -24  -6  -2   27.30    4.30
  24  -6   2   26.30    2.50
 -24  -6  -2   29.00    5.10
  24  -6   2   28.70    6.90
 -24  -6  -2   13.60    6.70
  24  -6   2   23.00    3.10
 -24   6  -2   24.20    4.30
  24   6   2   34.00    4.40
  24   6   2   27.00    3.70
 -24   6  -2   26.60    5.30
 -24   6  -2   33.30    7.40
  26  -6   2    3.10    4.20
 -26  -6  -2    2.10    2.90
 -26  -6  -2    0.40    3.10
 -26  -6  -2   -3.40    6.20
 -26   6  -2    3.40    3.50
  26   6   2    0.70    2.20
  26   6   2   -2.20    5.40
 -26   6  -2    4.20    3.10
 -26   6  -2   -4.20    4.60
  26   6   2    3.80    2.20
  27  -7  -2    7.00    2.30
 -27  -7   2   -1.10    2.60
  27  -7  -2    7.40    5.10
 -27  -7   2    1.90    2.70
  27  -7  -2   -2.80    1.80
 -27   7   2    9.60    6.00
  27   7  -2    0.00    2.80
  27   7  -2    0.20    2.40
 -27   7   2    0.70    2.70
 -27   7   2    0.80    3.10
 -25  -7   2    3.60    6.30
 -25  -7   2    2.00    2.70
  25  -7  -2    3.70    4.10
  25  -7  -2    0.10    1.90
 -25  -7   2    1.10    2.70
  25  -7  -2    2.10    2.10
 -25   7   2   -1.40    3.60
 -25   7   2    2.60    3.00
  25   7  -2   -0.60    2.40
 -25   7   2    3.70    4.80
 -25   7   2    2.80    2.60
 -25   7   2   -2.40    4.30
  25   7  -2    0.40    2.60
  23  -7  -2   -2.40    1.80
  23  -7  -2   -3.10    3.50
 -23  -7   2    0.00    2.30
 -23  -7   2    0.30    2.10
  23  -7  -2   -1.20    1.80
 -23  -7   2   -0.50    4.50
  23   7  -2   -2.00    1.90
 -23   7   2    4.10    5.00
 -23   7   2    0.60    2.30
 -23   7   2    0.00    3.80
  23   7  -2   -1.70    6.20
 -23   7   2   -1.30    3.30
  23   7  -2   -0.50    2.40
 -23   7   2   -0.50    2.40
 -21  -7   2    9.40    2.60
 -21  -7   2   11.00    2.90
 -21  -7   2    4.40    4.60
  21  -7  -2    2.70    2.10
  21  -7  -2    3.80    1.90
 -21  -7   2   -0.80    3.20
  21  -7  -2    3.20    3.40
 -21   7   2    2.40    4.30
 -21   7   2    1.00    2.40
  21   7  -2    5.30    2.60
  21   7  -2    0.70    4.90
 -21   7   2    9.60    6.00
  21   7  -2    5.20    3.00
 -21   7   2    3.50    3.90
 -21   7   2    8.10    2.50
  19  -7  -2    1.70    2.00
  19  -7  -2    2.60    1.80
  19  -7  -2   -0.70    3.00
 -19  -7   2    6.10    3.90
 -19  -7   2    1.60    1.80
 -19  -7   2    6.00    2.00
 -19  -7   2    3.50    3.30
 -19   7   2    5.20    4.20
  19   7  -2    4.00    2.20
 -19   7   2    6.30    5.60
  19   7  -2    6.20    2.90
  19   7  -2    2.50    2.90
  19   7  -2    4.80    4.80
 -19   7   2    2.90    3.40
 -19   7   2    1.50    2.10
 -19   7   2    2.50    1.90
 -17  -7   2   -0.30    1.50
  17  -7  -2    0.70    1.50
 -17  -7   2    0.30    1.60
  17  -7  -2   -0.60    2.70
 -17  -7   2    0.30    2.40
 -17  -7   2    3.20    3.30
  17  -7  -2    0.20    1.60
  17   7  -2    0.70    1.90
 -17   7   2   -1.30    1.40
  17   7  -2   -0.90    2.10
 -17   7   2    3.40    3.20
  17   7  -2    1.20    3.10
 -17   7   2   -0.40    3.00
 -17   7   2    1.30    3.60
  17   7  -2   -2.20    2.00
 -17   7   2    0.20    1.80
 -15  -7   2   24.60    4.70
  15  -7  -2   23.40    3.30
 -15  -7   2   29.60    5.70
  15  -7  -2   27.10    3.00
  15  -7  -2   27.90    4.80
  15  -7  -2   12.20    4.30
 -15  -7   2   22.80    2.70
 -15  -7   2   27.90    3.30
 -15   7   2   25.60    3.50
  15   7  -2   24.50    4.00
 -15   7   2   23.70    5.00
  15   7  -2   21.70    5.10
 -15   7   2   23.10    2.90
  15   7  -2   17.30    3.60
 -15   7   2    6.40    5.00
 -15   7   2   24.60    5.30
  15   7  -2   22.00    3.40
  13  -7  -2   53.89    4.40
 -13  -7   2   52.89    6.60
 -13  -7   2   61.19    3.90
  13  -7  -2   58.39    6.00
  13  -7  -2   58.59    6.40
 -13  -7   2   61.09    4.20
  13  -7  -2   56.59    4.10
 -13  -7   2   56.49    6.10
  13  -7  -2   62.59    9.40
  13  -7  -2   64.49    7.20
 -13   7   2   59.29    4.10
  13   7  -2   58.89    4.70
  13   7  -2   56.59    5.70
 -13   7   2   57.59    5.40
 -13   7   2   50.99    7.70
 -13   7   2   50.49    9.30
  13   7  -2   59.39    5.30
 -13   7   2   55.59    4.40
 -13   7   2   64.19    6.90
  11  -7  -2   36.30    2.90
  11  -7  -2   35.00    5.50
  11  -7  -2   35.30    3.30
  11  -7  -2   30.20    7.10
 -11  -7   2   36.00    2.60
  11  -7  -2   29.20    4.50
 -11  -7   2   29.00    2.70
 -11  -7   2   37.60    5.00
  11  -7  -2   32.50    5.30
 -11   7   2   37.80    4.50
  11   7  -2   35.10    2.40
 -11   7   2   39.40    6.00
 -11   7   2   37.70    3.10
 -11   7   2   36.50    2.80
  11   7  -2   33.30    3.40
  11   7  -2   37.20    4.10
  11   7  -2   30.50    4.30
  11   7  -2   30.70    2.80
 -11   7   2   43.90    8.60
 -11   7   2   44.00    6.60
   9  -7  -2    0.70    2.10
   9  -7  -2    1.60    1.90
  -9  -7   2    0.80    1.10
   9  -7  -2   -0.80    2.30
  -9  -7   2   -0.50    0.70
   9  -7  -2   -0.40    1.10
   9  -7  -2    0.60    1.40
  -9  -7   2   -1.10    1.50
  -9  -7   2   -0.70    0.70
   9  -7  -2    2.10    2.00
  -9  -7   2   -0.40    1.50
  -9  -7   2   -0.30    0.70
   9   7  -2    0.60    1.00
   9   7  -2   -0.80    1.70
   9   7  -2   -1.40    1.00
  -9   7   2    4.70    2.70
  -9   7   2    2.50    3.30
   9   7  -2   -1.50    2.20
  -9   7   2    0.80    0.80
   9   7  -2   -0.80    1.30
  -9   7   2   -1.00    0.90
   9   7  -2    1.30    1.30
  -9   7   2    0.20    2.00
  -9   7   2    1.40    1.40
  -7  -7   2   27.50    4.40
  -7  -7   2   28.90    2.10
   7  -7  -2   31.00    4.10
   7  -7  -2   23.70    3.80
   7  -7  -2   28.40    4.40
  -7  -7   2   27.80    2.30
   7  -7  -2   24.10    5.30
  -7  -7   2   30.40    4.00
  -7  -7   2   25.00    2.40
  -7  -7   2   23.80    3.40
   7   7  -2   25.30    3.80
  -7   7   2   25.80    4.30
   7   7  -2   28.00    2.90
   7   7  -2   21.70    4.10
   7   7  -2   24.20    2.80
  -7   7   2   25.10    3.00
   7   7  -2   28.20    2.80
  -7   7   2   20.80    4.10
  -7   7   2   19.10    5.40
   7   7  -2   20.60    3.80
  -5  -7   2    2.60    1.60
   5  -7  -2    3.10    1.60
   5  -7  -2    0.90    2.20
  -5  -7   2    3.60    1.20
  -5  -7   2    0.40    1.40
   5  -7  -2   -0.20    1.60
   5  -7  -2    1.80    1.80
  -5   7   2    2.50    1.20
  -5   7   2    3.50    1.90
   5   7  -2    3.70    1.80
   5   7  -2   -0.10    1.20
   5   7  -2    3.80    1.50
   5   7  -2    0.70    1.90
  -5   7   2    3.30    2.70
  -5   7   2    4.30    2.50
   5   7  -2    1.10    1.80
   3  -7  -2   13.80    2.70
  -3  -7   2   13.00    2.10
  -3  -7   2   14.70    2.40
  -3  -7   2   13.30    2.40
   3  -7  -2   14.70    2.90
  -3  -7   2   11.10    2.80
   3  -7  -2    8.40    3.20
   3   7  -2    9.40    2.50
   3   7  -2   14.80    2.30
   3   7  -2   12.00    2.60
  -3   7   2   19.90    4.70
  -3   7   2   14.60    3.00
   3   7  -2   14.50    3.60
   3   7  -2   10.70    2.60
  -3   7   2   14.10    3.40
   3   7  -2   14.60    2.70
   1  -7  -2    8.80    2.90
   1  -7  -2    8.90    2.10
  -1  -7   2    4.20    1.60
   1  -7  -2    4.60    2.00
  -1  -7   2    5.30    1.80
  -1  -7   2    6.60    2.50
  -1  -7   2    5.70    1.80
   1  -7  -2    4.30    2.00
  -1   7   2   11.60    3.00
   1   7  -2    9.10    2.20
   1   7  -2    9.30    2.40
   1   7  -2    9.70    1.80
   1   7  -2    6.00    1.90
   1   7  -2    5.80    3.10
   1   7  -2    7.60    2.20
  -1  -7  -2   59.59    6.20
  -1  -7  -2   70.39    5.70
   1  -7   2   73.69    5.40
  -1  -7  -2   76.09    5.90
   1  -7   2   66.19    5.00
   1  -7   2   68.09    6.80
  -1  -7  -2   73.29    5.10
   1  -7   2   68.09    5.20
  -1   7  -2   60.09    5.30
  -1   7  -2   70.09    5.00
   1   7   2   63.19    5.30
   1   7   2   53.99    5.90
  -1   7  -2   64.19    4.50
   1   7   2   55.19    7.30
  -1   7  -2   66.89    8.70
  -1   7  -2   63.99    5.30
  -1   7  -2   65.99    5.80
  -3  -7  -2    3.30    2.00
   3  -7   2    6.00    2.00
  -3  -7  -2    4.30    2.00
   3  -7   2    3.30    1.50
   3  -7   2    3.30    2.40
  -3  -7  -2    7.30    2.50
  -3  -7  -2    7.90    1.80
  -3   7  -2    3.40    0.90
  -3   7  -2    4.00    2.20
  -3   7  -2    2.50    0.70
   3   7   2    5.90    2.40
   3   7   2    5.40    2.60
   3   7   2    3.60    1.60
  -3   7  -2   -0.40    2.50
  -3   7  -2    4.40    1.90
  -5  -7  -2    4.00    2.10
  -5  -7  -2    7.10    2.50
  -5  -7  -2   11.60    3.10
   5  -7   2    7.60    3.30
  -5  -7  -2   11.30    1.90
   5  -7   2    8.90    2.50
   5  -7   2    5.20    1.90
   5  -7   2    7.10    2.10
   5   7   2    7.60    2.10
  -5   7  -2    5.90    1.40
  -5   7  -2    7.30    1.20
  -5   7  -2    5.70    2.90
   5   7   2    8.50    1.80
   5   7   2    4.10    2.40
   5   7   2   13.30    3.40
   5   7   2    4.90    2.00
   5   7   2    3.40    1.50
  -5   7  -2    7.30    3.90
   5   7   2    4.60    2.40
  -5   7  -2    8.00    2.40
  -7  -7  -2   65.59    4.80
  -7  -7  -2   62.19    3.90
   7  -7   2   57.39    5.30
  -7  -7  -2   63.49    3.70
   7  -7   2   68.29    6.00
  -7  -7  -2   57.89    5.90
  -7  -7  -2   75.99    6.90
  -7  -7  -2   73.09    6.40
   7  -7   2   80.09    9.90
  -7  -7  -2   60.19    5.90
   7  -7   2   76.99    5.90
   7   7   2   64.79    6.20
  -7   7  -2   58.69    4.30
  -7   7  -2   51.09    9.00
  -7   7  -2   56.49    5.90
   7   7   2   64.19    4.60
   7   7   2   69.39    5.00
  -7   7  -2   56.29    4.00
  -7   7  -2   66.19    6.50
   7   7   2   78.69    7.10
   7   7   2   71.89    5.30
  -9  -7  -2    2.20    0.90
  -9  -7  -2    1.20    2.10
   9  -7   2    6.90    2.50
  -9  -7  -2    7.00    2.90
  -9  -7  -2    3.10    1.20
   9  -7   2   -1.50    2.20
  -9  -7  -2    2.60    1.30
   9  -7   2    0.40    1.80
   9  -7   2    3.10    1.90
  -9  -7  -2    0.40    1.70
  -9   7  -2    1.60    0.80
  -9   7  -2    0.80    1.10
   9   7   2    0.50    1.10
   9   7   2    1.50    1.50
  -9   7  -2    3.70    4.10
  -9   7  -2    3.30    2.30
   9   7   2    2.70    1.90
  -9   7  -2   -0.50    2.50
   9   7   2    3.00    1.40
  -9   7  -2    1.10    1.40
   9   7   2   -0.70    2.30
   9   7   2    1.40    1.80
 -11  -7  -2   -0.30    0.90
 -11  -7  -2   -0.30    1.00
 -11  -7  -2    0.10    2.00
  11  -7   2    0.30    2.00
 -11  -7  -2   -0.20    1.50
  11  -7   2   -3.00    1.50
  11  -7   2   -1.40    1.70
 -11  -7  -2    1.00    1.20
  11  -7   2    0.10    1.20
  11  -7   2   -5.10    2.20
  11  -7   2    0.50    1.10
 -11  -7  -2    0.50    2.50
  11   7   2   -1.00    1.70
  11   7   2    1.30    1.50
 -11   7  -2   -0.60    1.30
  11   7   2   -0.50    2.30
  11   7   2    1.90    1.30
 -11   7  -2   -1.00    1.70
 -11   7  -2    2.20    2.70
 -11   7  -2    3.20    4.30
  11   7   2    1.00    1.90
 -11   7  -2   -0.40    1.10
  11   7   2    3.90    2.00
 -13  -7  -2    6.40    2.10
  13  -7   2    4.20    3.80
 -13  -7  -2    3.40    3.00
  13  -7   2    8.00    1.60
 -13  -7  -2    6.30    3.70
  13  -7   2    8.80    2.00
  13  -7   2    8.70    3.10
 -13  -7  -2   11.30    2.00
 -13   7  -2    6.80    2.00
  13   7   2   10.40    1.90
 -13   7  -2    6.60    2.30
 -13   7  -2    6.70    3.60
  13   7   2    8.30    3.30
 -13   7  -2    3.40    3.60
  13   7   2    9.50    3.60
 -13   7  -2    4.20    3.20
  13   7   2    5.80    2.20
  13   7   2   11.00    2.40
  13   7   2    9.50    2.60
 -13   7  -2    5.40    1.60
 -15  -7  -2   -4.10    2.80
  15  -7   2    0.00    1.50
 -15  -7  -2   -0.20    2.30
  15  -7   2    0.30    1.30
 -15  -7  -2    3.20    1.50
 -15  -7  -2    0.90    1.50
  15  -7   2   -3.50    2.30
  15   7   2   -0.30    1.30
  15   7   2   -0.30    2.10
  15   7   2   -1.90    3.10
 -15   7  -2   -2.00    2.70
  15   7   2   -2.80    1.50
 -15   7  -2   -0.90    2.20
  15   7   2   -1.20    1.00
 -15   7  -2    4.10    1.80
 -15   7  -2    1.00    2.10
  15   7   2   -1.20    1.80
 -15   7  -2    8.20    5.40
  17  -7   2    2.00    1.40
  17  -7   2    1.50    1.50
  17  -7   2    2.90    3.10
 -17  -7  -2    5.90    3.40
 -17  -7  -2    2.10    1.80
 -17  -7  -2    6.30    4.10
 -17  -7  -2    7.70    2.40
  17   7   2    4.00    2.00
 -17   7  -2    1.10    4.00
  17   7   2    3.50    1.90
 -17   7  -2    5.60    3.70
  17   7   2    2.50    1.10
 -17   7  -2    4.10    2.10
  17   7   2    1.50    1.20
  17   7   2    2.30    1.60
 -17   7  -2    3.00    2.40
 -17   7  -2    5.00    3.60
  17   7   2    0.70    2.80
  17   7   2    5.30    2.30
  17   7   2    0.20    3.80
  19  -7   2    2.20    1.50
 -19  -7  -2   11.50    4.40
  19  -7   2    1.60    3.60
 -19  -7  -2    2.60    4.10
 -19  -7  -2    1.70    1.90
  19  -7   2    2.60    1.70
 -19  -7  -2    6.00    2.50
  19   7   2    6.70    5.30
 -19   7  -2    2.40    5.00
  19   7   2    5.60    2.60
 -19   7  -2    0.60    3.60
  19   7   2    2.50    1.00
 -19   7  -2    3.10    3.90
  19   7   2    3.40    3.40
 -19   7  -2    4.90    2.70
  19   7   2    1.10    1.20
 -19   7  -2    5.40    2.50
  19   7   2    2.50    1.40
  19   7   2    3.30    1.20
  19   7   2    4.20    2.10
 -21  -7  -2    9.70    2.80
 -21  -7  -2    4.10    6.20
  21  -7   2    6.90    2.10
 -21  -7  -2   11.20    3.10
  21  -7   2    6.40    1.70
 -21  -7  -2    4.90    5.00
  21  -7   2    1.30    3.20
 -21   7  -2    5.40    2.90
  21   7   2    4.40    2.70
 -21   7  -2    9.90    3.70
 -21   7  -2    7.10    4.70
  21   7   2    3.70    4.00
  21   7   2    6.60    6.90
  21   7   2   10.60    2.70
 -23  -7  -2    3.20    5.80
  23  -7   2    5.90    2.00
  23  -7   2    7.20    1.80
 -23  -7  -2    9.20    3.40
 -23  -7  -2    7.40    2.90
  23  -7   2    4.50    4.10
 -23   7  -2    3.60    3.90
  23   7   2    7.60    2.80
 -23   7  -2    5.80    3.40
  23   7   2   11.70    3.30
  23   7   2    1.80    3.50
 -23   7  -2    6.60    3.00
 -25  -7  -2   11.00    6.30
 -25  -7  -2   -0.20    2.70
  25  -7   2    0.40    3.90
 -25  -7  -2    5.10    2.90
 -25   7  -2   -1.70    4.50
  25   7   2    0.00    2.70
  25   7   2   -0.20    2.30
 -25   7  -2    0.60    2.60
 -25   7  -2    2.80    3.30
  26  -8  -2    2.90    2.20
  26  -8  -2    1.70    4.60
 -26  -8   2    1.70    2.70
  26  -8  -2    1.40    2.30
 -26  -8   2    0.80    2.80
 -26   8   2   -0.60    2.90
  26   8  -2    1.30    3.10
  26   8  -2    1.60    2.40
 -26   8   2    4.00    2.90
 -24  -8   2   25.60    4.40
  24  -8  -2   21.20    4.70
 -24  -8   2    4.90    6.40
  24  -8  -2   29.60    7.10
 -24  -8   2   34.10    4.50
  24  -8  -2   30.20    4.00
 -24   8   2   22.70    6.10
 -24   8   2   17.40    8.20
  24   8  -2   20.20    3.80
 -24   8   2   24.10    7.20
 -24   8   2   27.10    5.00
 -24   8   2   26.60    4.20
  24   8  -2   25.90    5.10
 -22  -8   2   15.60    6.40
  22  -8  -2    7.30    2.70
  22  -8  -2    7.80    4.70
 -22  -8   2   10.70    2.90
  22  -8  -2   11.00    2.60
 -22  -8   2    9.70    3.00
 -22  -8   2    1.70    4.60
 -22   8   2    8.70    5.40
 -22   8   2    7.90    4.50
 -22   8   2    5.50    5.50
 -22   8   2   10.20    2.90
  22   8  -2   -4.60    5.70
 -22   8   2   12.00    3.70
  22   8  -2    2.80    2.60
  22   8  -2    8.00    3.60
  20  -8  -2    9.10    2.40
 -20  -8   2   11.10    2.60
 -20  -8   2   18.80    3.40
  20  -8  -2   12.40    2.90
 -20  -8   2   10.90    4.50
  20  -8  -2   12.70    4.70
 -20  -8   2   16.50    5.50
  20   8  -2   14.40    6.00
 -20   8   2   14.40    6.90
  20   8  -2    9.70    3.80
 -20   8   2   10.00    2.70
 -20   8   2   13.60    5.30
  20   8  -2   14.80    3.40
  20   8  -2    7.80    4.00
 -20   8   2   15.10    3.60
 -20   8   2   23.10    6.00
  18  -8  -2   30.80    4.00
  18  -8  -2   28.30    5.70
 -18  -8   2   26.70    5.40
 -18  -8   2   36.80    6.70
  18  -8  -2   32.30    3.50
 -18  -8   2   30.10    3.10
 -18  -8   2   29.70    3.90
 -18   8   2   29.90    3.70
  18   8  -2   34.20    4.50
  18   8  -2   23.40    4.50
 -18   8   2   26.60    6.20
  18   8  -2   25.30    6.60
 -18   8   2   24.80    7.80
 -18   8   2   20.10    3.80
 -18   8   2   32.30    9.30
  18   8  -2   18.40    4.30
 -16  -8   2   16.40    2.30
  16  -8  -2   16.00    4.40
 -16  -8   2   20.40    3.00
  16  -8  -2   17.90    2.70
 -16  -8   2   10.50    3.90
  16  -8  -2   18.80    3.10
 -16  -8   2   19.50    4.80
 -16   8   2   17.00    3.20
 -16   8   2   22.50    5.80
  16   8  -2   14.70    3.60
  16   8  -2   13.00    3.50
 -16   8   2   14.60    6.50
  16   8  -2   16.40    4.40
 -16   8   2   13.80    4.50
 -16   8   2   14.90    2.60
  16   8  -2   15.20    3.20
 -14  -8   2   58.09    7.10
 -14  -8   2   60.09    4.00
  14  -8  -2   56.69    4.40
 -14  -8   2   54.79    6.30
  14  -8  -2   49.70    6.80
  14  -8  -2   65.89    5.00
 -14  -8   2   58.59    4.40
 -14   8   2   61.79    4.30
  14   8  -2   50.99    5.60
  14   8  -2   62.49    5.80
 -14   8   2   58.79    4.70
 -14   8   2   59.89   11.10
  14   8  -2   65.19    5.10
 -14   8   2   56.99    8.50
 -14   8   2   63.39    8.40
 -12  -8   2   72.09    7.20
  12  -8  -2   64.09    7.40
 -12  -8   2   63.49    4.30
 -12  -8   2   62.79    6.50
  12  -8  -2   63.49    4.40
  12  -8  -2   58.39    4.80
  12  -8  -2   65.09    6.60
 -12  -8   2   62.19    4.00
 -12   8   2   60.09    8.50
  12   8  -2   62.79    5.60
  12   8  -2   62.09    5.00
  12   8  -2   56.69    5.50
  12   8  -2   63.29    7.10
 -12   8   2   54.59    4.50
 -12   8   2   75.99   12.00
 -12   8   2   59.19    7.90
 -12   8   2   58.99    4.20
 -10  -8   2   18.10    1.80
 -10  -8   2   20.20    2.90
  10  -8  -2   18.00    2.50
 -10  -8   2   17.30    2.00
  10  -8  -2   23.70    4.30
 -10  -8   2   23.10    4.00
 -10  -8   2   15.40    3.90
 -10  -8   2   20.10    2.00
  10  -8  -2   21.90    4.10
  10  -8  -2   22.90    4.60
  10  -8  -2   18.40    2.90
  10  -8  -2   14.20    4.60
  10   8  -2   19.90    3.30
  10   8  -2   25.70    4.00
 -10   8   2   18.10    1.90
  10   8  -2   22.90    3.40
  10   8  -2   21.90    2.50
  10   8  -2   27.50    5.10
 -10   8   2   19.40    3.00
 -10   8   2   23.70    4.70
 -10   8   2   32.00    5.50
 -10   8   2   24.40    2.70
  10   8  -2   21.20    3.20
 -10   8   2   28.50    7.10
  -8  -8   2   30.60    4.90
  -8  -8   2   20.10    1.90
  -8  -8   2   25.80    2.50
   8  -8  -2   31.30    5.30
  -8  -8   2   27.60    4.10
  -8  -8   2   23.90    1.80
  -8  -8   2   23.50    3.60
   8  -8  -2   28.20    4.70
   8  -8  -2   26.70    4.20
   8  -8  -2   20.40    6.00
  -8   8   2   17.50    1.80
   8   8  -2   34.60    4.90
  -8   8   2   26.60    4.60
   8   8  -2   24.60    3.40
   8   8  -2   27.90    2.90
   8   8  -2   16.00    3.40
  -8   8   2   21.50    4.70
  -8   8   2   21.10    2.00
  -8   8   2   18.50    5.70
   8   8  -2   28.90    4.90
   6  -8  -2   28.20    5.90
   6  -8  -2   34.60    5.10
  -6  -8   2   33.90    3.00
   6  -8  -2   32.80    4.50
  -6  -8   2   33.90    4.50
  -6  -8   2   32.80    4.60
   6  -8  -2   26.20    4.00
   6   8  -2   40.50    5.40
   6   8  -2   27.20    3.70
  -6   8   2   29.00    4.90
   6   8  -2   35.80    4.50
   6   8  -2   31.40    5.10
  -6   8   2   20.90    4.40
  -6   8   2   27.30    3.20
  -6   8   2   32.10    6.90
   6   8  -2   29.30    4.50
   6   8  -2   34.00    3.80
   4  -8  -2   34.40    6.10
   4  -8  -2   41.10    4.90
  -4  -8   2   34.90    3.40
  -4  -8   2   34.70    5.10
  -4  -8   2   40.20    4.30
   4  -8  -2   35.40    4.20
   4  -8  -2   40.50    4.60
  -4  -8   2   38.70    4.10
  -4   8   2   42.50    5.40
   4   8  -2   32.50    4.60
   4   8  -2   42.20    6.40
   4   8  -2   36.50    4.00
  -4   8   2   23.30    5.80
  -4   8   2   31.40    5.20
   4   8  -2   36.80    3.40
   4   8  -2   46.20    5.00
  -2  -8   2    9.10    2.20
   2  -8  -2   11.20    2.70
  -2  -8   2   11.60    3.30
   2  -8  -2    6.80    2.20
   2  -8  -2    8.00    3.40
   2  -8  -2    9.80    2.70
  -2  -8   2    5.90    2.00
  -2  -8   2    4.00    1.80
   2   8  -2    3.00    3.00
   2   8  -2   14.60    2.30
   2   8  -2    7.80    2.60
   2   8  -2    7.90    2.40
  -2   8   2    9.40    2.80
  -2   8   2    6.50    2.80
  -2   8   2    6.10    2.60
   2   8  -2   11.40    2.80
  -2   8   2    8.50    3.90
   2   8  -2   12.20    3.00
   0  -8   2   36.80    4.00
   0  -8   2   38.00    3.90
   0  -8  -2   36.80    4.80
   0  -8   2   41.50    6.20
   0  -8  -2   34.40    3.70
   0  -8  -2   24.30    4.90
   0  -8   2   37.40    3.70
   0  -8  -2   35.20    4.80
   0   8  -2   34.30    4.20
   0   8  -2   38.30    5.00
   0   8  -2   30.30    3.10
   0   8   2   29.50    5.90
   0   8   2   43.30    4.50
   0   8  -2   27.60    4.10
   0   8  -2   42.00    7.40
   0   8   2   43.30    5.80
   0   8  -2   46.20    4.80
  -2  -8  -2  121.89    9.20
  -2  -8  -2  123.29   10.10
   2  -8   2  133.99    8.80
   2  -8   2  128.99    8.50
   2  -8   2  128.49   10.80
  -2  -8  -2  127.49    8.40
   2  -8   2  134.49    8.80
  -2  -8  -2  137.99    9.40
  -2   8  -2  130.39    9.00
   2   8   2  135.39    8.90
  -2   8  -2  122.79    9.40
   2   8   2  126.99   10.80
   2   8   2  129.89   10.00
  -2   8  -2  115.59   11.70
  -2   8  -2  118.59    8.90
  -4  -8  -2    6.30    2.60
   4  -8   2    3.50    1.80
  -4  -8  -2    1.90    2.10
   4  -8   2    7.60    2.50
   4  -8   2    3.50    3.00
  -4  -8  -2    3.40    2.10
  -4  -8  -2    5.20    1.90
  -4   8  -2    2.80    2.30
  -4   8  -2    2.80    1.00
  -4   8  -2    4.80    3.60
  -4   8  -2    2.90    0.80
  -4   8  -2    4.00    2.30
   4   8   2    4.40    1.90
   4   8   2    2.30    2.30
   4   8   2    6.00    3.00
   6  -8   2   34.20    4.30
   6  -8   2   48.60    4.60
  -6  -8  -2   40.70    3.90
  -6  -8  -2   44.80    5.30
  -6  -8  -2   47.40    6.30
   6  -8   2   40.50    7.30
  -6  -8  -2   48.80    5.30
   6  -8   2   40.10    5.20
  -6   8  -2   36.10    7.90
   6   8   2   43.50    4.20
  -6   8  -2   41.80    3.30
  -6   8  -2   48.40    5.20
   6   8   2   43.90    6.20
   6   8   2   50.69    5.30
   6   8   2   47.20    6.70
  -6   8  -2   44.70    5.90
   6   8   2   43.70    4.80
   6   8   2   41.10    6.20
  -6   8  -2   45.80    3.00
   6   8   2   48.00    3.90
   8  -8   2   72.99    6.50
   8  -8   2   82.49    6.50
  -8  -8  -2   65.39    4.50
  -8  -8  -2   93.79    7.60
  -8  -8  -2   77.89    7.20
  -8  -8  -2   81.99    7.80
  -8  -8  -2   69.49    4.30
  -8  -8  -2   81.49    5.70
  -8  -8  -2   78.89    7.10
   8  -8   2   67.29   10.10
   8  -8   2   75.39    6.60
   8   8   2   78.29    5.50
  -8   8  -2   71.29    5.10
   8   8   2   82.89    5.80
  -8   8  -2   72.39    7.10
  -8   8  -2   75.39    4.80
   8   8   2   70.79    7.10
  -8   8  -2   78.89    7.70
   8   8   2   80.49    6.10
  -8   8  -2   63.69   11.00
   8   8   2   72.59    6.60
   8   8   2   89.99    8.20
  10  -8   2   44.00    8.00
 -10  -8  -2   35.40    3.40
  10  -8   2   22.70    4.40
  10  -8   2   37.10    4.90
 -10  -8  -2   40.20    5.40
  10  -8   2   37.70    5.30
 -10  -8  -2   28.30    2.60
 -10  -8  -2   35.50    5.40
 -10  -8  -2   35.30    5.10
 -10  -8  -2   34.20    2.50
 -10  -8  -2   33.80    5.90
  10   8   2   33.10    3.80
  10   8   2   27.10    4.60
  10   8   2   36.10    3.40
  10   8   2   36.90    6.40
 -10   8  -2   40.80    9.40
 -10   8  -2   33.30    2.90
  10   8   2   33.70    4.60
 -10   8  -2   31.30    6.20
 -10   8  -2   35.40    3.30
 -10   8  -2   25.90    5.30
  12  -8   2   24.20    4.30
  12  -8   2   28.80    2.50
 -12  -8  -2   34.00    5.50
 -12  -8  -2   28.00    2.70
  12  -8   2   23.70    3.10
 -12  -8  -2   21.40    5.40
 -12  -8  -2   25.60    2.30
  12   8   2   28.80    3.60
  12   8   2   22.90    3.90
 -12   8  -2   32.00    4.00
  12   8   2   25.60    4.20
  12   8   2   18.80    5.10
 -12   8  -2   26.70    3.10
 -12   8  -2   23.00    2.30
 -12   8  -2   31.30    5.70
 -12   8  -2   14.90    4.30
  12   8   2   20.40    2.90
 -12   8  -2   14.50    6.00
  14  -8   2   41.80    6.10
 -14  -8  -2   54.89    4.20
  14  -8   2   48.00    4.10
 -14  -8  -2   69.39    8.00
  14  -8   2   50.39    3.80
 -14  -8  -2   48.50    3.80
  14   8   2   50.59    8.20
  14   8   2   53.89    4.50
 -14   8  -2   34.30    8.90
  14   8   2   47.30    6.50
 -14   8  -2   49.40    7.60
 -14   8  -2   52.79    4.80
  14   8   2   62.69    5.50
 -14   8  -2   54.49    8.00
 -14   8  -2   47.30    4.20
  14   8   2   50.69    5.80
  14   8   2   48.70    4.00
 -16  -8  -2   15.60    5.40
 -16  -8  -2   29.70    3.80
  16  -8   2   27.50    2.80
 -16  -8  -2   27.80    3.20
  16  -8   2   38.00    5.90
 -16  -8  -2   24.20    5.30
  16  -8   2   25.00    3.40
  16   8   2   27.00    4.00
  16   8   2   24.70    2.60
 -16   8  -2   24.10    4.10
  16   8   2   25.70    6.50
  16   8   2   18.90    3.20
 -16   8  -2   33.20    3.90
  16   8   2   30.30    4.60
  16   8   2   29.00    3.90
  16   8   2   23.80    4.90
 -18  -8  -2   -2.10    3.80
 -18  -8  -2    2.30    2.00
  18  -8   2    3.10    3.20
 -18  -8  -2    3.50    2.30
  18  -8   2    1.80    1.80
  18  -8   2    2.70    1.70
 -18  -8  -2    4.70    3.70
  18   8   2    1.20    2.30
 -18   8  -2    5.60    2.90
 -18   8  -2   10.80    4.70
  18   8   2    0.50    2.90
 -18   8  -2    6.20    3.70
  18   8   2   11.30    5.20
  18   8   2    3.00    0.80
  18   8   2    1.70    1.00
  18   8   2    4.10    1.20
  18   8   2    3.30    1.10
 -18   8  -2    1.10    4.70
  18   8   2    6.60    2.40
 -18   8  -2    3.80    2.30
 -20  -8  -2    1.40    4.40
  20  -8   2    0.80    3.60
 -20  -8  -2    0.90    2.20
 -20  -8  -2   -3.20    3.80
  20  -8   2    1.60    1.60
  20  -8   2    2.10    1.90
 -20  -8  -2    2.50    2.30
 -20   8  -2   -0.10    3.70
  20   8   2    6.20    2.40
  20   8   2   -0.30    3.00
 -20   8  -2    1.60    3.00
 -20   8  -2    2.90    3.30
  20   8   2    1.40    2.30
  20   8   2    4.50    7.00
  22  -8   2   58.29    4.30
  22  -8   2   76.79    8.60
 -22  -8  -2   51.49    5.30
 -22  -8  -2   39.00    9.00
  22  -8   2   47.90    4.60
 -22  -8  -2   59.09    5.80
 -22   8  -2   53.99    7.20
 -22   8  -2   70.49    6.10
 -22   8  -2   65.69   10.20
  22   8   2   56.79    6.60
  22   8   2   66.39    5.40
 -24  -8  -2   91.09    8.10
  24  -8   2   95.89    6.20
[truncated: 2,469,183 more chars]
