# Supplementary material for: Synthesis and crystal structure of bis­(9-mesityl-9,10-di­hydro-10-aza-9-borabenzo[h]quinolinato-κ2 N 1,N 10)zinc(II)
Source: Acta Crystallogr E Crystallogr Commun. 2023 Oct 24;79(Pt 11):1063–6. doi: 10.1107/S2056989023009192 (PMC10626948; doi:10.1107/S2056989023009192)
Supplement: Supplementary file 2 [file e-79-01063-Isup2.hkl]

data_I                                                                          
_shelx_title ' appiariusy230601_0m_a.res in C2/c'                               
_shelx_refln_list_code          4                                               
_shelx_F_calc_maximum      494.71                                               
_exptl_crystal_F_000      1376.00                                               
_reflns_d_resolution_high  0.6377                                               
                                                                                
loop_                                                                           
 _space_group_symop_operation_xyz                                               
 'x, y, z'                                                                      
 '-x, y, -z+1/2'                                                                
 'x+1/2, y+1/2, z'                                                              
 '-x+1/2, y+1/2, -z+1/2'                                                        
 '-x, -y, -z'                                                                   
 'x, -y, z-1/2'                                                                 
 '-x+1/2, -y+1/2, -z'                                                           
 'x+1/2, -y+1/2, z-1/2'                                                         
                                                                                
_cell_length_a    20.0425                                                       
_cell_length_b     9.8589                                                       
_cell_length_c    17.1167                                                       
_cell_angle_alpha  90.000                                                       
_cell_angle_beta  105.172                                                       
_cell_angle_gamma  90.000                                                       
                                                                                
_shelx_F_squared_multiplier     1.000                                           
                                                                                
loop_                                                                           
 _refln_index_h                                                                 
 _refln_index_k                                                                 
 _refln_index_l                                                                 
 _refln_F_squared_calc                                                          
 _refln_F_squared_meas                                                          
 _refln_F_squared_sigma                                                         
 _refln_observed_status                                                         
   4   0   0       5170.89       5377.31       122.28 o                         
   6   0   0         33.67        185.31        15.34 o                         
   8   0   0       9646.73       9693.22       151.54 o                         
  10   0   0       3638.79       3756.50        73.94 o                         
  12   0   0       3108.05       2710.63        58.52 o                         
  14   0   0      10838.10      10894.75       193.66 o                         
  16   0   0       2772.07       2802.26        72.32 o                         
  18   0   0       1234.32       1287.82        47.53 o                         
  20   0   0       3105.78       3024.39        76.54 o                         
  22   0   0       2958.74       2825.84        86.44 o                         
  24   0   0        902.34        994.03        55.87 o                         
  26   0   0         63.25         44.10        47.86 o                         
  28   0   0        760.70        781.33        46.27 o                         
  30   0   0        348.64        345.16        64.03 o                         
   3   1   0       8690.02       8624.92       151.00 o                         
   5   1   0      15498.67      15279.35       242.86 o                         
   7   1   0        271.08        169.86         7.74 o                         
   9   1   0       3764.81       3805.89        53.04 o                         
  11   1   0        109.30         88.82         8.05 o                         
  13   1   0        951.74        982.04        21.75 o                         
  15   1   0       4186.46       4201.10        61.91 o                         
  17   1   0       1710.30       1707.92        34.57 o                         
  19   1   0       2223.14       2047.88        42.46 o                         
  21   1   0       2604.58       2481.79        62.72 o                         
  23   1   0       1348.57       1362.05        38.48 o                         
  25   1   0        494.44        592.83        27.49 o                         
  27   1   0        207.66        226.55        22.25 o                         
  29   1   0         28.59          7.15        31.41 o                         
   0   2   0       9410.71      10870.21       250.84 o                         
   2   2   0       6495.35       5963.24        80.37 o                         
   4   2   0      38404.04      40562.09       779.73 o                         
   6   2   0       8733.18       9000.59       105.23 o                         
   8   2   0       1972.79       2402.41        32.38 o                         
  10   2   0         44.86         69.64         7.16 o                         
  12   2   0        241.81        234.15        11.54 o                         
  14   2   0        442.70        493.09        16.61 o                         
  16   2   0        779.28        808.75        21.57 o                         
  18   2   0        159.83        198.66        14.08 o                         
  20   2   0          4.37         -3.40        11.81 o                         
  22   2   0         95.99         89.03        18.63 o                         
  24   2   0        326.78        369.64        30.85 o                         
  26   2   0         22.70         45.25        17.25 o                         
  28   2   0         81.93         32.91        22.13 o                         
  30   2   0         20.61         25.93        71.18 o                         
   1   3   0       1767.79       1714.94        28.95 o                         
   3   3   0       7310.35       8702.56       117.37 o                         
   5   3   0      12803.74      13642.63       160.81 o                         
   7   3   0       1553.56       1989.42        33.80 o                         
   9   3   0       4502.36       4553.75        58.77 o                         
  11   3   0       2397.30       2330.20        34.18 o                         
  13   3   0       1607.36       1582.26        27.86 o                         
  15   3   0       1097.33       1082.06        23.72 o                         
  17   3   0        220.91        234.04        14.45 o                         
  19   3   0         90.08         71.02        12.39 o                         
  21   3   0        562.65        568.80        24.46 o                         
  23   3   0        574.95        588.57        38.30 o                         
  25   3   0       1486.87       1523.99        43.37 o                         
  27   3   0       1471.58       1523.53        69.82 o                         
  29   3   0          1.92         26.70        28.02 o                         
   0   4   0       8978.19       9343.88       160.21 o                         
   2   4   0       1113.96        878.11        23.56 o                         
   4   4   0       1700.26       2355.16        40.43 o                         
   6   4   0       3974.34       3452.55        46.89 o                         
   8   4   0       4584.70       4530.08        61.56 o                         
  10   4   0       4046.08       4308.20        59.41 o                         
  12   4   0       2913.94       2677.02        38.82 o                         
  14   4   0       3622.91       3580.38        59.93 o                         
  16   4   0       2580.15       2470.34        41.15 o                         
  18   4   0       2983.27       2793.87        44.90 o                         
  20   4   0        679.86        705.80        23.90 o                         
  22   4   0        798.54        861.02        27.73 o                         
  24   4   0        383.05        339.25        21.96 o                         
  26   4   0        613.05        681.55        35.96 o                         
  28   4   0        718.48        759.63        56.29 o                         
   1   5   0       5974.04       5867.27        83.64 o                         
   3   5   0       3192.58       3054.33        47.82 o                         
   5   5   0       1111.60        966.01        21.04 o                         
   7   5   0       6121.27       6234.36        79.60 o                         
   9   5   0       6566.35       6238.45        76.50 o                         
  11   5   0       5881.40       5854.33        76.56 o                         
  13   5   0       5171.41       4819.36        64.96 o                         
  15   5   0        560.47        727.74        21.45 o                         
  17   5   0        624.59        567.13        19.18 o                         
  19   5   0        748.56        717.61        23.40 o                         
  21   5   0       1130.04       1167.78        37.64 o                         
  23   5   0        641.64        766.22        46.25 o                         
  25   5   0        122.16        124.63        25.20 o                         
  27   5   0        107.21        134.68        24.92 o                         
   0   6   0       6118.83       5894.27       126.84 o                         
   2   6   0       2279.67       2556.81        46.92 o                         
   4   6   0       1908.51       1756.62        39.88 o                         
   6   6   0       1074.76       1015.23        23.20 o                         
   8   6   0       4005.83       3841.38        53.46 o                         
  10   6   0       1908.43       1774.24        32.20 o                         
  12   6   0         85.89        104.67        10.60 o                         
  14   6   0          5.57          8.57         8.29 o                         
  16   6   0          4.69         19.58         6.74 o                         
  18   6   0        111.76        151.10        18.86 o                         
  20   6   0        769.85        755.93        32.06 o                         
  22   6   0          5.71         -1.53        18.76 o                         
  24   6   0        373.71        364.77        30.08 o                         
  26   6   0          3.24         24.03        24.85 o                         
   1   7   0        490.92        603.59        23.03 o                         
   3   7   0        247.99        237.10        17.09 o                         
   5   7   0         62.76         63.93         9.86 o                         
   7   7   0        546.13        514.90        18.38 o                         
   9   7   0        625.47        772.10        19.49 o                         
  11   7   0        198.59         90.53        10.72 o                         
  13   7   0        390.79        349.15        18.23 o                         
  15   7   0        140.86        143.43        17.82 o                         
  17   7   0         24.64         29.33        15.60 o                         
  19   7   0         12.16         22.36        17.60 o                         
  21   7   0         18.61         13.66        18.45 o                         
  23   7   0        654.34        693.12        42.54 o                         
  25   7   0        698.09        906.71        43.93 o                         
   0   8   0       2759.91       2836.74        81.30 o                         
   2   8   0       1718.21       1899.33        45.61 o                         
   4   8   0       1830.38       1841.35        47.20 o                         
   6   8   0        877.33        929.60        30.33 o                         
   8   8   0        427.27        486.27        17.49 o                         
  10   8   0         15.79         18.64        11.31 o                         
  12   8   0        195.89        321.71        17.62 o                         
  14   8   0       2105.38       2137.78        42.09 o                         
  16   8   0        618.10        711.68        30.07 o                         
  18   8   0        406.32        403.62        27.99 o                         
  20   8   0         59.39         25.05        23.17 o                         
  22   8   0         51.94         59.09        24.19 o                         
  24   8   0        399.25        418.44        34.55 o                         
   1   9   0        307.06        299.79        22.64 o                         
   3   9   0       3017.02       3041.65        63.35 o                         
   5   9   0       5297.00       5172.55        96.58 o                         
   7   9   0       2066.63       2138.40        50.62 o                         
   9   9   0        149.50        190.71        14.54 o                         
  11   9   0        423.08        399.25        18.20 o                         
  13   9   0         29.71         24.33        12.40 o                         
  15   9   0        384.44        409.89        25.47 o                         
  17   9   0        484.90        479.13        29.79 o                         
  19   9   0       2640.79       2773.75        72.87 o                         
  21   9   0       1471.35       1648.36        65.47 o                         
  23   9   0        822.99        734.83        43.62 o                         
   0  10   0       6310.38       5959.85       146.85 o                         
   2  10   0       2907.11       2855.90        67.96 o                         
   4  10   0        448.21        444.07        28.12 o                         
   6  10   0        809.15        794.47        38.57 o                         
   8  10   0        932.32        920.73        43.58 o                         
  10  10   0       1065.09       1044.34        33.12 o                         
  12  10   0        212.35        229.32        17.47 o                         
  14  10   0        297.27        286.41        18.14 o                         
  16  10   0        683.48        771.55        36.56 o                         
  18  10   0        273.93        318.30        30.87 o                         
  20  10   0       3140.39       3424.25        90.63 o                         
  22  10   0        896.26       1058.11        50.57 o                         
   1  11   0        151.57        147.51        22.15 o                         
   3  11   0        315.54        264.33        26.73 o                         
   5  11   0       2408.07       2381.47        66.53 o                         
   7  11   0         98.67         82.49        22.94 o                         
   9  11   0          5.00         27.50        22.26 o                         
  11  11   0         41.38         54.41        18.05 o                         
  13  11   0         28.89          4.55        16.43 o                         
  15  11   0         14.81         -9.25        21.05 o                         
  17  11   0        135.93        122.52        22.43 o                         
  19  11   0        214.62        300.85        27.66 o                         
  21  11   0         43.52         34.14        39.23 o                         
   0  12   0        516.24        590.59        64.30 o                         
   2  12   0        272.57        260.60        32.47 o                         
   4  12   0          3.51         40.08        22.22 o                         
   6  12   0       1337.45       1267.12        54.56 o                         
   8  12   0        719.74        707.47        40.80 o                         
  10  12   0         42.54          6.63        19.53 o                         
  12  12   0         25.53         28.79        23.61 o                         
  14  12   0        473.26        466.20        50.02 o                         
  16  12   0        858.66        959.73        55.54 o                         
  18  12   0          7.50         -2.82        27.55 o                         
   1  13   0        273.46        224.38        35.47 o                         
   3  13   0        642.80        684.96        47.11 o                         
   5  13   0       2838.48       3068.33       105.76 o                         
   7  13   0       1231.93       1166.01        57.93 o                         
   9  13   0        567.76        493.28        38.39 o                         
  11  13   0        693.81        737.47        54.04 o                         
  13  13   0        287.53        378.06        57.66 o                         
  15  13   0        523.21        417.77        54.48 o                         
   0  14   0        406.36        398.22        66.84 o                         
   2  14   0         37.19          2.81        29.43 o                         
   4  14   0        280.56        295.82        51.70 o                         
   6  14   0        424.09        540.85        53.36 o                         
   8  14   0        714.22        613.47        53.44 o                         
  10  14   0        324.69        438.75        63.53 o                         
  12  14   0         34.66        -30.37        38.51 o                         
   1  15   0         43.44         -2.35        40.27 o                         
   3  15   0          5.58         16.72        40.48 o                         
   5  15   0         14.85         42.38        42.15 o                         
   7  15   0         17.00        101.42        67.89 o                         
 -29   1   1        188.83        183.39        33.71 o                         
 -27   1   1        690.64        703.31        40.25 o                         
 -25   1   1        286.01        330.89        22.58 o                         
 -23   1   1       4795.39       4465.89        76.63 o                         
 -21   1   1       3612.69       3550.93        62.72 o                         
 -19   1   1       2068.41       1963.00        46.45 o                         
 -17   1   1        821.75        837.97        24.58 o                         
 -15   1   1       1864.34       1850.78        33.51 o                         
 -13   1   1       1181.15       1236.48        24.39 o                         
 -11   1   1       2980.91       3054.09        43.01 o                         
  -9   1   1       4572.08       4553.13        57.74 o                         
  -7   1   1        711.65        679.54        14.64 o                         
  -5   1   1      11996.33      11824.52       137.64 o                         
  -3   1   1       3897.48       3526.41       104.65 o                         
   1   1   1      50636.22      53836.73      1882.97 o                         
   3   1   1       6138.52       7133.01        96.20 o                         
   5   1   1      54091.79      53474.03      1209.68 o                         
   7   1   1        398.43        373.37        13.74 o                         
   9   1   1       3753.35       3687.29        52.27 o                         
  11   1   1        940.65       1229.18        23.50 o                         
  13   1   1       2714.58       2726.13        48.55 o                         
  15   1   1       1281.54       1269.51        27.53 o                         
  17   1   1        683.14        722.36        22.99 o                         
  19   1   1       1775.05       1800.79        37.69 o                         
  21   1   1        369.92        381.35        19.58 o                         
  23   1   1         74.60         76.06        17.84 o                         
  25   1   1        167.87        194.51        21.70 o                         
  27   1   1        174.30        220.80        27.33 o                         
  29   1   1         25.62         24.72        31.00 o                         
 -30   2   1          5.61         13.96        27.04 o                         
 -28   2   1          6.97          9.28        23.08 o                         
 -26   2   1       3611.78       3604.41       106.74 o                         
 -24   2   1       2462.08       2615.48        82.28 o                         
 -22   2   1        963.74       1008.69        34.35 o                         
 -20   2   1       1220.27       1190.65        30.16 o                         
 -18   2   1       2193.63       2065.86        37.05 o                         
 -16   2   1       3910.99       4003.73        56.61 o                         
 -14   2   1       2757.56       2732.06        42.41 o                         
 -12   2   1       3814.41       3842.06        55.38 o                         
 -10   2   1      19193.79      19027.30       208.90 o                         
  -8   2   1       4637.53       4167.29        50.18 o                         
  -6   2   1        718.97        640.79        14.71 o                         
  -4   2   1      21061.67      21091.43       311.30 o                         
  -2   2   1       1605.75       1204.70        19.67 o                         
   0   2   1       5658.58       5215.21        82.44 o                         
   2   2   1      17567.94      18363.77       259.07 o                         
   4   2   1     244742.52     265001.25      5075.37 o                         
   6   2   1       3925.89       3860.59        51.33 o                         
   8   2   1        956.65       1677.75        26.39 o                         
  10   2   1       1040.04       1039.75        19.60 o                         
  12   2   1       2217.70       1989.34        33.97 o                         
  14   2   1       3917.01       4025.19        55.31 o                         
  16   2   1       2721.99       2534.53        41.86 o                         
  18   2   1       3737.62       3742.63        61.62 o                         
  20   2   1       2372.30       2345.53        52.01 o                         
  22   2   1       1395.71       1374.25        35.57 o                         
  24   2   1        641.78        701.12        27.91 o                         
  26   2   1       1190.40       1136.41        66.23 o                         
  28   2   1        226.94        195.78        39.30 o                         
 -29   3   1         18.73          2.17        22.92 o                         
 -27   3   1        771.87        775.87        39.64 o                         
 -25   3   1        379.98        366.03        23.00 o                         
 -23   3   1        182.97        176.81        17.95 o                         
 -21   3   1        617.20        615.36        23.22 o                         
 -19   3   1       1086.38       1117.67        28.57 o                         
 -17   3   1       3781.72       3722.20        53.35 o                         
 -15   3   1       2321.21       2141.48        34.67 o                         
 -13   3   1       1116.80       1069.23        27.37 o                         
 -11   3   1       6785.60       6653.99        78.96 o                         
  -9   3   1       1855.84       1596.65        24.07 o                         
  -7   3   1        118.22         56.50         6.43 o                         
  -5   3   1       2953.56       2637.99        34.41 o                         
  -3   3   1       4266.56       4321.58        58.74 o                         
  -1   3   1      19138.75      18652.28       289.84 o                         
   1   3   1        385.68        388.05        12.72 o                         
   3   3   1      22348.40      22967.96       316.64 o                         
   5   3   1      12331.85      12607.61       142.87 o                         
   7   3   1      15789.93      16257.29       187.36 o                         
   9   3   1        155.90         87.69         8.10 o                         
  11   3   1       1148.03       1103.83        23.02 o                         
  13   3   1       4055.01       3757.10        51.87 o                         
  15   3   1       2934.28       2954.64        45.81 o                         
  17   3   1       2320.71       2300.44        40.33 o                         
  19   3   1        373.91        456.38        21.33 o                         
  21   3   1         10.95          4.48        12.63 o                         
  23   3   1       1716.56       1683.72        59.35 o                         
  25   3   1       2191.88       2121.93        63.45 o                         
  27   3   1       1118.28       1179.83        52.30 o                         
  29   3   1        413.41        355.77        56.14 o                         
 -28   4   1         67.47         78.17        24.55 o                         
 -26   4   1        528.11        518.73        33.52 o                         
 -24   4   1        177.43        214.82        23.97 o                         
 -22   4   1         29.55         44.46        11.16 o                         
 -20   4   1        462.95        458.21        17.90 o                         
 -18   4   1        237.96        269.10        14.81 o                         
 -16   4   1        578.33        580.46        17.88 o                         
 -14   4   1       1490.51       1436.25        25.86 o                         
 -12   4   1       1177.20       1125.74        20.97 o                         
 -10   4   1        540.72        565.29        18.65 o                         
  -8   4   1         72.68         86.19         7.51 o                         
  -6   4   1        422.07        743.76        17.56 o                         
  -4   4   1       2874.37       3316.18        51.99 o                         
  -2   4   1       2534.82       2831.29        44.33 o                         
   0   4   1          7.94         24.80         6.73 o                         
   2   4   1       2814.62       2981.88        47.71 o                         
   4   4   1        894.97        769.89        17.53 o                         
   6   4   1       6375.41       6556.59        81.16 o                         
   8   4   1          6.85         12.48         6.39 o                         
  10   4   1        255.84        499.98        16.08 o                         
  12   4   1       1583.34       1633.43        29.97 o                         
  14   4   1        884.49        870.28        21.72 o                         
  16   4   1        284.35        218.69        13.59 o                         
  18   4   1         17.75         17.62        10.75 o                         
  20   4   1        136.77        160.41        15.64 o                         
  22   4   1          2.24         14.10        16.71 o                         
  24   4   1         83.19         84.77        19.76 o                         
  26   4   1         12.39         18.20        19.72 o                         
  28   4   1        623.27        579.70        48.20 o                         
 -27   5   1          6.36         27.61        28.01 o                         
 -25   5   1         19.48         -2.23        20.05 o                         
 -23   5   1         11.28         -8.49        21.35 o                         
 -21   5   1         70.14        105.07        19.31 o                         
 -19   5   1        190.93        264.24        20.76 o                         
 -17   5   1        322.81        258.10        17.62 o                         
 -15   5   1         54.91         44.41        12.52 o                         
 -13   5   1        527.74        552.06        15.04 o                         
 -11   5   1       1296.60       1219.38        24.06 o                         
  -9   5   1       1167.44       1091.28        20.94 o                         
  -7   5   1       2465.72       2654.76        39.42 o                         
  -5   5   1       4121.51       4330.24        59.58 o                         
  -3   5   1       1023.87       1092.57        25.60 o                         
  -1   5   1        798.05        837.34        21.40 o                         
   1   5   1        264.95        309.64        14.11 o                         
   3   5   1         16.20         10.02         8.08 o                         
   5   5   1        608.99        575.50        17.11 o                         
   7   5   1       2180.21       2623.80        42.87 o                         
   9   5   1       2136.74       2198.45        33.14 o                         
  11   5   1        664.00        579.91        20.04 o                         
  13   5   1        371.75        447.49        22.01 o                         
  15   5   1         81.87         55.33        10.41 o                         
  17   5   1        703.85        649.03        22.53 o                         
  19   5   1        141.06        165.22        14.24 o                         
  21   5   1         72.66         64.78        12.87 o                         
  23   5   1         69.57         36.63        14.29 o                         
  25   5   1         42.05         28.68        19.91 o                         
  27   5   1         42.97         42.52        29.61 o                         
 -28   6   1        173.64        215.90        33.17 o                         
 -26   6   1        136.11        161.51        27.31 o                         
 -24   6   1        440.76        414.85        31.39 o                         
 -22   6   1        239.67        330.85        29.60 o                         
 -20   6   1        589.72        588.72        30.84 o                         
 -18   6   1        176.14        158.49        18.67 o                         
 -16   6   1        513.49        534.94        23.92 o                         
 -14   6   1       5123.10       4767.97        73.63 o                         
 -12   6   1       2293.30       2101.63        36.22 o                         
 -10   6   1       4951.54       4889.89        62.27 o                         
  -8   6   1       3779.88       3693.23        52.44 o                         
  -6   6   1       1639.10       1587.15        27.00 o                         
  -4   6   1        352.89        319.54        16.77 o                         
  -2   6   1       1254.56       1182.73        39.05 o                         
   0   6   1         49.29         91.06        11.06 o                         
   2   6   1       3313.92       3435.22        60.74 o                         
   4   6   1       6298.45       6234.29        87.97 o                         
   6   6   1       3929.09       3661.89        51.93 o                         
   8   6   1       4242.94       4038.70        57.58 o                         
  10   6   1       4163.01       4065.68        54.46 o                         
  12   6   1       1454.25       1564.94        33.14 o                         
  14   6   1        333.26        430.80        19.03 o                         
  16   6   1         45.64          3.48         9.97 o                         
  18   6   1       1561.02       1575.38        33.80 o                         
  20   6   1        683.14        667.03        26.81 o                         
  22   6   1        103.19        112.17        20.80 o                         
  24   6   1         10.52        -18.16        18.16 o                         
  26   6   1        167.54        136.04        35.17 o                         
 -27   7   1         31.17         13.42        24.98 o                         
 -25   7   1        308.02        310.84        41.75 o                         
 -23   7   1       1089.38       1157.26        44.38 o                         
 -21   7   1        194.58        219.01        23.93 o                         
 -19   7   1       1954.61       1960.45        50.07 o                         
 -17   7   1        923.11       1025.22        35.10 o                         
 -15   7   1       2390.95       2411.38        53.55 o                         
 -13   7   1        336.50        472.30        20.22 o                         
 -11   7   1        347.83        463.01        18.57 o                         
  -9   7   1        728.63        638.85        17.97 o                         
  -7   7   1       2144.17       1907.87        32.91 o                         
  -5   7   1       3782.58       3812.19        65.70 o                         
  -3   7   1       5373.83       5048.91        76.84 o                         
  -1   7   1       1506.10       1500.43        33.51 o                         
   1   7   1       2290.05       1955.66        46.28 o                         
   3   7   1       1651.20       1768.92        41.14 o                         
   5   7   1       3012.70       2868.27        58.45 o                         
   7   7   1       4608.92       4576.37        62.85 o                         
   9   7   1       7630.87       7133.95        96.21 o                         
  11   7   1       2529.99       2616.12        42.61 o                         
  13   7   1       1356.16       1514.32        31.38 o                         
  15   7   1       2040.90       2062.80        38.92 o                         
  17   7   1        786.32        849.08        28.96 o                         
  19   7   1        321.39        338.09        24.33 o                         
  21   7   1        174.19        127.83        21.59 o                         
  23   7   1       1405.80       1570.19        52.05 o                         
  25   7   1       1417.13       1674.07        80.92 o                         
 -26   8   1        248.70        306.28        42.96 o                         
 -24   8   1       1120.75       1188.85        49.55 o                         
 -22   8   1        226.51        196.56        28.82 o                         
 -20   8   1        217.59        209.95        25.74 o                         
 -18   8   1         84.13         92.54        19.70 o                         
 -16   8   1       1302.41       1302.04        41.62 o                         
 -14   8   1         16.45         42.58        14.66 o                         
 -12   8   1        137.37        256.43        18.25 o                         
 -10   8   1         65.59        112.78        10.71 o                         
  -8   8   1         60.22        102.36        10.15 o                         
  -6   8   1       4402.41       4160.53        67.04 o                         
  -4   8   1       3812.89       3687.94        65.24 o                         
  -2   8   1        851.32        811.22        29.65 o                         
   0   8   1       1353.80       1368.31        37.92 o                         
   2   8   1       2142.94       2193.41        52.82 o                         
   4   8   1       4049.05       4057.02        72.59 o                         
   6   8   1        961.63        916.21        26.73 o                         
   8   8   1        466.10        412.46        18.03 o                         
  10   8   1       1204.13       1055.83        23.98 o                         
  12   8   1       1384.01       1337.86        31.36 o                         
  14   8   1        216.98        265.77        18.09 o                         
  16   8   1        411.93        441.60        24.35 o                         
  18   8   1        335.52        397.51        25.48 o                         
  20   8   1        411.00        479.77        31.92 o                         
  22   8   1        199.86        290.42        31.34 o                         
  24   8   1       1835.76       2225.55        63.87 o                         
 -23   9   1         22.85         61.50        27.00 o                         
 -21   9   1       1606.50       1881.61        56.44 o                         
 -19   9   1         10.32         36.00        19.88 o                         
 -17   9   1        211.29        164.23        21.78 o                         
 -15   9   1        340.62        394.00        23.99 o                         
 -13   9   1        106.83        113.34        13.07 o                         
 -11   9   1        354.40        367.45        17.15 o                         
  -9   9   1          6.12         10.89        10.45 o                         
  -7   9   1        451.82        419.59        19.13 o                         
  -5   9   1        284.80        290.63        21.83 o                         
  -3   9   1        293.91        338.00        21.70 o                         
  -1   9   1       1533.67       1586.98        43.78 o                         
   1   9   1          3.21          4.44        13.88 o                         
   3   9   1         28.08         30.29        14.79 o                         
   5   9   1          2.15          9.92        13.19 o                         
   7   9   1         38.10         32.85        11.68 o                         
   9   9   1        143.94        133.26        15.43 o                         
  11   9   1        146.98        154.22        13.68 o                         
  13   9   1        568.76        616.17        24.92 o                         
  15   9   1         14.40         17.43        13.09 o                         
  17   9   1         19.77          3.72        19.15 o                         
  19   9   1        120.43        158.18        23.24 o                         
  21   9   1         49.80         53.30        23.38 o                         
  23   9   1         19.31         20.81        24.40 o                         
 -22  10   1         60.20         97.19        32.36 o                         
 -20  10   1         93.50        139.54        32.39 o                         
 -18  10   1        118.03         67.70        24.59 o                         
 -16  10   1        106.94         99.03        21.91 o                         
 -14  10   1         17.45        -14.48        14.48 o                         
 -12  10   1        251.62        291.83        16.68 o                         
 -10  10   1        618.39        574.25        27.62 o                         
  -8  10   1         63.00         99.01        14.80 o                         
  -6  10   1         30.99         22.27        16.12 o                         
  -4  10   1        653.63        706.07        35.19 o                         
  -2  10   1       2174.15       2157.19        55.37 o                         
   0  10   1        352.13        402.34        26.74 o                         
   2  10   1        897.52        898.63        40.70 o                         
   4  10   1       1035.09       1048.15        40.92 o                         
   6  10   1        146.63        144.53        22.80 o                         
   8  10   1        144.03        159.65        18.11 o                         
  10  10   1        267.50        263.47        19.82 o                         
  12  10   1        621.96        615.79        23.58 o                         
  14  10   1          7.17         -8.48        14.67 o                         
  16  10   1        217.82        154.82        22.35 o                         
  18  10   1       1360.56       1474.06        54.50 o                         
  20  10   1       1829.49       2154.29        62.30 o                         
  22  10   1        186.01        193.83        31.75 o                         
 -21  11   1        936.68        930.28        45.44 o                         
 -19  11   1        888.25        914.04        40.57 o                         
 -17  11   1       1005.14       1116.19        41.09 o                         
 -15  11   1       2606.02       2522.48        57.74 o                         
 -13  11   1        105.07        133.01        22.80 o                         
 -11  11   1        864.12        822.87        30.04 o                         
  -9  11   1        440.52        451.09        32.16 o                         
  -7  11   1       1951.35       1949.38        60.08 o                         
  -5  11   1       1323.37       1459.99        53.36 o                         
  -3  11   1       4040.65       4181.77        90.41 o                         
  -1  11   1       7867.44       8053.71       138.56 o                         
   1  11   1       1489.52       1557.55        52.24 o                         
   3  11   1        155.28        168.38        25.39 o                         
   5  11   1         93.59        114.74        22.82 o                         
   7  11   1        786.75        702.66        41.12 o                         
   9  11   1        603.68        544.93        33.02 o                         
  11  11   1        304.43        315.67        27.57 o                         
  13  11   1         45.54         44.21        21.10 o                         
  15  11   1        177.33        155.14        27.86 o                         
  17  11   1        114.58        102.77        28.45 o                         
  19  11   1        482.35        551.86        51.55 o                         
 -18  12   1       1436.49       1548.77        85.38 o                         
 -16  12   1       2468.39       2491.02       165.68 o                         
 -14  12   1        793.90        903.50        80.59 o                         
 -12  12   1        291.38        282.75        24.87 o                         
 -10  12   1        490.25        417.22        31.25 o                         
  -8  12   1          7.53        -20.57        20.57 o                         
  -6  12   1       1552.88       1623.65        62.68 o                         
  -4  12   1       1441.44       1423.80        56.09 o                         
  -2  12   1        452.77        446.69        34.76 o                         
   0  12   1        955.91       1028.82        55.76 o                         
   2  12   1        928.08        915.57        49.99 o                         
   4  12   1       2265.24       2371.17        68.76 o                         
   6  12   1        740.12        721.07        41.30 o                         
   8  12   1         43.51         54.07        23.02 o                         
  10  12   1        710.93        757.85        41.84 o                         
  12  12   1        273.99        223.73        33.84 o                         
  14  12   1         59.65         44.67        21.07 o                         
  16  12   1          5.15         -7.91        24.87 o                         
  18  12   1        333.79        364.92        41.04 o                         
 -15  13   1        113.59        121.55        57.81 o                         
 -13  13   1        123.63        125.89        39.05 o                         
 -11  13   1        100.23         82.90        32.86 o                         
  -9  13   1          7.02        -23.42        23.42 o                         
  -7  13   1        881.91        870.69        45.71 o                         
  -5  13   1         16.12         40.27        28.37 o                         
  -3  13   1         10.20         48.18        28.67 o                         
  -1  13   1         97.08        105.39        41.20 o                         
   1  13   1         55.37         48.70        31.84 o                         
   3  13   1        175.65        171.16        33.51 o                         
   5  13   1        605.16        538.66        43.58 o                         
   7  13   1        177.83         82.91        28.39 o                         
   9  13   1       1159.03       1214.35        53.86 o                         
  11  13   1         29.38         20.59        24.51 o                         
  13  13   1          2.24          2.57        32.62 o                         
  15  13   1         71.20         34.04        51.32 o                         
 -12  14   1        201.55        223.57        47.06 o                         
 -10  14   1       1198.62       1204.76        83.87 o                         
  -8  14   1        103.33        113.21        33.16 o                         
  -6  14   1        220.64        215.38        43.76 o                         
  -4  14   1        227.81        227.30        44.95 o                         
  -2  14   1         91.67         40.99        33.12 o                         
   0  14   1         42.46         43.71        34.21 o                         
   2  14   1          5.60        -28.43        28.43 o                         
   4  14   1        116.47        106.92        44.28 o                         
   6  14   1         19.40        -30.32        32.26 o                         
   8  14   1         73.63          5.27        35.76 o                         
  10  14   1        227.36        151.07        40.13 o                         
  12  14   1        183.57        174.37        79.47 o                         
  -7  15   1         36.80         54.40        39.77 o                         
  -5  15   1         97.07         65.47        47.19 o                         
  -3  15   1        112.80         43.26        41.25 o                         
  -1  15   1        275.74        202.56        59.14 o                         
   1  15   1          6.29        -40.06        40.06 o                         
   3  15   1         16.27        -30.44        39.43 o                         
   5  15   1        100.44         61.18        42.43 o                         
 -30   0   2        983.22        900.83        55.75 o                         
 -28   0   2        558.87        600.14        49.64 o                         
 -26   0   2        266.24        353.04        39.42 o                         
 -24   0   2         53.90         36.96        23.81 o                         
 -22   0   2      12255.39      12042.84       237.91 o                         
 -20   0   2       5306.40       5492.27       128.05 o                         
 -18   0   2       2748.50       2652.84        65.20 o                         
 -16   0   2       2121.15       2002.35        51.34 o                         
 -14   0   2       5175.35       4919.86        89.23 o                         
 -12   0   2      10485.57      10496.15       168.09 o                         
 -10   0   2       9190.99       9205.68       146.36 o                         
  -8   0   2       2729.91       2568.76        46.84 o                         
  -6   0   2      27814.88      28251.56       510.30 o                         
  -4   0   2        310.58        441.09        16.66 o                         
  -2   0   2      26939.04      18222.20       897.60 o                         
   2   0   2        254.65        379.69        21.14 o                         
   4   0   2       3137.95       2969.66        71.66 o                         
   6   0   2       1411.70       1428.24        38.66 o                         
   8   0   2       9366.85       9519.24       187.58 o                         
  10   0   2        593.53        529.07        26.75 o                         
  12   0   2       1083.80       1591.70        46.07 o                         
  14   0   2       2061.17       1972.84        54.61 o                         
  16   0   2        498.45        459.46        25.50 o                         
  18   0   2       3278.66       3242.98        76.23 o                         
  20   0   2       2637.83       2479.90        66.00 o                         
  22   0   2       1534.06       1492.80        58.26 o                         
  24   0   2       1544.74       1591.12        83.24 o                         
  26   0   2        671.69        718.40       108.44 o                         
  28   0   2         80.10         97.06        48.81 o                         
 -29   1   2        154.80        143.99        36.62 o                         
 -27   1   2        830.72        812.40        37.64 o                         
 -25   1   2          9.94         11.72        15.77 o                         
 -23   1   2       1017.52        977.57        32.02 o                         
 -21   1   2       1021.50       1059.08        30.35 o                         
 -19   1   2       6834.73       6683.14        94.02 o                         
 -17   1   2       5877.44       5672.06        77.54 o                         
 -15   1   2       2417.50       2405.52        39.02 o                         
 -13   1   2       1572.20       1584.32        27.71 o                         
 -11   1   2       3008.87       2925.90        41.16 o                         
  -9   1   2       1031.10        983.28        19.06 o                         
  -7   1   2       8967.57       8777.87       112.43 o                         
  -5   1   2      11936.77      11823.73       169.66 o                         
  -3   1   2        551.01        618.64        14.61 o                         
  -1   1   2        212.00        185.89         7.67 o                         
   1   1   2       8795.94       9210.79       123.82 o                         
   3   1   2      72418.47      80335.41      1825.90 o                         
   5   1   2      16371.43      15789.65       206.73 o                         
   7   1   2         42.14         85.23         9.48 o                         
   9   1   2      11847.52      11567.83       149.09 o                         
  11   1   2       1619.32       1597.38        28.30 o                         
  13   1   2         16.26         11.12         7.99 o                         
  15   1   2         22.34         32.20         8.97 o                         
  17   1   2       3171.76       3194.70        53.61 o                         
  19   1   2       2850.74       2773.82        48.47 o                         
  21   1   2       1155.18       1120.37        30.44 o                         
  23   1   2        224.20        242.84        17.89 o                         
  25   1   2          8.77         26.59        24.41 o                         
  27   1   2        234.95        198.99        38.00 o                         
  29   1   2        170.43        173.11        45.76 o                         
 -30   2   2          5.72         27.99        25.16 o                         
 -28   2   2        140.39        151.46        24.90 o                         
 -26   2   2        421.01        404.83        26.36 o                         
 -24   2   2        128.50        129.13        18.37 o                         
 -22   2   2       1513.00       1439.08        35.42 o                         
 -20   2   2        597.53        643.47        22.13 o                         
 -18   2   2         65.87         88.65        13.49 o                         
 -16   2   2        206.09        245.25        14.48 o                         
 -14   2   2         72.65         75.74         9.43 o                         
 -12   2   2       1879.40       1905.57        30.94 o                         
 -10   2   2        345.92        404.03        12.71 o                         
  -8   2   2        826.56        933.74        15.48 o                         
  -6   2   2        811.41        885.11        19.11 o                         
  -4   2   2       2496.60       2652.74        41.71 o                         
  -2   2   2       1149.23       1011.82        18.28 o                         
   0   2   2       1474.15       1370.46        23.53 o                         
   2   2   2      95769.18     106154.75      2460.58 o                         
   4   2   2      48090.16      49002.92       828.38 o                         
   6   2   2       1424.94       1646.85        27.14 o                         
   8   2   2       4016.89       4338.99        55.82 o                         
  10   2   2       1196.73       1251.41        24.76 o                         
  12   2   2       2446.38       2516.75        38.84 o                         
  14   2   2         63.12         92.16        10.45 o                         
  16   2   2        312.52        373.48        17.22 o                         
  18   2   2         30.33         41.92        10.76 o                         
  20   2   2        423.73        412.58        19.23 o                         
  22   2   2         92.06         97.08        16.35 o                         
  24   2   2        194.40        232.80        29.25 o                         
  26   2   2         48.48         76.69        31.09 o                         
  28   2   2         18.10         19.30        32.69 o                         
 -29   3   2        139.33        110.45        32.70 o                         
 -27   3   2        906.93        953.43        42.69 o                         
 -25   3   2       1153.93       1069.60        33.99 o                         
 -23   3   2         69.43         85.18        13.92 o                         
 -21   3   2        231.37        267.62        16.05 o                         
 -19   3   2        321.62        366.48        16.69 o                         
 -17   3   2        246.78        285.37        20.51 o                         
 -15   3   2         53.95        100.93        10.84 o                         
 -13   3   2         13.99         24.65         6.41 o                         
 -11   3   2       3152.83       3098.44        42.89 o                         
  -9   3   2       4026.14       4549.69        63.29 o                         
  -7   3   2       5447.94       5294.62        72.26 o                         
  -5   3   2       6769.89       6994.17        87.20 o                         
  -3   3   2       4320.93       4640.50        62.24 o                         
  -1   3   2       6382.80       6603.23        85.96 o                         
   1   3   2       1972.07       1951.53        30.91 o                         
   3   3   2       1957.38       2162.55        40.27 o                         
   5   3   2       2074.74       1820.91        29.16 o                         
   7   3   2       5267.24       6051.59        71.29 o                         
   9   3   2       7960.38       7941.33       110.01 o                         
  11   3   2       1651.17       1880.85        32.70 o                         
  13   3   2       2586.06       2370.51        37.22 o                         
  15   3   2        723.24        681.29        20.46 o                         
  17   3   2        352.85        373.84        18.78 o                         
  19   3   2        318.79        267.09        19.23 o                         
  21   3   2        166.90        197.84        16.72 o                         
  23   3   2        273.63        293.84        19.85 o                         
  25   3   2         44.03         50.77        20.15 o                         
  27   3   2          1.91         19.85        30.77 o                         
  29   3   2         26.79         41.57        74.30 o                         
 -28   4   2          6.09         97.26        44.71 o                         
 -26   4   2         14.48         45.27        21.66 o                         
 -24   4   2        248.20        239.71        25.19 o                         
 -22   4   2        952.13       1052.05        37.03 o                         
 -20   4   2       2316.28       2425.73        51.05 o                         
 -18   4   2        728.60        736.61        27.71 o                         
 -16   4   2       2080.94       2083.59        40.22 o                         
 -14   4   2        125.20        114.92        12.51 o                         
 -12   4   2       1513.86       1604.14        30.69 o                         
 -10   4   2       3697.88       3819.14        57.78 o                         
  -8   4   2       6622.93       6730.38        83.24 o                         
  -6   4   2      39700.05      40592.12       502.94 o                         
  -4   4   2      10384.16       9701.00       128.69 o                         
  -2   4   2       1378.16       1470.56        27.69 o                         
   0   4   2       4064.02       3583.45        58.10 o                         
   2   4   2       4608.20       4609.32        64.10 o                         
   4   4   2       9374.46       8886.76       110.10 o                         
   6   4   2      18835.15      20628.21       231.13 o                         
   8   4   2      56795.36      57898.38       715.06 o                         
  10   4   2       4865.74       5185.24        68.27 o                         
  12   4   2       2988.41       2824.24        43.85 o                         
  14   4   2       1519.00       1603.26        30.50 o                         
  16   4   2        641.37        741.55        25.01 o                         
  18   4   2        429.30        518.89        20.63 o                         
  20   4   2         22.50         -3.86        12.74 o                         
  22   4   2       1807.87       1753.40        40.92 o                         
  24   4   2        641.26        597.62        33.86 o                         
  26   4   2        139.47        157.49        29.00 o                         
  28   4   2         52.90         94.70        58.37 o                         
 -29   5   2        211.12        249.20        31.58 o                         
 -27   5   2         89.70         66.64        24.85 o                         
 -25   5   2        567.38        660.48        46.89 o                         
 -23   5   2        133.02        115.21        21.17 o                         
 -21   5   2       1574.78       1663.69        51.54 o                         
 -19   5   2       3009.87       2999.81        58.39 o                         
 -17   5   2       1573.77       1613.78        36.91 o                         
 -15   5   2       3669.18       3631.15        58.56 o                         
 -13   5   2       4934.24       4663.37        75.35 o                         
 -11   5   2       4462.44       4502.93        65.05 o                         
  -9   5   2       5302.21       5115.36        67.50 o                         
  -7   5   2       2195.59       1996.00        29.44 o                         
  -5   5   2        277.64        514.23        15.28 o                         
  -3   5   2         97.84         53.94         9.32 o                         
  -1   5   2       7782.25       7633.67       108.84 o                         
   1   5   2       6251.56       6026.14        91.91 o                         
   3   5   2      12970.54      13203.27       163.91 o                         
   5   5   2        596.36        549.48        16.23 o                         
   7   5   2       8140.00       8334.42       102.28 o                         
   9   5   2       4517.24       4583.80        58.80 o                         
  11   5   2       8779.35       9068.33       112.14 o                         
  13   5   2       4264.07       4151.33        60.72 o                         
  15   5   2        728.28        809.89        22.63 o                         
  17   5   2        423.49        485.28        20.61 o                         
  19   5   2       1281.94       1367.34        34.44 o                         
  21   5   2        237.37        242.04        19.00 o                         
  23   5   2        361.27        384.12        22.82 o                         
  25   5   2        156.53        130.20        32.20 o                         
  27   5   2       2540.54       2719.84       150.08 o                         
 -28   6   2        192.31        257.63        31.05 o                         
 -26   6   2         47.51         49.67        26.05 o                         
 -24   6   2         78.56         75.15        21.82 o                         
 -22   6   2         39.65         60.79        19.78 o                         
 -20   6   2       1647.80       1729.68        44.90 o                         
 -18   6   2       1791.23       1794.21        43.34 o                         
 -16   6   2        655.50        724.93        30.32 o                         
 -14   6   2        685.39        615.17        22.80 o                         
 -12   6   2        415.30        474.48        19.17 o                         
 -10   6   2        671.77        544.79        19.56 o                         
  -8   6   2       3474.52       3518.84        46.73 o                         
  -6   6   2       2267.73       2188.83        34.96 o                         
  -4   6   2        281.33        217.22        15.53 o                         
  -2   6   2          6.79         34.57        10.94 o                         
   0   6   2        819.15        957.34        26.54 o                         
   2   6   2       1118.08       1081.75        31.59 o                         
   4   6   2        652.67        613.33        19.73 o                         
   6   6   2        968.91        842.51        20.71 o                         
   8   6   2        744.49        732.16        24.49 o                         
  10   6   2       1829.09       1807.82        30.77 o                         
  12   6   2        142.34        129.70        12.10 o                         
  14   6   2        893.37        714.12        25.53 o                         
  16   6   2        948.71        908.31        26.56 o                         
  18   6   2        127.32        142.52        14.69 o                         
  20   6   2        145.51        148.53        15.53 o                         
  22   6   2        163.05        151.67        16.42 o                         
  24   6   2        706.73        806.72        37.80 o                         
  26   6   2          9.58         41.20        30.27 o                         
 -27   7   2         26.31         45.87        31.21 o                         
 -25   7   2         14.63         36.66        23.63 o                         
 -23   7   2          1.64        -20.25        20.25 o                         
 -21   7   2        131.42        145.69        22.62 o                         
 -19   7   2         82.85         97.26        18.81 o                         
 -17   7   2         10.71          4.50        14.96 o                         
 -15   7   2        671.96        714.03        27.83 o                         
 -13   7   2       2199.87       1750.59        36.65 o                         
 -11   7   2       1008.54       1049.88        24.38 o                         
  -9   7   2          9.55          2.30         7.16 o                         
  -7   7   2        747.53        792.98        22.18 o                         
  -5   7   2         29.41         63.48        12.08 o                         
  -3   7   2        349.75        403.25        20.47 o                         
  -1   7   2        154.92        219.00        16.30 o                         
   1   7   2       1874.22       2003.65        40.77 o                         
   3   7   2        103.77        122.32        11.93 o                         
   5   7   2        222.12        218.21        13.79 o                         
   7   7   2       2227.00       1954.86        44.34 o                         
   9   7   2         37.99         55.09        10.46 o                         
  11   7   2         11.91          0.01         9.23 o                         
  13   7   2        232.44        236.40        16.00 o                         
  15   7   2          0.26         -5.22        14.34 o                         
  17   7   2        111.32         92.98        13.28 o                         
  19   7   2        103.52         97.70        13.07 o                         
  21   7   2        205.78        208.75        24.04 o                         
  23   7   2        160.39        197.27        25.25 o                         
  25   7   2          0.95         43.82        30.64 o                         
 -26   8   2         11.98         50.39        27.18 o                         
 -24   8   2        793.51        773.65        42.14 o                         
 -22   8   2        249.24        243.20        27.48 o                         
 -20   8   2        370.49        394.31        27.45 o                         
 -18   8   2        738.24        868.56        34.18 o                         
 -16   8   2        460.58        502.43        25.79 o                         
 -14   8   2       1932.30       1791.40        42.17 o                         
 -12   8   2       1998.12       1855.39        40.04 o                         
 -10   8   2        881.30        619.34        20.66 o                         
  -8   8   2        778.01        712.61        28.71 o                         
  -6   8   2        771.62        945.64        31.47 o                         
  -4   8   2       1023.71       1128.26        34.20 o                         
  -2   8   2        258.63        269.21        18.11 o                         
   0   8   2       1139.54       1095.71        34.77 o                         
   2   8   2       4185.28       3861.63        72.88 o                         
   4   8   2        102.12        113.65        13.37 o                         
   6   8   2       1377.63       1335.66        32.05 o                         
   8   8   2       2389.60       2295.59        40.12 o                         
  10   8   2       1056.01       1014.61        27.07 o                         
  12   8   2        773.96        773.57        31.40 o                         
  14   8   2       1493.83       1543.12        38.83 o                         
  16   8   2        828.94        810.58        29.35 o                         
  18   8   2        104.76         99.03        15.38 o                         
  20   8   2         52.19         50.19        21.09 o                         
  22   8   2       1554.50       1777.91        77.99 o                         
  24   8   2       2603.81       2974.61       117.27 o                         
 -25   9   2        420.51        421.46        35.81 o                         
 -23   9   2          6.47         51.79        25.54 o                         
 -21   9   2         10.01         -4.92        24.66 o                         
 -19   9   2        637.64        664.71        33.06 o                         
 -17   9   2        904.38        919.13        36.60 o                         
 -15   9   2       2121.90       2149.91        51.80 o                         
 -13   9   2        493.21        602.41        25.69 o                         
 -11   9   2       4008.20       3691.77        56.64 o                         
  -9   9   2         93.73        130.27        11.87 o                         
  -7   9   2       1712.04       1914.88        48.63 o                         
  -5   9   2       1670.55       1660.65        44.73 o                         
  -3   9   2       5153.47       5091.32        83.07 o                         
  -1   9   2       4735.83       4638.69        83.57 o                         
   1   9   2       5735.81       5636.89        96.71 o                         
   3   9   2       3874.40       3920.87        76.94 o                         
   5   9   2       1352.64       1395.97        52.99 o                         
   7   9   2       1219.61       1211.33        38.27 o                         
   9   9   2       1901.26       1900.86        49.38 o                         
  11   9   2       1083.82       1181.31        31.77 o                         
  13   9   2       1209.75       1259.56        35.09 o                         
  15   9   2        637.48        674.09        27.69 o                         
  17   9   2       1128.66       1086.81        37.93 o                         
  19   9   2        850.53        924.44        39.52 o                         
  21   9   2        490.19        603.29        36.44 o                         
  23   9   2        239.05        187.58        31.63 o                         
 -22  10   2        519.55        512.71        41.17 o                         
 -20  10   2        419.92        358.34        42.49 o                         
 -18  10   2        285.84        315.78        32.99 o                         
 -16  10   2        615.49        710.03        37.27 o                         
 -14  10   2       1117.52       1069.69        34.51 o                         
 -12  10   2       1486.94       1401.40        31.33 o                         
 -10  10   2        802.79        855.53        28.82 o                         
  -8  10   2         62.77         81.46        21.35 o                         
  -6  10   2        547.13        642.15        31.52 o                         
  -4  10   2         38.55         23.94        15.18 o                         
  -2  10   2       4705.27       5000.32        91.40 o                         
   0  10   2       3705.84       3699.03        74.70 o                         
   2  10   2        334.58        386.04        29.08 o                         
   4  10   2        863.47        934.97        38.50 o                         
   6  10   2        468.04        533.05        35.26 o                         
   8  10   2       1157.71       1085.73        44.75 o                         
  10  10   2         72.79         47.84        16.93 o                         
  12  10   2         94.49         84.85        14.29 o                         
  14  10   2        705.56        701.25        28.73 o                         
  16  10   2        305.61        318.50        21.79 o                         
  18  10   2         84.90         51.59        28.43 o                         
  20  10   2         22.09        -21.34        23.84 o                         
  22  10   2        269.20        299.24        33.95 o                         
 -21  11   2          9.68          2.88        23.96 o                         
 -19  11   2        160.52        248.09        27.30 o                         
 -17  11   2       1843.77       2109.48        85.99 o                         
 -15  11   2        127.85        136.23        22.55 o                         
 -13  11   2         15.51          5.90        18.13 o                         
 -11  11   2          8.40         15.95        15.52 o                         
  -9  11   2        150.93        144.20        22.34 o                         
  -7  11   2         25.24         45.02        19.88 o                         
  -5  11   2         14.97         30.39        19.76 o                         
  -3  11   2       1394.62       1442.45        51.50 o                         
  -1  11   2          6.84         33.57        18.20 o                         
   1  11   2         59.94         40.01        19.13 o                         
   3  11   2         49.43         24.50        20.52 o                         
   5  11   2         26.50        -18.02        18.02 o                         
   7  11   2         39.14         27.91        22.49 o                         
   9  11   2         69.93         77.46        24.77 o                         
  11  11   2          1.35         -1.33        17.09 o                         
  13  11   2          4.18        -15.01        21.29 o                         
  15  11   2         67.19          4.98        26.12 o                         
  17  11   2        357.63        288.21        29.53 o                         
  19  11   2          3.63        -33.47        33.47 o                         
 -18  12   2        275.46        294.48        45.43 o                         
 -16  12   2          1.50        -19.99        19.99 o                         
 -14  12   2         23.31         14.53        27.71 o                         
 -12  12   2          7.70        -10.39        17.40 o                         
 -10  12   2          6.95         35.97        20.51 o                         
  -8  12   2         73.86         67.77        20.40 o                         
  -6  12   2       2624.63       2718.28        74.20 o                         
  -4  12   2        326.08        289.68        30.42 o                         
  -2  12   2        594.62        507.52        35.99 o                         
   0  12   2         29.27          1.15        24.91 o                         
   2  12   2         12.81         42.90        26.19 o                         
   4  12   2         73.25         94.67        24.00 o                         
   6  12   2         23.76         30.66        23.73 o                         
   8  12   2        215.68        218.42        30.34 o                         
  10  12   2          5.76          1.15        21.16 o                         
  12  12   2          4.01        -18.55        24.35 o                         
  14  12   2          2.80        -18.33        18.33 o                         
  16  12   2        249.80        308.45        34.04 o                         
  18  12   2         61.66         72.08        30.91 o                         
 -15  13   2        263.65        255.51        71.92 o                         
 -13  13   2        718.78        882.98        61.65 o                         
 -11  13   2       1404.25       1333.49        68.55 o                         
  -9  13   2          7.54         -3.47        24.56 o                         
  -7  13   2         17.99         18.30        29.14 o                         
  -5  13   2        802.56        837.54        49.54 o                         
  -3  13   2        121.59        133.13        31.35 o                         
  -1  13   2        311.64        267.23        37.02 o                         
   1  13   2        644.43        642.92        46.66 o                         
   3  13   2       1110.60       1191.70        59.10 o                         
   5  13   2          7.73         19.01        27.31 o                         
   7  13   2        215.44        235.25        38.71 o                         
   9  13   2          9.19        -32.65        32.65 o                         
  11  13   2        444.60        361.38        36.22 o                         
  13  13   2        244.09        256.79       101.12 o                         
  15  13   2        405.17        495.89        52.92 o                         
 -12  14   2        820.42        934.99        66.24 o                         
 -10  14   2         89.72         91.09        42.24 o                         
  -8  14   2         41.87         73.49        31.59 o                         
  -6  14   2        125.12         63.95        33.73 o                         
  -4  14   2        664.12        664.19        53.14 o                         
  -2  14   2        231.62        220.08        37.16 o                         
   0  14   2        274.63        183.38        36.05 o                         
   2  14   2        108.90        105.86        35.58 o                         
   4  14   2        714.99        680.78        55.62 o                         
   6  14   2        536.96        461.10        46.93 o                         
   8  14   2       1004.51        968.51        67.42 o                         
  10  14   2        842.19       1035.34        72.55 o                         
  -7  15   2          1.88         11.02        46.60 o                         
  -5  15   2          2.58         83.14        40.51 o                         
  -3  15   2         37.91         52.82        44.75 o                         
  -1  15   2        328.70        356.54        53.11 o                         
   1  15   2        582.71        513.73        58.32 o                         
   3  15   2        168.92        196.58        48.25 o                         
   5  15   2        126.36        128.69        44.81 o                         
 -29   1   3        111.02         75.24        26.20 o                         
 -27   1   3        339.36        369.18        25.95 o                         
 -25   1   3        300.56        297.60        23.61 o                         
 -23   1   3        882.93        893.20        31.09 o                         
 -21   1   3        177.47        221.66        18.94 o                         
 -19   1   3       4225.96       4017.52        60.58 o                         
 -17   1   3        634.50        714.44        23.76 o                         
 -15   1   3       2713.00       2818.55        43.36 o                         
 -13   1   3       3264.04       3191.93        43.77 o                         
 -11   1   3        204.54        109.07         8.03 o                         
  -9   1   3        792.87        767.11        14.98 o                         
  -7   1   3       9955.42       9935.36       115.81 o                         
  -5   1   3       4971.59       5416.26        69.72 o                         
  -3   1   3       5831.10       5673.72        71.81 o                         
  -1   1   3       2075.90       1532.54        33.42 o                         
   1   1   3         23.94         84.79         6.87 o                         
   3   1   3      18283.19      19698.17       253.29 o                         
   5   1   3       6500.95       6757.36        94.53 o                         
   7   1   3       2993.47       3140.16        51.39 o                         
   9   1   3       1787.45       1723.48        39.96 o                         
  11   1   3        796.86       1041.10        25.08 o                         
  13   1   3       2681.72       2632.42        44.16 o                         
  15   1   3       2043.34       2043.21        37.21 o                         
  17   1   3        308.70        312.98        18.40 o                         
  19   1   3        977.84        968.77        30.75 o                         
  21   1   3        573.77        543.47        25.01 o                         
  23   1   3          9.90          2.86        16.05 o                         
  25   1   3        412.32        356.27        39.60 o                         
  27   1   3         92.22         98.24        34.14 o                         
  29   1   3         49.23         42.29        34.89 o                         
 -30   2   3       1047.15       1121.12        74.62 o                         
 -28   2   3        122.27         85.24        23.56 o                         
 -26   2   3        981.69        932.70        33.55 o                         
 -24   2   3        186.04        161.70        17.80 o                         
 -22   2   3        210.76        234.46        16.70 o                         
 -20   2   3       1072.49       1074.66        30.15 o                         
 -18   2   3       6124.35       5869.51        80.58 o                         
 -16   2   3       5259.76       5323.06        72.25 o                         
 -14   2   3       2997.40       2730.86        41.55 o                         
 -12   2   3       5335.01       5213.20        67.25 o                         
 -10   2   3       2977.09       2742.26        38.19 o                         
  -8   2   3       6176.80       6042.11        80.64 o                         
  -6   2   3       9916.15      10210.02       132.31 o                         
  -4   2   3       4546.58       4501.19        69.11 o                         
  -2   2   3      53261.47      50425.96      2557.78 o                         
   0   2   3       5067.07       4348.45        66.74 o                         
   2   2   3       7882.04       8450.85       114.69 o                         
   4   2   3       2563.05       2453.26        33.61 o                         
   6   2   3       1684.66       1257.54        26.00 o                         
   8   2   3       8579.69       8792.57       115.91 o                         
  10   2   3      11612.29      11765.57       168.09 o                         
  12   2   3       4901.09       4616.46        63.85 o                         
  14   2   3       1977.27       1888.40        33.75 o                         
  16   2   3        827.64        833.84        26.23 o                         
  18   2   3       1294.63       1346.64        34.95 o                         
  20   2   3         86.89         63.67        15.35 o                         
  22   2   3        588.62        585.65        31.64 o                         
  24   2   3         45.20         53.87        24.34 o                         
  26   2   3        688.16        798.43       100.21 o                         
  28   2   3        369.17        393.77        45.30 o                         
 -29   3   3        804.70        894.67        43.81 o                         
 -27   3   3          7.08         32.15        22.38 o                         
 -25   3   3        687.66        736.99        35.56 o                         
 -23   3   3       1257.08       1319.13        31.23 o                         
 -21   3   3       1725.71       1674.89        33.36 o                         
 -19   3   3        506.03        505.36        17.56 o                         
 -17   3   3       4577.49       4444.40        59.39 o                         
 -15   3   3      15176.97      15129.19       178.51 o                         
 -13   3   3       7382.81       7079.98       100.77 o                         
 -11   3   3       4773.36       4943.30        73.21 o                         
  -9   3   3       1037.02        961.68        25.05 o                         
  -7   3   3       5828.64       6180.67        88.01 o                         
  -5   3   3       5623.99       5760.88        71.98 o                         
  -3   3   3        251.54        459.56        17.85 o                         
  -1   3   3       3609.72       3410.33        50.18 o                         
   1   3   3       1220.58       1215.93        21.55 o                         
   3   3   3      30567.65      31708.44       433.50 o                         
   5   3   3       9447.70       9331.43       109.46 o                         
   7   3   3      46001.62      47213.27       622.33 o                         
   9   3   3       9138.15       8901.92       107.50 o                         
  11   3   3        477.19        466.55        15.43 o                         
  13   3   3       2929.35       2842.85        43.92 o                         
  15   3   3       1332.26       1476.43        30.15 o                         
  17   3   3       1963.43       1824.02        36.61 o                         
  19   3   3        121.30        122.80        13.05 o                         
  21   3   3        535.74        601.43        27.64 o                         
  23   3   3       1566.75       1484.86        54.06 o                         
  25   3   3         52.43         46.71        27.30 o                         
  27   3   3        199.21         88.17        29.99 o                         
 -28   4   3        135.87        129.40        29.09 o                         
 -26   4   3        310.84        333.73        29.83 o                         
 -24   4   3        282.89        298.30        27.03 o                         
 -22   4   3        116.27        141.46        22.88 o                         
 -20   4   3        425.97        473.23        24.19 o                         
 -18   4   3         21.40         18.78        12.76 o                         
 -16   4   3       3447.91       3460.45        56.33 o                         
 -14   4   3       3662.75       3841.72        58.93 o                         
 -12   4   3        713.30        778.30        23.75 o                         
 -10   4   3         15.01         23.25         7.60 o                         
  -8   4   3       1298.39       1266.66        23.72 o                         
  -6   4   3         27.17         89.06         6.90 o                         
  -4   4   3        121.32        126.71         9.78 o                         
  -2   4   3       3923.87       3977.50        59.34 o                         
   0   4   3        712.79        686.76        19.49 o                         
   2   4   3       1245.87       1240.28        23.02 o                         
   4   4   3        583.88        581.64        17.56 o                         
   6   4   3      22073.36      25056.96       295.16 o                         
   8   4   3      17136.05      18010.47       220.46 o                         
  10   4   3         40.72         47.33         8.25 o                         
  12   4   3        424.19        506.24        19.91 o                         
  14   4   3          2.43          3.22         8.73 o                         
  16   4   3        823.45        862.40        25.28 o                         
  18   4   3       1228.94       1076.40        29.52 o                         
  20   4   3        652.19        655.95        25.72 o                         
  22   4   3          2.32         -0.42        18.56 o                         
  24   4   3        126.07        125.46        22.11 o                         
  26   4   3        406.34        414.46        50.61 o                         
  28   4   3        828.79        817.75        71.92 o                         
 -29   5   3         70.21        102.39        34.15 o                         
 -27   5   3         44.97         52.32        24.64 o                         
 -25   5   3        208.89        208.48        30.32 o                         
 -23   5   3        395.68        474.34        29.56 o                         
 -21   5   3        878.25        910.51        35.44 o                         
 -19   5   3         72.45         74.32        16.46 o                         
 -17   5   3        713.14        727.56        25.82 o                         
 -15   5   3        198.63        252.70        17.35 o                         
 -13   5   3          2.68         14.98        10.04 o                         
 -11   5   3        676.36        736.25        22.03 o                         
  -9   5   3        274.00        261.55        12.89 o                         
  -7   5   3        133.18        164.62         9.39 o                         
  -5   5   3       1266.76       1490.74        28.75 o                         
  -3   5   3         44.50         31.33         8.87 o                         
  -1   5   3       3536.46       3553.26        50.86 o                         
   1   5   3        746.03        714.27        20.23 o                         
   3   5   3        798.65       1071.59        23.71 o                         
   5   5   3         28.90         20.79         7.86 o                         
   7   5   3        173.71        231.66        11.31 o                         
   9   5   3        612.58        554.77        17.79 o                         
  11   5   3        461.82        438.05        16.89 o                         
  13   5   3       4226.22       4321.90        67.53 o                         
  15   5   3          2.16         -6.86        13.38 o                         
  17   5   3          5.33         -7.02        10.67 o                         
  19   5   3          3.30          6.82        13.88 o                         
  21   5   3         78.61         73.74        16.82 o                         
  23   5   3          3.10        -13.70        19.53 o                         
  25   5   3          7.39        -17.03        20.68 o                         
  27   5   3        172.83        137.77        78.74 o                         
 -28   6   3         52.51         86.54        27.41 o                         
 -26   6   3        148.93        220.12        31.33 o                         
 -24   6   3        666.17        751.51        39.85 o                         
 -22   6   3        267.15        265.47        24.36 o                         
 -20   6   3       2706.99       2568.88        57.55 o                         
 -18   6   3       1442.10       1473.07        39.69 o                         
 -16   6   3       2191.79       2313.00        44.24 o                         
 -14   6   3       1348.43       1323.64        34.72 o                         
 -12   6   3       1497.57       1392.18        30.35 o                         
 -10   6   3        745.67        892.19        23.03 o                         
  -8   6   3       2813.69       2647.81        37.31 o                         
  -6   6   3         16.78         16.27        10.38 o                         
  -4   6   3       5603.35       5309.86        87.32 o                         
  -2   6   3      18495.99      19622.48       239.56 o                         
   0   6   3       4230.81       4129.04        58.80 o                         
   2   6   3        697.30        779.66        28.13 o                         
   4   6   3       5659.81       5135.14        83.36 o                         
   6   6   3       6976.68       6992.65        89.44 o                         
   8   6   3       4145.00       4108.90        58.03 o                         
  10   6   3       2670.22       2743.26        41.49 o                         
  12   6   3      13515.59      13869.07       167.19 o                         
  14   6   3       1402.95       1315.04        29.97 o                         
  16   6   3        471.86        508.92        21.85 o                         
  18   6   3        755.71        820.03        31.79 o                         
  20   6   3        663.15        631.28        29.21 o                         
  22   6   3        212.64        232.78        21.19 o                         
  24   6   3        125.79        130.46        30.15 o                         
  26   6   3       1898.45       1991.41       114.02 o                         
 -27   7   3         99.76        104.98        28.47 o                         
 -25   7   3        437.82        428.05        38.81 o                         
 -23   7   3        867.04        864.88        41.89 o                         
 -21   7   3        524.03        546.44        30.07 o                         
 -19   7   3        475.69        552.12        31.71 o                         
 -17   7   3        560.41        575.52        26.78 o                         
 -15   7   3       2003.67       1928.28        45.41 o                         
 -13   7   3       3342.93       3251.23        62.82 o                         
 -11   7   3       4889.62       4753.83        70.37 o                         
  -9   7   3       4945.01       4718.45        60.77 o                         
  -7   7   3       9426.72       9514.94       118.48 o                         
  -5   7   3       2935.71       2839.03        51.95 o                         
  -3   7   3       6514.54       6399.50       103.18 o                         
  -1   7   3        803.52        742.93        25.25 o                         
   1   7   3       4624.62       4192.99        65.50 o                         
   3   7   3       6210.42       5818.82        96.09 o                         
   5   7   3       3693.71       3528.77        62.49 o                         
   7   7   3       5506.36       5286.44        72.30 o                         
   9   7   3        765.13        797.42        26.18 o                         
  11   7   3       3828.07       3779.31        53.90 o                         
  13   7   3       2669.25       2608.88        47.32 o                         
  15   7   3       1710.84       1782.58        39.76 o                         
  17   7   3        482.82        563.19        23.75 o                         
  19   7   3        375.11        403.82        23.24 o                         
  21   7   3        664.11        625.58        32.31 o                         
  23   7   3        767.45        741.35        47.96 o                         
  25   7   3        220.83        265.59        50.62 o                         
 -26   8   3        340.44        420.06        36.88 o                         
 -24   8   3         43.97        100.11        25.88 o                         
 -22   8   3        234.87        244.42        26.95 o                         
 -20   8   3        271.43        326.75        26.03 o                         
 -18   8   3        369.88        419.26        25.82 o                         
 -16   8   3        248.62        253.76        21.09 o                         
 -14   8   3          6.35          3.20        13.24 o                         
 -12   8   3       2492.11       2543.86        48.62 o                         
 -10   8   3       5689.93       5360.06        70.37 o                         
  -8   8   3        826.44        890.48        21.81 o                         
  -6   8   3       3653.53       3309.38        53.53 o                         
  -4   8   3       1626.61       1612.42        38.81 o                         
  -2   8   3       2918.71       2812.91        60.16 o                         
   0   8   3         66.67         73.68        14.03 o                         
   2   8   3        348.96        353.44        17.47 o                         
   4   8   3         23.79          9.15        11.38 o                         
   6   8   3        641.67        619.75        26.80 o                         
   8   8   3        868.21        950.74        28.04 o                         
  10   8   3        881.22        949.72        28.13 o                         
  12   8   3        758.14        831.37        26.85 o                         
  14   8   3        683.00        791.14        28.38 o                         
  16   8   3        174.05        212.79        18.93 o                         
  18   8   3        560.95        626.43        25.59 o                         
  20   8   3         59.73          3.73        11.43 o                         
  22   8   3        236.17        185.96        30.23 o                         
  24   8   3         52.02         37.41        41.50 o                         
 -25   9   3         60.16         82.86        26.80 o                         
 -23   9   3          5.34          3.72        26.85 o                         
 -21   9   3         31.24         -1.42        21.78 o                         
 -19   9   3        350.89        372.00        27.48 o                         
 -17   9   3        272.26        289.67        26.65 o                         
 -15   9   3          2.38         10.52        15.70 o                         
 -13   9   3          0.99          3.17        14.08 o                         
 -11   9   3         11.58         -4.16        11.45 o                         
  -9   9   3        880.60        651.46        25.16 o                         
  -7   9   3          8.81          9.49        10.44 o                         
  -5   9   3         41.55         42.42        15.44 o                         
  -3   9   3          2.66         15.11        12.43 o                         
  -1   9   3          0.05         -9.41        13.88 o                         
   1   9   3       6861.94       7053.15       118.24 o                         
   3   9   3        782.11        770.32        26.53 o                         
   5   9   3        366.44        387.18        21.42 o                         
   7   9   3          2.35        -12.21        12.21 o                         
   9   9   3         41.72         72.30        15.82 o                         
  11   9   3         13.27         -8.45        11.99 o                         
  13   9   3        159.45        137.44        20.02 o                         
  15   9   3         21.53         39.86        15.63 o                         
  17   9   3         97.82        106.03        16.59 o                         
  19   9   3          0.02        -20.44        20.44 o                         
  21   9   3        162.33        148.79        29.46 o                         
  23   9   3        417.84        405.84        37.59 o                         
 -22  10   3         25.89        -16.71        26.49 o                         
 -20  10   3        177.75        187.47        33.31 o                         
 -18  10   3        236.02        207.56        31.43 o                         
 -16  10   3        651.91        702.03        31.25 o                         
 -14  10   3        626.58        679.91        31.21 o                         
 -12  10   3        272.51        264.68        20.20 o                         
 -10  10   3       1344.76       1159.79        31.85 o                         
  -8  10   3        789.90        754.22        32.34 o                         
  -6  10   3        837.57        693.42        33.13 o                         
  -4  10   3        208.75        240.30        23.77 o                         
  -2  10   3       3404.05       3328.76        64.64 o                         
   0  10   3        654.66        669.36        32.98 o                         
   2  10   3       1604.03       1645.11        49.70 o                         
   4  10   3        132.86        127.29        14.76 o                         
   6  10   3        459.23        553.56        26.72 o                         
   8  10   3         14.52          6.73        14.84 o                         
  10  10   3        158.62        141.07        22.28 o                         
  12  10   3        701.20        743.92        27.71 o                         
  14  10   3        240.78        243.97        21.13 o                         
  16  10   3         88.92         32.86        20.69 o                         
  18  10   3         89.60         22.42        23.74 o                         
  20  10   3        207.14        211.42        30.42 o                         
 -21  11   3        371.59        370.20        32.85 o                         
 -19  11   3        209.57        231.44        27.45 o                         
 -17  11   3         38.91         35.66        25.81 o                         
 -15  11   3       1278.30       1269.87        45.90 o                         
 -13  11   3        335.72        330.49        26.67 o                         
 -11  11   3        955.56        931.97        37.58 o                         
  -9  11   3        400.74        381.16        30.00 o                         
  -7  11   3       1928.76       1800.78        51.97 o                         
  -5  11   3        180.63        175.89        22.49 o                         
  -3  11   3        284.12        211.43        24.90 o                         
  -1  11   3       1284.26       1335.31        50.64 o                         
   1  11   3        286.97        256.85        26.08 o                         
   3  11   3       1302.47       1248.45        53.17 o                         
   5  11   3       1174.95       1148.73        55.79 o                         
   7  11   3        885.95        844.72        37.87 o                         
   9  11   3         74.63         67.45        19.34 o                         
  11  11   3         70.16         62.48        17.94 o                         
  13  11   3        782.79        750.32        38.20 o                         
  15  11   3        685.04        691.76        49.25 o                         
  17  11   3        494.94        469.34        34.98 o                         
  19  11   3        430.21        497.00        36.98 o                         
 -18  12   3        226.68        190.81        45.88 o                         
 -16  12   3        346.40        321.14        45.21 o                         
 -14  12   3         12.62        -26.10        26.10 o                         
 -12  12   3        900.13        987.32        50.14 o                         
 -10  12   3       1024.89       1046.03        47.52 o                         
  -8  12   3        173.16        134.42        20.80 o                         
  -6  12   3          8.16         -8.15        21.21 o                         
  -4  12   3         51.82         16.06        25.43 o                         
  -2  12   3         18.26          4.77        22.14 o                         
   0  12   3        847.61        731.22        45.09 o                         
   2  12   3        932.36        953.95        50.69 o                         
   4  12   3       1003.68       1059.04        54.70 o                         
   6  12   3         79.48         35.61        23.61 o                         
   8  12   3        474.16        479.08        37.07 o                         
  10  12   3        275.30        273.49        28.95 o                         
  12  12   3        477.19        458.88        40.66 o                         
  14  12   3        165.40        205.71        31.03 o                         
  16  12   3         22.17         54.67        31.82 o                         
 -15  13   3        248.18        233.49        45.31 o                         
 -13  13   3       1530.96       1608.41       106.51 o                         
 -11  13   3        275.54        139.84        38.84 o                         
  -9  13   3        222.16        185.70        33.78 o                         
  -7  13   3         11.65          4.73        23.62 o                         
  -5  13   3         60.13         42.11        24.09 o                         
  -3  13   3         79.73         91.24        29.26 o                         
  -1  13   3         18.05          9.99        27.25 o                         
   1  13   3        290.19        243.46        35.45 o                         
   3  13   3        963.24       1029.63        76.87 o                         
   5  13   3        991.00       1118.78        60.06 o                         
   7  13   3         66.50         64.90        31.07 o                         
   9  13   3         74.18         42.32        45.88 o                         
  11  13   3         34.73         32.20        27.90 o                         
  13  13   3          1.07        -29.73        29.73 o                         
  15  13   3         13.90         60.12        84.17 o                         
 -12  14   3        171.73        181.19        46.85 o                         
 -10  14   3          2.02          2.43        40.62 o                         
  -8  14   3          4.53        -30.88        31.68 o                         
  -6  14   3        183.84        132.97        31.67 o                         
  -4  14   3         45.56         57.81        32.46 o                         
  -2  14   3         10.31         36.77        32.34 o                         
   0  14   3          2.21         50.77        32.06 o                         
   2  14   3          0.48        -12.78        30.59 o                         
   4  14   3          4.23         -5.20        30.39 o                         
   6  14   3        207.73        159.68        41.52 o                         
   8  14   3        170.53        141.77        48.67 o                         
  10  14   3         10.56         -8.11        33.51 o                         
  -7  15   3        760.55        723.97        95.54 o                         
  -5  15   3        125.72         96.52        35.93 o                         
  -3  15   3         66.13         87.04        50.66 o                         
  -1  15   3        512.21        520.67        62.95 o                         
   1  15   3        448.37        469.32       106.66 o                         
   3  15   3        161.81        113.69        42.04 o                         
   5  15   3        274.82        212.52        49.79 o                         
 -30   0   4        268.73         94.85        63.85 o                         
 -28   0   4        721.64        871.48        59.85 o                         
 -26   0   4       2433.98       2462.65        85.84 o                         
 -24   0   4        378.33        361.09        39.78 o                         
 -22   0   4        277.24        305.04        27.75 o                         
 -20   0   4      10038.50       9312.45       176.35 o                         
 -18   0   4         59.35         74.72        15.67 o                         
 -16   0   4       6030.18       5699.28       115.53 o                         
 -14   0   4       5848.50       5599.22        98.59 o                         
 -12   0   4       8294.94       8261.51       134.97 o                         
 -10   0   4       7976.75       7759.78       125.05 o                         
  -8   0   4      13105.96      13803.89       231.24 o                         
  -6   0   4         31.87         46.01         8.11 o                         
  -4   0   4        491.99        489.71        14.95 o                         
  -2   0   4       8291.22       8974.25       142.33 o                         
   0   0   4       5928.55       6401.32       109.95 o                         
   2   0   4      71109.14      76456.05      2814.26 o                         
   4   0   4      11862.94      11840.11       257.01 o                         
   6   0   4       5640.54       5602.63       131.96 o                         
   8   0   4       2336.95       2472.94        63.80 o                         
  10   0   4      11512.02      10681.93       262.41 o                         
  12   0   4      11812.45      12273.85       247.05 o                         
  14   0   4      17295.13      16749.72       368.99 o                         
  16   0   4       1677.91       1558.70        65.57 o                         
  18   0   4       1084.64       1089.17        57.44 o                         
  20   0   4       1033.26        885.70        68.62 o                         
  22   0   4        265.17        256.39        54.11 o                         
  24   0   4         18.20         13.94        42.64 o                         
  26   0   4        416.48        392.79        71.70 o                         
  28   0   4         38.68         79.82        54.20 o                         
 -31   1   4        671.43        677.31        49.37 o                         
 -29   1   4        168.12        156.14        26.76 o                         
 -27   1   4       1503.58       1431.99        42.07 o                         
 -25   1   4        810.31        806.05        32.49 o                         
 -23   1   4        179.82        192.66        18.93 o                         
 -21   1   4        168.73        184.52        16.09 o                         
 -19   1   4        974.37       1058.97        28.39 o                         
 -17   1   4       5362.33       5194.39        71.49 o                         
 -15   1   4        151.32        184.32        11.43 o                         
 -13   1   4       6125.03       6095.57        74.00 o                         
 -11   1   4      12978.61      14047.21       153.82 o                         
  -9   1   4       8143.89       7832.23        92.52 o                         
  -7   1   4       2942.71       2674.05        39.48 o                         
  -5   1   4       1021.70        858.41        16.65 o                         
  -3   1   4      15708.96      16014.62       199.46 o                         
  -1   1   4       2008.26       2040.03        28.68 o                         
   1   1   4       6617.29       7045.11        98.13 o                         
   3   1   4       1039.70        955.84        21.99 o                         
   5   1   4      10243.41       9941.98       139.87 o                         
   7   1   4       5816.02       5856.99        87.00 o                         
   9   1   4       6044.41       6205.27        96.83 o                         
  11   1   4       6247.22       6347.13        94.42 o                         
  13   1   4       1529.17       1441.55        30.68 o                         
  15   1   4         17.48          4.02        13.13 o                         
  17   1   4        626.43        667.80        30.09 o                         
  19   1   4        957.18        931.08        39.54 o                         
  21   1   4       1640.98       1598.55        61.18 o                         
  23   1   4        784.57        762.32        44.91 o                         
  25   1   4         81.69        157.00        35.00 o                         
  27   1   4         39.84         57.26        34.22 o                         
 -30   2   4         21.51         32.43        41.52 o                         
 -28   2   4        133.50        149.96        30.69 o                         
 -26   2   4        208.11        175.51        18.56 o                         
 -24   2   4       1746.63       1697.09        39.42 o                         
 -22   2   4        292.86        267.32        16.34 o                         
 -20   2   4       2345.58       2311.56        47.44 o                         
 -18   2   4       1412.40       1462.17        31.02 o                         
 -16   2   4       2367.51       2367.76        39.65 o                         
 -14   2   4       1302.10       1296.78        26.16 o                         
 -12   2   4       3740.11       3856.22        51.98 o                         
 -10   2   4       5030.32       5328.50        67.87 o                         
  -8   2   4        300.29        251.21        12.08 o                         
  -6   2   4       1616.20       1712.60        28.48 o                         
  -4   2   4       1642.94       1937.82        27.76 o                         
  -2   2   4       1646.26       2080.17        31.65 o                         
   0   2   4       2032.30       1824.10        31.02 o                         
   2   2   4       3648.95       3720.52        52.07 o                         
   4   2   4       1718.43       1795.85        28.11 o                         
   6   2   4       1751.71       1968.66        36.07 o                         
   8   2   4         98.29        167.82        11.33 o                         
  10   2   4        277.63        375.53        15.65 o                         
  12   2   4        670.77        697.70        21.46 o                         
  14   2   4       1138.44       1156.50        28.93 o                         
  16   2   4        157.94        154.70        16.79 o                         
  18   2   4        229.15        261.29        18.27 o                         
  20   2   4         62.64         56.06        19.75 o                         
  22   2   4       1705.38       1523.44        49.86 o                         
  24   2   4        391.59        328.54        36.42 o                         
  26   2   4          8.01         59.19        33.09 o                         
  28   2   4        168.11        130.69        37.30 o                         
 -29   3   4         69.34        117.38        32.40 o                         
 -27   3   4        215.33        239.52        31.98 o                         
 -25   3   4        207.65        230.36        25.89 o                         
 -23   3   4         30.54         35.56        16.95 o                         
 -21   3   4        819.94        880.42        31.47 o                         
 -19   3   4        489.36        551.03        24.24 o                         
 -17   3   4        193.39        244.87        16.62 o                         
 -15   3   4       3747.19       3548.97        55.85 o                         
 -13   3   4       3222.76       3024.37        66.29 o                         
 -11   3   4       4788.51       4943.63        73.38 o                         
  -9   3   4       1654.12       1525.44        30.46 o                         
  -7   3   4       1345.27       1262.82        25.94 o                         
  -5   3   4       1506.79       1679.40        28.22 o                         
  -3   3   4        108.35        191.26         9.39 o                         
  -1   3   4       1053.88       1109.35        24.39 o                         
   1   3   4        561.13        645.11        15.88 o                         
   3   3   4       1056.08        768.17        15.92 o                         
   5   3   4        903.78       1016.62        21.01 o                         
   7   3   4       8099.31       8976.08       127.74 o                         
   9   3   4       1825.17       1952.21        33.77 o                         
  11   3   4       2470.70       2491.32        40.50 o                         
  13   3   4       1765.92       1626.49        31.38 o                         
  15   3   4       1286.78       1189.29        26.88 o                         
  17   3   4       1674.74       1632.82        34.11 o                         
  19   3   4          3.63         17.05        14.25 o                         
  21   3   4        103.68         78.82        19.12 o                         
  23   3   4         30.79          2.38        25.33 o                         
  25   3   4         75.96         62.42        31.13 o                         
  27   3   4         28.87         31.76        31.24 o                         
 -30   4   4        305.64        283.90        33.02 o                         
 -28   4   4       1194.21       1345.18        84.45 o                         
 -26   4   4        996.60       1003.10        52.69 o                         
 -24   4   4       1018.24       1019.27        39.89 o                         
 -22   4   4        833.72        899.64        34.18 o                         
 -20   4   4       1706.67       1751.53        42.23 o                         
 -18   4   4       2614.87       2609.28        48.66 o                         
 -16   4   4       9579.57       9758.46       128.86 o                         
 -14   4   4       4601.58       4799.91        72.13 o                         
 -12   4   4       4319.76       4270.39        63.50 o                         
 -10   4   4       2088.27       2146.23        37.06 o                         
  -8   4   4       4958.01       4463.96        68.25 o                         
  -6   4   4       8085.34       8291.38       104.79 o                         
  -4   4   4      13552.35      12994.37       159.10 o                         
  -2   4   4        297.67        239.46        10.79 o                         
   0   4   4       7630.01       7571.35        95.34 o                         
   2   4   4      13128.23      13337.76       170.18 o                         
   4   4   4       1830.79       1542.88        25.86 o                         
   6   4   4       3715.00       4335.35        63.56 o                         
   8   4   4       3610.47       3470.36        49.87 o                         
  10   4   4       1185.34       1029.62        26.32 o                         
  12   4   4       3471.61       3545.29        54.65 o                         
  14   4   4       1542.64       1546.42        32.62 o                         
  16   4   4       2781.38       2583.32        45.60 o                         
  18   4   4       1792.15       1596.45        45.23 o                         
  20   4   4        260.54        258.62        27.82 o                         
  22   4   4        696.78        739.97        34.35 o                         
  24   4   4        150.23        120.51        28.96 o                         
  26   4   4        203.76        151.01        49.21 o                         
 -29   5   4         84.51         87.10        28.41 o                         
 -27   5   4        372.61        415.00        33.51 o                         
 -25   5   4       1285.85       1391.18        60.83 o                         
 -23   5   4       1535.01       1514.82        54.74 o                         
 -21   5   4       1240.13       1290.12        40.92 o                         
 -19   5   4       2748.94       2850.65        55.71 o                         
 -17   5   4        902.95       1031.82        31.04 o                         
 -15   5   4       1362.05       1394.79        31.99 o                         
 -13   5   4       1623.13       1719.50        34.16 o                         
 -11   5   4       5201.17       4878.26        70.35 o                         
  -9   5   4       5301.16       5262.94        76.30 o                         
  -7   5   4       7343.78       7393.88        94.75 o                         
  -5   5   4       5531.63       5569.61        71.47 o                         
  -3   5   4      26578.17      28552.53       340.63 o                         
  -1   5   4       7442.81       7062.56        93.46 o                         
   1   5   4       5342.33       4985.53        67.79 o                         
   3   5   4       8243.11       8174.75       107.68 o                         
   5   5   4       7921.67       7588.55       105.90 o                         
   7   5   4      10756.15      10824.21       137.71 o                         
   9   5   4       1123.49       1116.52        25.08 o                         
  11   5   4      10605.16      10416.35       128.04 o                         
  13   5   4       5200.22       5179.19        85.09 o                         
  15   5   4       1184.11       1103.20        27.68 o                         
  17   5   4       2283.41       2144.06        43.52 o                         
  19   5   4        335.41        271.94        18.02 o                         
  21   5   4        178.16        202.70        22.90 o                         
  23   5   4        193.81        144.55        27.50 o                         
  25   5   4        703.13        705.42        61.07 o                         
  27   5   4        754.92        678.01        74.70 o                         
 -28   6   4        189.87        206.69        32.54 o                         
 -26   6   4        398.01        443.54        38.87 o                         
 -24   6   4         41.41         89.91        23.20 o                         
 -22   6   4         96.01         81.36        21.76 o                         
 -20   6   4         12.30         28.96        17.26 o                         
 -18   6   4       1181.96       1241.04        36.46 o                         
 -16   6   4        501.07        537.04        23.18 o                         
 -14   6   4         80.86         66.07        13.55 o                         
 -12   6   4         31.33         27.63        10.64 o                         
 -10   6   4          6.14         -8.21         8.38 o                         
  -8   6   4       5047.90       5473.92        74.46 o                         
  -6   6   4       8090.82       8404.28       104.76 o                         
  -4   6   4       3440.60       3736.35        61.84 o                         
  -2   6   4       4661.12       4485.90        65.33 o                         
   0   6   4         54.74         61.00         9.50 o                         
   2   6   4       5588.45       5395.38        77.06 o                         
   4   6   4         31.87         29.06         9.64 o                         
   6   6   4       1757.15       1780.48        38.36 o                         
   8   6   4       1074.25       1008.84        26.69 o                         
  10   6   4       7686.43       7986.38        97.10 o                         
  12   6   4       5013.93       5211.38        72.96 o                         
  14   6   4         69.54         85.48        15.31 o                         
  16   6   4        492.86        533.14        23.95 o                         
  18   6   4         27.96          8.47        12.75 o                         
  20   6   4        383.40        426.69        24.47 o                         
  22   6   4        357.32        316.00        35.76 o                         
  24   6   4          9.26         -5.27        27.20 o                         
  26   6   4        426.07        422.55       113.37 o                         
 -27   7   4         19.09         42.51        25.93 o                         
 -25   7   4         44.11         35.14        23.59 o                         
 -23   7   4         60.76         55.92        21.71 o                         
 -21   7   4         15.68         48.52        21.76 o                         
 -19   7   4        384.77        437.80        26.30 o                         
 -17   7   4         17.95          9.86        14.85 o                         
 -15   7   4        326.49        295.40        20.06 o                         
 -13   7   4        253.29        302.08        19.56 o                         
 -11   7   4        203.94        152.92        13.41 o                         
  -9   7   4          7.86          0.37         7.06 o                         
  -7   7   4          1.81         -3.86         7.37 o                         
  -5   7   4          4.99         -9.84         9.84 o                         
  -3   7   4        767.08        859.44        27.18 o                         
  -1   7   4       1003.93       1190.46        27.95 o                         
   1   7   4       1353.83       1162.83        29.23 o                         
   3   7   4       2123.78       2041.12        42.70 o                         
   5   7   4       7700.98       6987.57       102.69 o                         
   7   7   4       1173.86       1231.35        32.11 o                         
   9   7   4         26.92         22.66        12.48 o                         
  11   7   4         11.66         11.78        10.75 o                         
  13   7   4        113.57        138.82        15.27 o                         
  15   7   4        160.83        209.69        20.45 o                         
  17   7   4        494.50        472.13        25.29 o                         
  19   7   4         77.91         88.57        18.36 o                         
  21   7   4          9.79         25.97        24.81 o                         
  23   7   4         11.58        -25.93        36.03 o                         
  25   7   4        143.33        111.27        44.55 o                         
 -26   8   4        106.95         63.73        27.62 o                         
 -24   8   4        181.20        133.65        27.07 o                         
 -22   8   4        681.34        756.58        38.92 o                         
 -20   8   4        930.06        870.19        37.01 o                         
 -18   8   4        344.59        371.57        24.89 o                         
 -16   8   4        103.17        114.01        17.35 o                         
 -14   8   4        809.20        866.41        29.72 o                         
 -12   8   4       3400.52       3443.99        60.37 o                         
 -10   8   4       2165.33       1971.24        35.89 o                         
  -8   8   4       1269.33       1276.09        29.71 o                         
  -6   8   4        269.59        283.09        18.91 o                         
  -4   8   4        818.77        847.80        31.02 o                         
  -2   8   4        540.53        610.27        25.21 o                         
   0   8   4       4056.71       3967.02        61.20 o                         
   2   8   4      22562.53      22771.20       299.27 o                         
   4   8   4       1586.51       1593.50        40.46 o                         
   6   8   4       1556.04       1528.05        39.92 o                         
   8   8   4        827.88        853.13        31.79 o                         
  10   8   4       1356.32       1384.07        42.90 o                         
  12   8   4        610.69        659.98        27.63 o                         
  14   8   4        213.43        264.67        20.56 o                         
  16   8   4       2542.51       2680.86        61.16 o                         
  18   8   4        193.10        190.80        25.69 o                         
  20   8   4         22.67         -5.68        16.43 o                         
  22   8   4         40.50         -4.00        33.73 o                         
  24   8   4        315.76        356.78        49.97 o                         
 -25   9   4        262.20        239.58        31.62 o                         
 -23   9   4         62.90         50.29        25.38 o                         
 -21   9   4        758.58        685.16        35.97 o                         
 -19   9   4       1241.72       1295.90        42.41 o                         
 -17   9   4        978.69        986.79        35.84 o                         
 -15   9   4        174.47        177.34        19.18 o                         
 -13   9   4        857.79        851.39        28.71 o                         
 -11   9   4       4552.39       4292.96        73.99 o                         
  -9   9   4       1849.36       1637.92        39.18 o                         
  -7   9   4       2910.86       2876.38        65.21 o                         
  -5   9   4       3325.05       3225.91        62.92 o                         
  -3   9   4       2908.86       2967.30        57.66 o                         
  -1   9   4         54.63         75.90        15.16 o                         
   1   9   4        188.74        157.59        14.89 o                         
   3   9   4       1063.45       1034.71        32.33 o                         
   5   9   4        478.58        481.41        23.49 o                         
   7   9   4       2877.70       2832.84        61.08 o                         
   9   9   4       1203.19       1143.68        40.81 o                         
  11   9   4       1690.43       1681.10        38.14 o                         
  13   9   4        104.66        108.74        17.76 o                         
  15   9   4        470.67        535.61        29.58 o                         
  17   9   4        874.02        927.65        35.51 o                         
  19   9   4        527.07        580.16        37.53 o                         
  21   9   4        121.18        131.19        33.57 o                         
 -22  10   4         69.92         55.26        35.38 o                         
 -20  10   4         10.69        -23.28        23.28 o                         
 -18  10   4          5.92         -8.31        19.17 o                         
 -16  10   4        595.95        680.23        43.68 o                         
 -14  10   4        622.63        656.23        34.63 o                         
 -12  10   4        749.24        697.68        28.14 o                         
 -10  10   4        607.47        544.43        29.93 o                         
  -8  10   4       2456.28       2396.56        53.82 o                         
  -6  10   4       3441.96       3364.23        71.74 o                         
  -4  10   4        174.62        156.90        19.51 o                         
  -2  10   4         52.81         46.37        16.29 o                         
   0  10   4         10.12         13.03        16.43 o                         
   2  10   4        142.64        168.47        16.05 o                         
   4  10   4       1162.31       1098.73        34.85 o                         
   6  10   4         24.48         53.88        16.70 o                         
   8  10   4        113.11        144.99        19.91 o                         
  10  10   4        511.07        453.98        31.26 o                         
  12  10   4       1121.13       1095.79        32.21 o                         
  14  10   4        781.57        877.78        33.78 o                         
  16  10   4        650.43        771.49        36.85 o                         
  18  10   4        495.54        505.25        45.87 o                         
  20  10   4         25.98        -16.86        26.17 o                         
 -21  11   4          6.86        -24.83        24.83 o                         
 -19  11   4         12.28         21.57        21.78 o                         
 -17  11   4         16.57          3.17        20.36 o                         
 -15  11   4         44.67         47.69        20.92 o                         
 -13  11   4          2.22         -0.12        15.86 o                         
 -11  11   4         15.79         27.03        16.41 o                         
  -9  11   4         14.04          1.00        21.95 o                         
  -7  11   4        126.31        154.51        23.43 o                         
  -5  11   4        172.87        203.63        23.50 o                         
  -3  11   4          5.48        -16.54        16.54 o                         
  -1  11   4          0.85         23.75        20.17 o                         
   1  11   4        226.61        173.04        23.76 o                         
   3  11   4        117.94        134.52        23.97 o                         
   5  11   4          0.62         -7.79        20.92 o                         
   7  11   4        231.85        280.50        25.04 o                         
   9  11   4       1371.95       1515.13        72.56 o                         
  11  11   4         23.24         50.73        18.93 o                         
  13  11   4         49.17         57.13        21.17 o                         
  15  11   4          7.99          9.42        23.49 o                         
  17  11   4         24.99        -24.33        24.33 o                         
  19  11   4          3.39        -22.72        22.72 o                         
 -18  12   4         16.01         -8.99        36.64 o                         
 -16  12   4        207.51        164.63        35.64 o                         
 -14  12   4        117.80        112.83        29.72 o                         
 -12  12   4         62.67         79.55        27.52 o                         
 -10  12   4        151.53        177.67        27.62 o                         
  -8  12   4         28.72         60.04        21.97 o                         
  -6  12   4        312.04        232.35        26.26 o                         
  -4  12   4         37.15         45.46        26.32 o                         
  -2  12   4        979.90        923.48        46.35 o                         
   0  12   4          2.07         54.90        25.65 o                         
   2  12   4         72.62         64.60        25.70 o                         
   4  12   4          2.31         21.70        26.38 o                         
   6  12   4        235.80        174.94        40.18 o                         
   8  12   4        129.02        153.16        27.52 o                         
  10  12   4          1.91         30.05        26.41 o                         
  12  12   4          1.43        -12.20        21.38 o                         
  14  12   4        155.37        166.46        30.32 o                         
  16  12   4        309.37        313.00        36.93 o                         
 -15  13   4        369.65        535.39        56.25 o                         
 -13  13   4         28.91        -23.71        28.71 o                         
 -11  13   4       1363.76       1294.52        59.83 o                         
  -9  13   4        373.79        257.35        32.16 o                         
  -7  13   4        111.08        107.23        26.06 o                         
  -5  13   4        272.45        231.45        30.96 o                         
  -3  13   4        846.36        777.57        50.54 o                         
  -1  13   4        183.33        170.68        39.23 o                         
   1  13   4        109.50         96.90        39.98 o                         
   3  13   4        858.88        742.96        48.88 o                         
   5  13   4        565.42        707.40        51.50 o                         
   7  13   4        380.18        302.37        39.91 o                         
   9  13   4        548.40        518.44        47.39 o                         
  11  13   4        364.41        388.52        37.92 o                         
  13  13   4        168.79        147.97        61.22 o                         
 -12  14   4        205.93        204.66        59.39 o                         
 -10  14   4          5.37        -23.36        41.34 o                         
  -8  14   4        412.80        437.40        45.33 o                         
  -6  14   4        198.80        180.32        40.10 o                         
  -4  14   4        478.71        427.94        54.13 o                         
  -2  14   4        223.52        185.56        37.59 o                         
   0  14   4        310.98        299.67        58.39 o                         
   2  14   4        351.24        283.15        39.52 o                         
   4  14   4        762.38        835.48        59.59 o                         
   6  14   4        602.74        670.08        56.15 o                         
   8  14   4        253.03        193.68        67.60 o                         
  10  14   4        114.84         66.41        33.13 o                         
  -5  15   4         18.20         12.51        37.51 o                         
  -3  15   4        162.02        112.55        47.06 o                         
  -1  15   4         85.25        137.59        45.45 o                         
   1  15   4         59.12         91.81        42.11 o                         
   3  15   4         56.61         36.22        37.43 o                         
 -31   1   5         22.42         18.90        37.34 o                         
 -29   1   5        107.31        129.44        32.15 o                         
 -27   1   5        760.83        715.30        33.18 o                         
 -25   1   5         30.57         19.28        18.19 o                         
 -23   1   5        464.82        473.31        23.68 o                         
 -21   1   5       2150.87       2083.48        41.06 o                         
 -19   1   5       1136.51       1180.21        29.60 o                         
 -17   1   5       4697.28       4453.76        60.54 o                         
 -15   1   5        891.44        952.38        22.51 o                         
 -13   1   5      11100.23      11401.45       128.68 o                         
 -11   1   5        224.99        269.87        11.19 o                         
  -9   1   5      16623.50      17745.78       219.92 o                         
  -7   1   5       9974.98      11154.42       144.62 o                         
  -5   1   5       2640.89       2562.49        35.92 o                         
  -3   1   5        531.95        401.37         9.73 o                         
  -1   1   5       1443.69       1109.31        16.83 o                         
   1   1   5         76.52         49.33         4.42 o                         
   3   1   5       1463.52       1365.22        25.09 o                         
   5   1   5        586.89        573.44        17.51 o                         
   7   1   5       7313.74       7228.19       105.32 o                         
   9   1   5       5704.05       5610.46        90.15 o                         
  11   1   5       3716.33       3721.95        62.43 o                         
  13   1   5       3406.92       3597.60        63.75 o                         
  15   1   5       5616.22       5677.02        91.63 o                         
  17   1   5        674.20        794.27        33.62 o                         
  19   1   5        980.26        961.26        42.56 o                         
  21   1   5        148.79        175.43        32.42 o                         
  23   1   5         15.51         38.51        26.79 o                         
  25   1   5        338.46        256.43        39.40 o                         
  27   1   5         97.15        149.01        35.62 o                         
 -30   2   5        134.32        168.55        37.22 o                         
 -28   2   5        239.86        188.71        28.26 o                         
 -26   2   5       1265.47       1268.01        42.55 o                         
 -24   2   5        813.14        823.97        28.86 o                         
 -22   2   5       2592.46       2601.07        48.47 o                         
 -20   2   5        189.02        203.93        15.98 o                         
 -18   2   5        403.38        468.95        19.11 o                         
 -16   2   5       1267.68       1217.13        26.44 o                         
 -14   2   5       3276.64       3413.52        49.93 o                         
 -12   2   5      34562.85      35370.00       419.84 o                         
 -10   2   5       7624.20       7787.80        97.22 o                         
  -8   2   5       8294.75       8122.20       108.74 o                         
  -6   2   5       5057.41       5296.95        71.45 o                         
  -4   2   5       8005.46       7828.24        90.60 o                         
  -2   2   5       1793.53       1456.56        22.06 o                         
   0   2   5       4312.32       4073.96        52.07 o                         
   2   2   5       1486.61       1198.84        20.84 o                         
   4   2   5      10506.75      10831.50       131.26 o                         
   6   2   5      14219.20      13816.81       186.74 o                         
   8   2   5       5357.16       5669.31        87.17 o                         
  10   2   5       4409.42       4271.98        77.73 o                         
  12   2   5       3058.12       3015.35        59.10 o                         
  14   2   5       3582.97       3486.79        65.25 o                         
  16   2   5       3149.77       3258.51        64.12 o                         
  18   2   5       3575.31       3475.44        72.92 o                         
  20   2   5       1560.57       1492.49        64.48 o                         
  22   2   5       1479.24       1381.09        59.71 o                         
  24   2   5        236.54        252.73        36.87 o                         
  26   2   5        153.42        208.26        36.25 o                         
 -29   3   5        690.97        789.04        44.10 o                         
 -27   3   5       1194.67       1250.87        54.20 o                         
 -25   3   5        193.78        151.10        23.70 o                         
 -23   3   5       1380.19       1373.63        41.30 o                         
 -21   3   5       1292.95       1377.85        42.15 o                         
 -19   3   5       1921.18       1882.35        48.31 o                         
 -17   3   5        569.79        556.68        22.45 o                         
 -15   3   5       1791.98       1933.78        36.69 o                         
 -13   3   5       3029.05       2939.96        54.28 o                         
 -11   3   5       4409.12       4419.38        68.26 o                         
  -9   3   5       2906.39       2690.54        44.69 o                         
  -7   3   5       5360.85       5342.39        69.24 o                         
  -5   3   5       6027.06       6237.59        76.80 o                         
  -3   3   5      15449.79      14710.02       164.67 o                         
  -1   3   5       8692.72       9126.52       117.87 o                         
   1   3   5      33134.50      34741.41       488.48 o                         
   3   3   5       1087.97        858.32        22.45 o                         
   5   3   5        708.77       1003.70        23.27 o                         
   7   3   5       2060.94       1678.58        35.15 o                         
   9   3   5       8921.86       8922.33       129.92 o                         
  11   3   5       1243.87       1249.03        38.38 o                         
  13   3   5        566.43        627.17        23.08 o                         
  15   3   5        694.91        702.14        25.98 o                         
  17   3   5       2360.39       2253.11        55.91 o                         
  19   3   5        291.02        340.95        29.72 o                         
  21   3   5       1139.55       1143.77        59.15 o                         
  23   3   5        524.27        472.19        43.67 o                         
  25   3   5        199.03        208.39        37.47 o                         
  27   3   5        501.91        410.48        47.32 o                         
 -30   4   5         81.42        131.51        30.35 o                         
 -28   4   5        549.10        568.31        39.01 o                         
 -26   4   5        280.57        272.25        29.97 o                         
 -24   4   5       1019.84       1158.40        40.73 o                         
 -22   4   5        337.30        383.26        25.87 o                         
 -20   4   5        494.98        576.14        25.98 o                         
 -18   4   5        255.57        276.07        19.54 o                         
 -16   4   5        433.06        458.84        21.30 o                         
 -14   4   5       2963.57       2743.66        46.39 o                         
 -12   4   5       1288.97       1292.26        28.10 o                         
 -10   4   5       1564.57       1369.12        45.39 o                         
  -8   4   5        153.18        157.98         8.42 o                         
  -6   4   5          3.50         -6.50         6.50 o                         
  -4   4   5      10763.82      11473.95       138.64 o                         
  -2   4   5       9182.65       9838.43       131.49 o                         
   0   4   5         65.47        147.94        11.70 o                         
   2   4   5       3651.59       3464.09        48.11 o                         
   4   4   5         53.58         35.54         7.31 o                         
   6   4   5       1419.88       1330.08        28.67 o                         
   8   4   5        149.36        140.17        11.60 o                         
  10   4   5        238.83        317.66        17.35 o                         
  12   4   5       1403.27       1351.93        36.37 o                         
  14   4   5         29.61         16.47         9.82 o                         
  16   4   5        200.17        230.24        15.59 o                         
  18   4   5         73.42         54.36        19.38 o                         
  20   4   5         56.35         72.03        25.89 o                         
  22   4   5         10.58         24.05        24.82 o                         
  24   4   5         76.54         55.77        30.91 o                         
  26   4   5        368.49        309.12        64.95 o                         
 -29   5   5          2.63         17.15        29.63 o                         
 -27   5   5         28.42         21.29        23.62 o                         
 -25   5   5         59.91         91.50        23.25 o                         
 -23   5   5        320.44        354.65        30.36 o                         
 -21   5   5        123.86        155.08        20.78 o                         
 -19   5   5         56.92         49.88        14.80 o                         
 -17   5   5        239.39        290.34        18.79 o                         
 -15   5   5        895.82       1005.11        28.06 o                         
 -13   5   5        617.99        628.36        22.92 o                         
 -11   5   5       1130.83       1159.27        26.37 o                         
  -9   5   5       1249.58       1304.84        28.52 o                         
  -7   5   5       2302.37       2171.93        37.27 o                         
  -5   5   5       3110.38       3699.08        52.49 o                         
  -3   5   5        181.15        190.36        12.67 o                         
  -1   5   5        818.17        829.88        20.73 o                         
   1   5   5       2620.42       2668.07        41.38 o                         
   3   5   5        517.68        487.25        14.37 o                         
   5   5   5       1004.68       1019.36        28.94 o                         
   7   5   5         92.33         46.63        10.24 o                         
   9   5   5        872.72        785.85        27.33 o                         
  11   5   5       2921.68       3259.36        54.93 o                         
  13   5   5        446.01        474.71        20.21 o                         
  15   5   5        502.73        505.93        23.69 o                         
  17   5   5        175.00        203.12        19.40 o                         
  19   5   5          6.51        -17.89        20.61 o                         
  21   5   5        235.17        135.30        35.84 o                         
  23   5   5        130.13        126.18        33.68 o                         
  25   5   5          0.72        -16.07        28.17 o                         
 -28   6   5        118.24         99.45        28.01 o                         
 -26   6   5        677.42        749.31        40.42 o                         
 -24   6   5       2384.60       2545.59        83.33 o                         
 -22   6   5       1610.31       1660.98        50.03 o                         
 -20   6   5       1115.50       1120.61        37.85 o                         
 -18   6   5       1345.64       1327.38        36.55 o                         
 -16   6   5       1634.38       1700.76        37.92 o                         
 -14   6   5       1704.16       1618.53        38.57 o                         
 -12   6   5        373.61        417.62        18.15 o                         
 -10   6   5       1108.02       1139.90        25.55 o                         
  -8   6   5      10786.99      11207.16       147.45 o                         
  -6   6   5       4755.47       4730.40        65.90 o                         
  -4   6   5       6263.89       6434.75        95.40 o                         
  -2   6   5       5099.40       5316.61        82.38 o                         
   0   6   5       5014.25       4910.19        75.86 o                         
   2   6   5       1976.78       1964.10        35.50 o                         
   4   6   5       4822.91       4932.96        70.34 o                         
   6   6   5      13047.49      12590.62       159.40 o                         
   8   6   5        106.44        116.06        12.79 o                         
  10   6   5        962.09       1104.65        46.91 o                         
  12   6   5        939.61        944.03        28.53 o                         
  14   6   5        301.62        306.85        18.92 o                         
  16   6   5       1482.37       1465.72        40.71 o                         
  18   6   5        359.52        405.11        24.73 o                         
  20   6   5        619.69        737.86        40.09 o                         
  22   6   5        309.67        316.72        33.49 o                         
  24   6   5          7.73        -28.22        28.22 o                         
 -27   7   5        330.33        324.88        34.98 o                         
 -25   7   5        399.42        491.96        35.57 o                         
 -23   7   5        770.45        864.51        45.70 o                         
 -21   7   5       2362.20       2559.16        84.60 o                         
 -19   7   5       1751.35       1786.45        45.68 o                         
 -17   7   5       1726.42       1805.07        45.19 o                         
 -15   7   5       1556.06       1584.91        37.95 o                         
 -13   7   5       1647.38       1636.37        36.21 o                         
 -11   7   5        228.17        268.84        15.49 o                         
  -9   7   5       1821.23       1699.13        39.98 o                         
  -7   7   5       6360.84       6731.12        90.83 o                         
  -5   7   5       1890.45       1753.65        38.10 o                         
  -3   7   5       5803.06       5767.32        80.55 o                         
  -1   7   5       6031.34       5667.33        78.82 o                         
   1   7   5      10789.74      10955.35       143.48 o                         
   3   7   5         62.20         83.54        11.73 o                         
   5   7   5       1358.45       1286.56        29.28 o                         
   7   7   5       5458.40       5301.32        78.99 o                         
   9   7   5       1576.08       1581.76        36.71 o                         
  11   7   5       5055.58       5063.48        81.23 o                         
  13   7   5        310.55        375.45        23.20 o                         
  15   7   5       4225.29       4383.61        93.44 o                         
  17   7   5       1701.72       1717.15        47.42 o                         
  19   7   5        160.21        181.26        19.41 o                         
  21   7   5        713.12        733.20        45.38 o                         
  23   7   5         77.01         21.70        35.05 o                         
 -26   8   5         21.93         33.88        26.61 o                         
 -24   8   5         71.70         46.06        25.13 o                         
 -22   8   5        171.26        127.23        27.03 o                         
 -20   8   5         84.23         34.47        20.09 o                         
 -18   8   5          6.28         -5.69        17.47 o                         
 -16   8   5         90.92        103.00        17.64 o                         
 -14   8   5        448.64        488.83        23.41 o                         
 -12   8   5       1198.28       1196.69        32.27 o                         
 -10   8   5        571.18        575.30        20.26 o                         
  -8   8   5        286.57        340.79        16.82 o                         
  -6   8   5        985.20        948.01        28.18 o                         
  -4   8   5       1820.61       1686.63        42.03 o                         
  -2   8   5       3066.99       2996.30        52.00 o                         
   0   8   5         34.05         26.34        10.26 o                         
   2   8   5        264.44        338.90        18.07 o                         
   4   8   5        442.45        481.70        22.75 o                         
   6   8   5        566.89        581.39        26.60 o                         
   8   8   5       1497.68       1488.87        37.60 o                         
  10   8   5        847.61        898.82        33.82 o                         
  12   8   5       1026.49       1108.65        39.93 o                         
  14   8   5       3643.41       3534.55        71.72 o                         
  16   8   5       2236.31       2199.10        54.15 o                         
  18   8   5        156.23        163.99        21.93 o                         
  20   8   5        367.08        364.95        32.21 o                         
  22   8   5        109.21         86.67        50.91 o                         
 -25   9   5         23.19         -7.83        26.74 o                         
 -23   9   5          9.28         41.79        24.75 o                         
 -21   9   5        587.71        587.15        34.42 o                         
 -19   9   5        174.86        144.91        24.97 o                         
 -17   9   5          3.83        -16.94        16.94 o                         
 -15   9   5         11.13         -1.85        15.29 o                         
 -13   9   5          5.27         -1.36        12.96 o                         
 -11   9   5          8.26         18.36        12.19 o                         
  -9   9   5         92.60         99.63        14.24 o                         
  -7   9   5        353.82        315.34        16.90 o                         
  -5   9   5         74.74         90.66        15.92 o                         
  -3   9   5        415.17        400.84        24.27 o                         
  -1   9   5       2882.48       2763.97        52.19 o                         
   1   9   5        362.22        374.72        19.79 o                         
   3   9   5        485.33        546.40        25.94 o                         
   5   9   5          0.29          3.37        13.56 o                         
   7   9   5        326.04        350.47        31.10 o                         
   9   9   5          0.84          4.15        13.19 o                         
  11   9   5         46.28         61.90        13.72 o                         
  13   9   5        898.17       1060.60        39.92 o                         
  15   9   5         14.82         40.09        19.48 o                         
  17   9   5         88.57         52.03        19.10 o                         
  19   9   5         74.94         86.88        37.93 o                         
  21   9   5        136.26        170.36        41.28 o                         
 -22  10   5        144.21        122.62        27.01 o                         
 -20  10   5         72.62         73.66        23.45 o                         
 -18  10   5        149.32        109.64        28.82 o                         
 -16  10   5        345.12        335.89        25.11 o                         
 -14  10   5        306.84        325.96        26.98 o                         
 -12  10   5        355.95        334.83        21.03 o                         
 -10  10   5        573.05        544.86        21.79 o                         
  -8  10   5        573.21        609.91        31.66 o                         
  -6  10   5        733.08        718.49        30.64 o                         
  -4  10   5         21.62         25.84        16.20 o                         
  -2  10   5         91.66         64.30        16.55 o                         
   0  10   5        307.51        312.08        24.72 o                         
   2  10   5        780.63        778.47        28.39 o                         
   4  10   5       1175.54       1152.85        38.39 o                         
   6  10   5       2779.37       2663.86        61.24 o                         
   8  10   5        149.73        159.01        21.97 o                         
  10  10   5        264.71        238.98        25.65 o                         
  12  10   5        301.33        319.00        24.06 o                         
  14  10   5         80.82         46.95        25.32 o                         
  16  10   5         82.25         79.67        32.48 o                         
  18  10   5         60.55         45.37        25.53 o                         
  20  10   5        435.74        350.63        36.24 o                         
 -21  11   5         10.66         10.62        23.62 o                         
 -19  11   5         75.85         69.16        22.51 o                         
 -17  11   5        840.05        874.48        38.76 o                         
 -15  11   5       1831.75       1803.09        53.59 o                         
 -13  11   5        707.10        662.50        28.47 o                         
 -11  11   5        205.50        178.26        20.20 o                         
  -9  11   5        895.90        924.33        50.69 o                         
  -7  11   5       4780.54       4420.26        93.98 o                         
  -5  11   5       1740.71       1727.19        56.68 o                         
  -3  11   5        258.96        276.24        25.09 o                         
  -1  11   5       1499.43       1490.43        51.95 o                         
   1  11   5        652.77        717.51        40.32 o                         
   3  11   5        797.70        772.00        39.67 o                         
   5  11   5        844.24        835.52        33.58 o                         
   7  11   5       1433.09       1667.10        79.58 o                         
   9  11   5       1039.60       1141.89        43.45 o                         
  11  11   5        831.11        847.46        40.43 o                         
  13  11   5        620.24        674.81        61.25 o                         
  15  11   5        529.00        681.25        62.45 o                         
  17  11   5        108.75         71.59        45.54 o                         
 -18  12   5        201.42        169.94        43.70 o                         
 -16  12   5        119.33        152.21        38.72 o                         
 -14  12   5        325.12        277.65        36.35 o                         
 -12  12   5       1330.14       1386.88        56.14 o                         
 -10  12   5        526.61        579.83        33.12 o                         
  -8  12   5        713.30        758.43        37.54 o                         
  -6  12   5        674.79        652.12        34.66 o                         
  -4  12   5       1372.98       1251.03        72.85 o                         
  -2  12   5        653.77        680.82        46.69 o                         
   0  12   5        243.29        247.73        32.52 o                         
   2  12   5        635.74        672.96        48.27 o                         
   4  12   5        763.98        730.71        45.62 o                         
   6  12   5        625.15        628.81        54.44 o                         
   8  12   5       1341.72       1509.67        52.32 o                         
  10  12   5        335.82        392.24        30.55 o                         
  12  12   5        110.64        115.46        24.92 o                         
  14  12   5        289.20        320.76        35.99 o                         
  16  12   5        148.12        204.30        43.17 o                         
 -15  13   5         96.46        117.62        41.14 o                         
 -13  13   5         28.03        -20.15        29.76 o                         
 -11  13   5          1.74         23.36        38.06 o                         
  -9  13   5         55.87         62.40        29.63 o                         
  -7  13   5        109.48         89.74        26.30 o                         
  -5  13   5          2.07        -24.33        24.33 o                         
  -3  13   5          5.86          4.74        28.55 o                         
  -1  13   5         14.39        -26.89        26.89 o                         
   1  13   5        179.22        200.15        32.04 o                         
   3  13   5          2.43        -27.60        27.60 o                         
   5  13   5         67.28         53.48        29.68 o                         
   7  13   5         94.41         88.37        37.49 o                         
   9  13   5         58.85         35.49        34.86 o                         
  11  13   5         32.31         33.56        34.54 o                         
  13  13   5          1.45        -25.04        29.21 o                         
 -12  14   5        130.39        142.09        44.03 o                         
 -10  14   5         10.71        -42.62        43.72 o                         
  -8  14   5          1.96         -6.61        31.95 o                         
  -6  14   5         22.35         55.24        30.91 o                         
  -4  14   5         13.23         29.14        29.82 o                         
  -2  14   5         78.73         34.36        35.75 o                         
   0  14   5        158.02        101.18        35.06 o                         
   2  14   5        390.32        326.36        37.61 o                         
   4  14   5         65.00         27.86        30.01 o                         
   6  14   5         29.06         54.66        41.75 o                         
   8  14   5         39.41         18.07        41.45 o                         
  -5  15   5        140.38        127.61        40.33 o                         
  -3  15   5        153.49         98.17        37.22 o                         
  -1  15   5        205.37         51.11        45.56 o                         
   1  15   5        518.77        540.81        97.67 o                         
 -30   0   6        456.01        568.60        91.43 o                         
 -28   0   6        674.76        702.54        65.53 o                         
 -26   0   6        183.45        163.45        30.68 o                         
 -24   0   6        720.41        672.50        45.87 o                         
 -22   0   6       8874.84       8770.00       177.02 o                         
 -20   0   6       1574.85       1535.49        50.87 o                         
 -18   0   6       3728.25       3601.62        74.32 o                         
 -16   0   6       8543.59       8383.86       142.66 o                         
 -14   0   6       3409.61       3038.82        60.96 o                         
 -12   0   6       6914.12       7371.84       135.78 o                         
 -10   0   6      16774.63      17355.67       290.88 o                         
  -8   0   6     133857.75     150802.52      7496.33 o                         
  -6   0   6       5546.02       5298.58       113.85 o                         
  -4   0   6       6575.82       6587.36       104.34 o                         
  -2   0   6        117.43        126.65         9.39 o                         
   0   0   6       1011.75       1177.54        27.04 o                         
   2   0   6       4265.66       4257.66        80.14 o                         
   4   0   6      12775.36      13165.19       234.77 o                         
   6   0   6       3992.27       3642.71        78.41 o                         
   8   0   6       7703.64       7703.72       170.01 o                         
  10   0   6       6254.60       5908.60       142.46 o                         
  12   0   6       3570.50       3648.88        96.29 o                         
  14   0   6       3953.25       3771.94        91.23 o                         
  16   0   6       1779.39       1856.32        63.71 o                         
  18   0   6        190.41        259.18        34.20 o                         
  20   0   6        463.93        462.05        52.47 o                         
  22   0   6        586.00        602.46        59.92 o                         
  24   0   6       2611.77       2988.68       162.11 o                         
  26   0   6       2721.91       2761.90       156.88 o                         
 -31   1   6        417.12        350.20        58.37 o                         
 -29   1   6        233.83        299.19        33.29 o                         
 -27   1   6        447.85        434.46        31.44 o                         
 -25   1   6        993.57        922.03        36.37 o                         
 -23   1   6       1721.93       1676.36        38.46 o                         
 -21   1   6         13.03          8.39        12.19 o                         
 -19   1   6        152.71        155.20        14.29 o                         
 -17   1   6       2929.79       2874.64        43.62 o                         
 -15   1   6       1127.05       1047.62        22.90 o                         
 -13   1   6       5142.43       4988.00        63.06 o                         
 -11   1   6       1793.83       1788.45        31.07 o                         
  -9   1   6       7659.04       8001.14       108.37 o                         
  -7   1   6       9064.89       9347.16       119.73 o                         
  -5   1   6      14811.72      14821.21       155.25 o                         
  -3   1   6       3486.74       3268.14        38.92 o                         
  -1   1   6       1028.70        955.13        16.23 o                         
   1   1   6       7541.51       7353.90        80.01 o                         
   3   1   6       5802.16       5813.29        83.02 o                         
   5   1   6       9938.99      10586.10       144.47 o                         
   7   1   6       3453.59       3313.90        53.67 o                         
   9   1   6       2461.10       2312.67        50.16 o                         
  11   1   6       4453.10       4415.53        77.12 o                         
  13   1   6       3371.85       3259.28        60.37 o                         
  15   1   6       1064.44       1055.50        36.63 o                         
  17   1   6        436.63        436.88        28.11 o                         
  19   1   6        937.73       1014.71        47.63 o                         
  21   1   6        925.72        819.30        46.21 o                         
  23   1   6        929.85        918.63        61.02 o                         
  25   1   6        466.83        428.86        46.55 o                         
  27   1   6         62.79         34.08        34.53 o                         
 -30   2   6         48.96         56.06        27.84 o                         
 -28   2   6         39.93         41.15        24.99 o                         
 -26   2   6          6.79         -2.81        11.90 o                         
 -24   2   6        656.73        636.73        23.78 o                         
 -22   2   6         44.47         32.98        12.34 o                         
 -20   2   6          3.80          5.63        10.89 o                         
 -18   2   6       1786.00       1610.24        32.40 o                         
 -16   2   6       5130.05       4773.43        66.35 o                         
 -14   2   6         76.92        132.84         9.27 o                         
 -12   2   6       1193.12       1491.70        29.16 o                         
 -10   2   6       1835.09       1746.14        30.26 o                         
  -8   2   6        221.48        346.79        12.63 o                         
  -6   2   6       1142.84       1068.52        20.22 o                         
  -4   2   6       2677.93       3153.28        41.22 o                         
  -2   2   6       3524.35       4048.74        47.90 o                         
   0   2   6       7284.55       8128.43        93.68 o                         
   2   2   6       9180.67       9778.68       112.09 o                         
   4   2   6         71.40         75.74         5.29 o                         
   6   2   6        875.48        930.17        23.93 o                         
   8   2   6        132.43        123.60        14.69 o                         
  10   2   6        168.95        202.32        17.03 o                         
  12   2   6         30.32         25.00        13.45 o                         
  14   2   6        202.23        238.50        20.27 o                         
  16   2   6        809.75        885.55        41.87 o                         
  18   2   6         30.05         16.13        21.40 o                         
  20   2   6        125.47        141.10        33.29 o                         
  22   2   6         75.29         69.48        32.66 o                         
  24   2   6         70.23         65.38        31.08 o                         
  26   2   6          0.25         71.12        34.45 o                         
 -29   3   6        166.55        156.86        30.49 o                         
 -27   3   6          9.36         46.79        24.25 o                         
 -25   3   6         17.99          3.26        20.89 o                         
 -23   3   6        325.26        311.22        26.17 o                         
 -21   3   6        199.95        243.80        20.76 o                         
 -19   3   6       1421.72       1404.05        34.74 o                         
 -17   3   6       3386.51       3383.86        58.25 o                         
 -15   3   6        785.39        869.20        26.26 o                         
 -13   3   6       4419.61       4288.55        65.19 o                         
 -11   3   6       1356.74       1593.19        35.40 o                         
  -9   3   6       1388.91       1401.78        26.95 o                         
  -7   3   6         11.27         21.63         6.06 o                         
  -5   3   6       3908.48       4343.78        55.64 o                         
  -3   3   6       3599.70       3843.91        49.02 o                         
  -1   3   6      11515.34      12875.14       154.00 o                         
   1   3   6       1179.96       1147.95        21.62 o                         
   3   3   6       2910.09       2708.06        40.96 o                         
   5   3   6       5992.41       6452.31        88.24 o                         
   7   3   6       1017.16        918.01        23.02 o                         
   9   3   6       1834.66       2151.58        49.03 o                         
  11   3   6       2292.70       2185.82        47.26 o                         
  13   3   6       3604.49       3589.67        68.48 o                         
  15   3   6        975.68        996.71        35.67 o                         
  17   3   6        899.31        924.64        41.13 o                         
  19   3   6       1972.31       1883.39        59.93 o                         
  21   3   6        140.46         88.39        28.17 o                         
  23   3   6         52.15         47.61        30.58 o                         
  25   3   6          1.67         26.17        32.28 o                         
  27   3   6         79.62         50.57        39.80 o                         
 -30   4   6        120.57        149.60        31.48 o                         
 -28   4   6        625.56        659.01        55.24 o                         
 -26   4   6        333.26        300.44        30.69 o                         
 -24   4   6        371.70        350.66        26.73 o                         
 -22   4   6       1587.51       1545.14        43.50 o                         
 -20   4   6       1586.26       1571.52        39.89 o                         
 -18   4   6       2748.18       2713.55        50.82 o                         
 -16   4   6         67.89         77.75        13.79 o                         
 -14   4   6        364.45        483.84        20.07 o                         
 -12   4   6       2802.15       2470.51        45.16 o                         
 -10   4   6       1032.39       1078.32        25.82 o                         
  -8   4   6       3499.08       3270.70        47.13 o                         
  -6   4   6       5744.93       5544.55        79.08 o                         
  -4   4   6      30754.80      32308.20       428.74 o                         
  -2   4   6      15692.59      15978.29       200.53 o                         
   0   4   6      12419.80      13653.24       173.52 o                         
   2   4   6       2149.71       1999.25        31.58 o                         
   4   4   6       3520.62       2954.53        44.58 o                         
   6   4   6       3079.21       3087.36        51.31 o                         
   8   4   6       6359.26       6388.67        99.24 o                         
  10   4   6       7192.80       6950.25        93.57 o                         
  12   4   6        668.74        667.81        28.81 o                         
  14   4   6       2018.27       2057.07        49.43 o                         
  16   4   6       1353.25       1337.78        53.46 o                         
  18   4   6       2036.76       1996.61        60.33 o                         
  20   4   6       1534.86       1522.48        57.54 o                         
  22   4   6       1197.64       1130.47        53.80 o                         
  24   4   6        237.94        255.44        39.34 o                         
  26   4   6        123.93         94.92        37.94 o                         
 -29   5   6        220.44        266.98        34.60 o                         
 -27   5   6        477.22        458.63        36.50 o                         
 -25   5   6       2679.44       2743.61        66.81 o                         
 -23   5   6       3132.89       3102.03        70.70 o                         
 -21   5   6        231.42        248.26        22.55 o                         
 -19   5   6       1910.65       1990.81        51.14 o                         
 -17   5   6       2058.33       1967.11        40.82 o                         
 -15   5   6       2800.55       2794.50        50.32 o                         
 -13   5   6        292.05        235.59        19.90 o                         
 -11   5   6        800.72        903.54        27.68 o                         
  -9   5   6       5981.71       5711.17        71.90 o                         
  -7   5   6       3053.34       2849.24        44.66 o                         
  -5   5   6       3163.56       2777.04        44.27 o                         
  -3   5   6      12548.52      13195.40       159.48 o                         
  -1   5   6       2684.45       2426.75        41.95 o                         
   1   5   6       9555.51       8921.73       139.27 o                         
   3   5   6       5930.15       5685.55        79.48 o                         
   5   5   6       6605.05       6925.99        98.04 o                         
   7   5   6       2274.63       2185.17        48.00 o                         
   9   5   6      10576.08      10849.13       148.37 o                         
  11   5   6       1492.69       1389.12        34.42 o                         
  13   5   6       3815.96       3830.73        65.93 o                         
  15   5   6       1373.66       1427.96        49.66 o                         
  17   5   6        831.45        945.00        41.48 o                         
  19   5   6        662.86        594.31        37.98 o                         
  21   5   6        913.80        881.50        46.22 o                         
  23   5   6         14.92         31.73        28.82 o                         
  25   5   6        340.41        348.66        61.99 o                         
 -28   6   6        102.79         93.43        28.12 o                         
 -26   6   6         95.64        130.87        26.34 o                         
 -24   6   6        744.24        739.48        40.49 o                         
 -22   6   6        236.37        274.51        30.94 o                         
 -20   6   6        971.14       1071.08        37.43 o                         
 -18   6   6        427.90        455.89        24.98 o                         
 -16   6   6       1066.32       1065.09        30.51 o                         
 -14   6   6        210.65        241.57        16.36 o                         
 -12   6   6       1447.94       1315.44        29.82 o                         
 -10   6   6        328.87        354.35        19.01 o                         
  -8   6   6       1629.54       1380.15        33.46 o                         
  -6   6   6       1350.27       1381.05        27.69 o                         
  -4   6   6       1505.92       1330.58        27.01 o                         
  -2   6   6       2129.02       2237.26        41.78 o                         
   0   6   6       1533.39       1457.27        31.92 o                         
   2   6   6       2198.10       1973.78        34.33 o                         
   4   6   6       1325.58       1126.22        28.80 o                         
   6   6   6        170.49        364.66        18.21 o                         
   8   6   6        636.20        651.66        25.91 o                         
  10   6   6         21.05         21.81        14.28 o                         
  12   6   6        440.01        540.33        23.14 o                         
  14   6   6         54.14         44.77        13.45 o                         
  16   6   6       2127.54       2159.94        51.16 o                         
  18   6   6        144.35        105.42        22.61 o                         
  20   6   6        401.38        370.03        34.59 o                         
  22   6   6          9.04         24.81        36.49 o                         
  24   6   6         96.57         45.17        45.22 o                         
 -27   7   6        140.06        133.23        32.53 o                         
 -25   7   6         81.92         44.31        31.15 o                         
 -23   7   6         10.48          5.38        22.70 o                         
 -21   7   6         97.86        163.58        22.22 o                         
 -19   7   6        278.34        317.62        24.68 o                         
 -17   7   6        620.44        644.70        27.56 o                         
 -15   7   6        137.10        142.22        16.07 o                         
 -13   7   6         59.33         78.02        14.71 o                         
 -11   7   6         51.66         46.26        11.25 o                         
  -9   7   6          5.76         -6.41         8.20 o                         
  -7   7   6         49.14         55.08        11.40 o                         
  -5   7   6        101.88        108.74        12.69 o                         
  -3   7   6       1122.70       1160.50        36.88 o                         
  -1   7   6        101.94         66.44         9.94 o                         
   1   7   6       1040.16       1062.17        26.97 o                         
   3   7   6       3835.31       3550.14        56.62 o                         
   5   7   6        602.82        589.52        23.19 o                         
   7   7   6         11.45          8.08        12.23 o                         
   9   7   6         19.33         16.24        12.18 o                         
  11   7   6          5.27         26.17        15.86 o                         
  13   7   6        303.38        330.91        21.36 o                         
  15   7   6       3050.87       3146.88        66.62 o                         
  17   7   6         22.01         38.95        21.45 o                         
  19   7   6         82.14         51.13        23.90 o                         
  21   7   6         55.86         44.75        27.38 o                         
  23   7   6          3.38        -20.63        27.25 o                         
 -26   8   6        156.97        183.27        30.87 o                         
 -24   8   6         90.73        103.40        26.06 o                         
 -22   8   6        502.63        462.33        40.61 o                         
 -20   8   6       1602.38       1676.86        47.53 o                         
 -18   8   6         78.26        101.44        19.33 o                         
 -16   8   6        184.04        218.74        19.57 o                         
 -14   8   6        371.65        406.98        21.46 o                         
 -12   8   6       1593.31       1604.29        39.41 o                         
 -10   8   6       1985.82       1961.55        35.43 o                         
  -8   8   6       1385.45       1200.58        29.14 o                         
  -6   8   6        460.62        546.05        23.77 o                         
  -4   8   6       2320.38       2252.67        49.12 o                         
  -2   8   6       1140.12       1176.81        29.09 o                         
   0   8   6         62.06         64.36        12.13 o                         
   2   8   6        264.44        327.49        24.27 o                         
   4   8   6        515.65        408.11        22.46 o                         
   6   8   6       1288.06       1241.71        35.13 o                         
   8   8   6       1369.88       1338.03        35.33 o                         
  10   8   6        966.08        908.13        36.47 o                         
  12   8   6          6.92         13.11        14.07 o                         
  14   8   6        422.33        473.73        26.52 o                         
  16   8   6        585.86        572.63        29.34 o                         
  18   8   6          5.53          6.73        17.91 o                         
  20   8   6        462.59        348.79        59.08 o                         
  22   8   6        156.78         38.90        38.29 o                         
 -25   9   6        521.30        514.49        50.00 o                         
 -23   9   6         12.73         12.70        24.24 o                         
 -21   9   6        198.20        111.22        24.12 o                         
 -19   9   6        196.92        266.83        26.29 o                         
 -17   9   6       1280.69       1493.00        44.26 o                         
 -15   9   6       1585.41       1494.78        58.75 o                         
 -13   9   6       1545.56       1542.29        45.82 o                         
 -11   9   6       1566.67       1566.32        50.60 o                         
  -9   9   6       1261.56       1308.05        35.85 o                         
  -7   9   6        178.13        215.29        19.89 o                         
  -5   9   6       1638.64       1658.07        42.30 o                         
  -3   9   6       4588.74       4631.69        77.68 o                         
  -1   9   6       1649.37       1678.87        45.10 o                         
   1   9   6        496.72        591.78        22.75 o                         
   3   9   6       3495.25       3419.55        71.54 o                         
   5   9   6       3936.97       4046.14        74.56 o                         
   7   9   6       3125.40       3140.66        68.96 o                         
   9   9   6        483.20        486.43        23.56 o                         
  11   9   6       4217.43       4326.02        78.91 o                         
  13   9   6       1188.82       1369.82        40.39 o                         
  15   9   6       1176.78       1168.01        39.56 o                         
  17   9   6         98.47         71.63        24.24 o                         
  19   9   6       1397.34       1314.50        57.71 o                         
  21   9   6        660.01        585.86        59.11 o                         
 -22  10   6        150.66        156.49        28.48 o                         
 -20  10   6         19.10         24.61        22.01 o                         
 -18  10   6        890.28        959.37        39.44 o                         
 -16  10   6        276.48        252.20        23.91 o                         
 -14  10   6        177.62        215.31        23.60 o                         
 -12  10   6        521.02        519.21        35.49 o                         
 -10  10   6       1758.18       1783.87        40.36 o                         
  -8  10   6       2034.35       1862.36        43.59 o                         
  -6  10   6        660.06        560.96        27.99 o                         
  -4  10   6        377.07        401.93        26.90 o                         
  -2  10   6       1529.92       1377.26        40.48 o                         
   0  10   6       1582.04       1542.68        37.98 o                         
   2  10   6        710.09        757.80        28.75 o                         
   4  10   6       3127.91       3079.13        66.10 o                         
   6  10   6       2030.40       2196.42        58.94 o                         
   8  10   6        295.19        279.48        29.44 o                         
  10  10   6        930.79        998.36        45.25 o                         
  12  10   6       1575.46       1713.75        43.71 o                         
  14  10   6       1172.48       1412.09        43.39 o                         
  16  10   6        267.44        209.71        30.01 o                         
  18  10   6        758.68        639.62        38.34 o                         
  20  10   6        134.12        177.60        51.43 o                         
 -21  11   6         47.42         15.03        24.04 o                         
 -19  11   6         19.21         39.46        21.89 o                         
 -17  11   6         51.31         36.71        26.36 o                         
 -15  11   6         94.65         96.92        23.11 o                         
 -13  11   6        189.05        172.27        23.79 o                         
 -11  11   6          3.62         -5.14        14.63 o                         
  -9  11   6         10.20         10.81        17.67 o                         
  -7  11   6        223.58        220.64        23.90 o                         
  -5  11   6        566.74        572.15        31.38 o                         
  -3  11   6       1067.32        985.37        40.61 o                         
  -1  11   6          1.97         10.05        19.30 o                         
   1  11   6          6.42         -0.54        19.53 o                         
   3  11   6         43.56         65.97        17.17 o                         
   5  11   6          2.55          3.53        17.36 o                         
   7  11   6        196.71        202.77        23.04 o                         
   9  11   6         29.16         52.43        21.79 o                         
  11  11   6         93.44         86.39        21.87 o                         
  13  11   6         30.84          6.68        22.67 o                         
  15  11   6          2.01        -22.34        22.34 o                         
  17  11   6         16.80        -30.44        30.44 o                         
 -18  12   6         37.83         -5.99        31.46 o                         
 -16  12   6        725.32        673.11        52.76 o                         
 -14  12   6        572.72        516.07        42.73 o                         
 -12  12   6         46.43          8.57        26.97 o                         
 -10  12   6         98.59         49.72        20.23 o                         
  -8  12   6        137.00        110.83        21.98 o                         
  -6  12   6        168.03        156.89        23.29 o                         
  -4  12   6          7.20          9.73        20.11 o                         
  -2  12   6        211.52        227.09        34.39 o                         
   0  12   6         39.65         60.01        23.71 o                         
   2  12   6          1.93          5.14        24.93 o                         
   4  12   6        206.23        237.12        32.52 o                         
   6  12   6        668.06        633.13        44.01 o                         
   8  12   6       1349.36       1360.02        51.06 o                         
  10  12   6       1015.13       1043.85        50.74 o                         
  12  12   6         93.28        111.81        40.60 o                         
  14  12   6         42.17         -5.90        27.96 o                         
 -15  13   6        400.39        392.15        58.92 o                         
 -13  13   6       1287.16       1231.20        61.77 o                         
 -11  13   6       1509.46       1510.77        62.17 o                         
  -9  13   6        440.56        359.52        36.50 o                         
  -7  13   6        110.88         91.69        25.97 o                         
  -5  13   6         10.00         13.32        23.42 o                         
  -3  13   6        946.92        852.44        48.55 o                         
  -1  13   6        956.75        867.34        50.44 o                         
   1  13   6        722.64        770.82        52.73 o                         
   3  13   6        677.00        686.09        61.92 o                         
   5  13   6        293.71        315.12        49.34 o                         
   7  13   6        184.74        128.63        35.00 o                         
   9  13   6        470.73        445.51        44.03 o                         
  11  13   6         69.91         67.63        32.15 o                         
 -12  14   6        170.58        265.31        45.13 o                         
 -10  14   6         29.34         61.74        63.78 o                         
  -8  14   6        438.45        428.09        46.93 o                         
  -6  14   6        538.83        562.59        52.69 o                         
  -4  14   6        717.89        695.75        62.92 o                         
  -2  14   6        778.50        704.98        51.70 o                         
   0  14   6        850.52        867.25        56.38 o                         
   2  14   6        128.24        165.20        44.91 o                         
   4  14   6          5.66          5.84        42.12 o                         
   6  14   6        328.76        383.21        60.20 o                         
   8  14   6        402.64        345.24        69.14 o                         
  -3  15   6         89.49         56.58        60.09 o                         
  -1  15   6         10.41        -33.57        41.96 o                         
 -31   1   7        427.73        384.37        37.85 o                         
 -29   1   7        528.88        582.47        40.52 o                         
 -27   1   7        407.51        478.82        47.50 o                         
 -25   1   7         10.47          8.26        18.43 o                         
 -23   1   7        374.31        388.51        21.22 o                         
 -21   1   7       2022.93       1933.80        39.20 o                         
 -19   1   7       1181.94       1210.63        28.60 o                         
 -17   1   7       3107.76       3243.15        47.87 o                         
 -15   1   7        854.10        908.69        22.26 o                         
 -13   1   7       4032.21       4221.40        61.25 o                         
 -11   1   7       1496.98       1462.22        28.83 o                         
  -9   1   7       4926.19       4627.59        64.33 o                         
  -7   1   7       3060.54       3431.14        48.33 o                         
  -5   1   7         14.98         69.17         6.14 o                         
  -3   1   7       6175.15       6051.56        65.36 o                         
  -1   1   7       5862.43       5293.68        62.60 o                         
   1   1   7       3390.51       2968.17        37.18 o                         
   3   1   7      17079.71      18450.32       211.77 o                         
   5   1   7       4751.83       4885.13        76.37 o                         
   7   1   7       3715.77       3541.00        61.42 o                         
   9   1   7       5020.57       5273.61        91.84 o                         
  11   1   7       1104.47       1082.39        39.78 o                         
  13   1   7        673.90        664.36        30.54 o                         
  15   1   7        580.43        555.07        29.01 o                         
  17   1   7        426.36        448.12        33.78 o                         
  19   1   7        170.52        151.02        26.16 o                         
  21   1   7        128.01        154.04        32.09 o                         
  23   1   7        573.07        564.18        44.32 o                         
  25   1   7        740.68        784.15        51.23 o                         
  27   1   7        197.35        312.72       100.81 o                         
 -30   2   7        111.63         69.28        28.23 o                         
 -28   2   7        445.71        435.12        35.62 o                         
 -26   2   7        634.42        631.24        34.75 o                         
 -24   2   7       1143.50       1132.36        29.03 o                         
 -22   2   7        717.49        704.00        24.85 o                         
 -20   2   7       2182.05       2135.10        40.39 o                         
 -18   2   7      12990.91      12890.15       156.45 o                         
 -16   2   7       3300.92       3232.32        46.49 o                         
 -14   2   7       2490.02       2336.41        36.07 o                         
 -12   2   7       8437.12       8285.90       109.03 o                         
 -10   2   7       2536.57       2287.17        36.76 o                         
  -8   2   7       3234.10       3457.40        49.20 o                         
  -6   2   7       6639.38       6849.07        82.10 o                         
  -4   2   7      32502.54      34086.45       422.67 o                         
  -2   2   7       6326.48       5979.64        68.94 o                         
   0   2   7      40213.36      40391.67       484.26 o                         
   2   2   7       6630.98       6912.01        80.73 o                         
   4   2   7       6561.71       6817.51        88.59 o                         
   6   2   7       3289.09       3440.89        50.22 o                         
   8   2   7       7328.86       6858.65        98.53 o                         
  10   2   7       4360.18       4380.49        71.84 o                         
  12   2   7       3417.09       3398.83        77.58 o                         
  14   2   7       3052.50       2909.37        60.84 o                         
  16   2   7        492.75        471.70        29.74 o                         
  18   2   7       1562.30       1600.40        57.07 o                         
  20   2   7        845.86        740.78        47.47 o                         
  22   2   7        268.24        262.19        38.36 o                         
  24   2   7        355.40        375.67        41.82 o                         
  26   2   7        312.38        361.23        42.80 o                         
 -29   3   7        353.13        423.27        36.71 o                         
 -27   3   7        558.71        674.19        39.77 o                         
 -25   3   7        428.36        398.30        29.72 o                         
 -23   3   7       1681.41       1674.24        43.59 o                         
 -21   3   7       2598.86       2483.96        57.98 o                         
 -19   3   7       4639.15       4513.49        78.26 o                         
 -17   3   7        336.20        365.81        19.85 o                         
 -15   3   7        393.26        410.90        18.97 o                         
 -13   3   7       3269.71       3029.06        58.63 o                         
 -11   3   7       3336.46       3101.91        50.11 o                         
  -9   3   7       8557.50       8555.06       120.89 o                         
  -7   3   7        878.84        937.73        26.10 o                         
  -5   3   7      13847.49      15265.30       181.85 o                         
  -3   3   7       3492.35       3416.13        46.80 o                         
  -1   3   7       5354.12       5145.36        69.64 o                         
   1   3   7      10367.84      11266.14       124.04 o                         
   3   3   7         36.10         32.32         7.31 o                         
   5   3   7       5828.64       5612.03        76.38 o                         
   7   3   7       3185.24       3190.84        57.24 o                         
   9   3   7       4943.59       5089.78        81.86 o                         
  11   3   7         25.09         20.15        12.05 o                         
  13   3   7         51.73         43.27        16.14 o                         
  15   3   7       4346.12       4324.58        82.91 o                         
  17   3   7       2971.87       2880.25        74.09 o                         
  19   3   7       1166.53       1152.39        67.42 o                         
  21   3   7        690.02        774.11        49.09 o                         
  23   3   7        651.68        604.52        49.19 o                         
  25   3   7        157.02        164.56        37.29 o                         
 -30   4   7        186.00        267.60        35.03 o                         
 -28   4   7         17.93         23.42        24.41 o                         
 -26   4   7        176.88        154.96        26.30 o                         
 -24   4   7        290.84        346.42        28.48 o                         
 -22   4   7         16.70         20.15        17.76 o                         
 -20   4   7        460.97        492.99        24.36 o                         
 -18   4   7         85.00         98.00        15.17 o                         
 -16   4   7         69.88         45.07        12.67 o                         
 -14   4   7       2062.04       1970.71        38.25 o                         
 -12   4   7       4715.33       4269.92        66.70 o                         
 -10   4   7       4178.18       4233.33        64.38 o                         
  -8   4   7       1622.29       1518.23        35.63 o                         
  -6   4   7        206.90        177.82        10.36 o                         
  -4   4   7          6.96         46.50         7.16 o                         
  -2   4   7        337.79        386.81        19.81 o                         
   0   4   7         53.31        153.23        11.39 o                         
   2   4   7        247.62        221.19        11.10 o                         
   4   4   7         11.65          6.30         7.59 o                         
   6   4   7       1063.19        967.41        26.73 o                         
   8   4   7       1886.66       1850.86        43.93 o                         
  10   4   7         51.48         52.70         7.51 o                         
  12   4   7         77.94         46.87        14.29 o                         
  14   4   7          2.09         19.20        15.60 o                         
  16   4   7        317.90        326.95        27.74 o                         
  18   4   7        101.29        111.53        25.25 o                         
  20   4   7       1184.63       1135.19        66.91 o                         
  22   4   7        245.98        209.32        33.40 o                         
  24   4   7          4.30        -23.35        30.28 o                         
  26   4   7         85.03         45.52       102.20 o                         
 -29   5   7         50.43         54.82        27.89 o                         
 -27   5   7        760.17        784.56        42.18 o                         
 -25   5   7          1.48          6.78        21.31 o                         
 -23   5   7         90.21         34.82        29.92 o                         
 -21   5   7        178.42        122.59        24.30 o                         
 -19   5   7        285.73        313.03        20.79 o                         
 -17   5   7         35.32         37.10        14.35 o                         
 -15   5   7       1915.28       1850.28        37.75 o                         
 -13   5   7       4121.73       3992.15        66.19 o                         
 -11   5   7        547.94        585.49        21.34 o                         
  -9   5   7        154.00        142.16         9.32 o                         
  -7   5   7         28.41          8.06         8.12 o                         
  -5   5   7       3295.05       3333.77        52.41 o                         
  -3   5   7        469.16        621.44        20.54 o                         
  -1   5   7        516.41        543.22        17.16 o                         
   1   5   7       2148.34       2357.16        40.83 o                         
   3   5   7       1125.62       1001.94        31.37 o                         
   5   5   7          3.90         10.12         8.09 o                         
   7   5   7       1735.11       1521.51        34.99 o                         
   9   5   7       3461.02       3581.26        62.55 o                         
  11   5   7        179.74        170.84        14.58 o                         
  13   5   7        522.24        556.14        31.68 o                         
  15   5   7        616.37        575.20        30.39 o                         
  17   5   7        193.00        199.85        24.13 o                         
  19   5   7         47.30         63.11        24.78 o                         
  21   5   7         36.17         80.42        26.60 o                         
  23   5   7        471.69        425.34        44.12 o                         
  25   5   7         11.02          4.51        35.47 o                         
 -28   6   7        249.82        258.33        32.67 o                         
 -26   6   7        477.32        531.96        38.51 o                         
 -24   6   7        282.58        294.55        28.55 o                         
 -22   6   7         46.93         47.57        21.07 o                         
 -20   6   7        172.91        166.81        20.91 o                         
 -18   6   7       1811.60       1883.06        45.24 o                         
 -16   6   7        672.25        719.28        26.37 o                         
 -14   6   7        600.08        629.90        23.21 o                         
 -12   6   7        156.27        173.93        16.15 o                         
 -10   6   7        555.28        508.49        18.45 o                         
  -8   6   7        248.97        217.60        12.90 o                         
  -6   6   7       2134.05       2235.96        41.46 o                         
  -4   6   7       5364.59       5288.54        74.21 o                         
  -2   6   7       2858.50       2736.42        46.47 o                         
   0   6   7       4652.92       4276.12        70.19 o                         
   2   6   7       3252.35       3335.36        55.60 o                         
   4   6   7        112.27        215.70        13.43 o                         
   6   6   7         35.99         35.17        13.68 o                         
   8   6   7       1521.79       1515.68        40.44 o                         
  10   6   7       2308.59       2345.90        62.30 o                         
  12   6   7       3020.29       2930.40        59.67 o                         
  14   6   7        716.95        639.43        27.33 o                         
  16   6   7        400.81        451.46        34.98 o                         
  18   6   7       1244.00       1215.51        48.81 o                         
  20   6   7        810.46        841.68        51.66 o                         
  22   6   7        415.94        445.17        41.06 o                         
  24   6   7        422.99        144.34        91.48 o                         
 -27   7   7         51.22         94.07        28.17 o                         
 -25   7   7        247.10        281.52        30.39 o                         
 -23   7   7        291.35        281.66        33.82 o                         
 -21   7   7       2432.41       2662.44       114.01 o                         
 -19   7   7        683.33        727.43        33.49 o                         
 -17   7   7        587.02        655.16        30.02 o                         
 -15   7   7        912.53        959.52        32.83 o                         
 -13   7   7       2743.07       2761.71        52.17 o                         
 -11   7   7       2548.64       2468.16        50.39 o                         
  -9   7   7         59.17         43.33        10.69 o                         
  -7   7   7       1509.61       1457.00        30.23 o                         
  -5   7   7       5779.38       5812.05        80.03 o                         
  -3   7   7       3807.68       3643.85        60.11 o                         
  -1   7   7       2754.21       2730.85        56.08 o                         
   1   7   7       8490.02       7845.76       126.93 o                         
   3   7   7       2814.14       2794.97        45.27 o                         
   5   7   7        455.65        494.18        21.25 o                         
   7   7   7       3569.32       3640.31        63.01 o                         
   9   7   7       1098.67       1149.85        33.60 o                         
  11   7   7        340.55        371.89        21.46 o                         
  13   7   7       1078.26        986.64        33.02 o                         
  15   7   7       1471.87       1457.79        41.42 o                         
  17   7   7       2182.19       2318.98        79.27 o                         
  19   7   7        348.74        346.28        47.33 o                         
  21   7   7        523.07        570.23        49.75 o                         
  23   7   7        326.20        144.54        78.80 o                         
 -26   8   7          9.98         17.85        26.56 o                         
 -24   8   7        344.40        367.53        36.33 o                         
 -22   8   7        131.31         99.35        38.74 o                         
 -20   8   7       3262.77       3454.06        87.74 o                         
 -18   8   7       1194.40       1340.99        40.09 o                         
 -16   8   7        895.49       1047.85        37.26 o                         
 -14   8   7       1015.18       1012.98        32.13 o                         
 -12   8   7       1276.05       1274.98        33.75 o                         
 -10   8   7        354.69        384.03        15.75 o                         
  -8   8   7       1245.87       1196.87        31.98 o                         
  -6   8   7        900.19        800.70        24.00 o                         
  -4   8   7       2163.90       1994.16        41.68 o                         
  -2   8   7       1218.39       1198.95        29.33 o                         
   0   8   7       3104.63       3171.50        59.27 o                         
   2   8   7       5794.12       5662.44        87.20 o                         
   4   8   7       2997.60       2905.82        57.09 o                         
   6   8   7        462.74        468.30        21.43 o                         
   8   8   7       1341.59       1418.03        41.33 o                         
  10   8   7       1110.79       1190.06        39.53 o                         
  12   8   7         19.95         55.03        15.51 o                         
  14   8   7         19.57          9.69        16.76 o                         
  16   8   7        638.89        738.34        41.36 o                         
  18   8   7        129.33        129.94        31.44 o                         
  20   8   7        889.59        828.50        49.84 o                         
  22   8   7         21.99        -32.66        32.66 o                         
 -25   9   7         70.66         77.02        27.81 o                         
 -23   9   7        800.29        896.27        62.03 o                         
 -21   9   7        178.94        175.21        26.60 o                         
 -19   9   7       1233.26       1310.46        57.39 o                         
 -17   9   7        932.28        942.79        36.78 o                         
 -15   9   7         47.59         70.07        17.87 o                         
 -13   9   7          0.84          6.74        13.85 o                         
 -11   9   7          6.65         -5.02        12.11 o                         
  -9   9   7         77.56         58.61        12.11 o                         
  -7   9   7        195.92        204.29        20.89 o                         
  -5   9   7         28.16         41.46        14.37 o                         
  -3   9   7          2.78         15.82        13.43 o                         
  -1   9   7        413.48        428.81        19.24 o                         
   1   9   7        174.50        208.45        14.39 o                         
   3   9   7        106.29         84.80        14.28 o                         
   5   9   7        488.12        521.27        26.96 o                         
   7   9   7          7.65         18.48        13.97 o                         
   9   9   7          4.37         -1.13        13.32 o                         
  11   9   7          5.19          8.55        18.42 o                         
  13   9   7        101.49        139.65        24.67 o                         
  15   9   7          3.43        -18.84        18.84 o                         
  17   9   7        110.22         39.92        19.66 o                         
  19   9   7        897.92        897.03        57.73 o                         
  21   9   7         17.12         -3.69        35.59 o                         
 -22  10   7        195.21        210.55        29.41 o                         
 -20  10   7         71.14         74.37        23.88 o                         
 -18  10   7        199.57        208.18        23.84 o                         
 -16  10   7       1019.80       1058.03        39.31 o                         
 -14  10   7        468.35        498.73        29.81 o                         
 -12  10   7       1025.02        980.50        40.41 o                         
 -10  10   7        653.26        644.52        28.17 o                         
  -8  10   7        357.48        376.22        22.33 o                         
  -6  10   7        538.69        545.52        29.59 o                         
  -4  10   7        793.97        737.06        30.19 o                         
  -2  10   7        248.94        224.32        24.67 o                         
   0  10   7        335.99        324.51        18.38 o                         
   2  10   7        281.59        263.65        17.90 o                         
   4  10   7        459.32        431.50        25.55 o                         
   6  10   7        632.77        628.70        31.64 o                         
   8  10   7        461.44        478.57        29.80 o                         
  10  10   7        966.24       1018.02        45.43 o                         
  12  10   7       1648.09       1836.58        57.35 o                         
  14  10   7        232.79        247.49        29.76 o                         
  16  10   7          4.44          2.48        21.64 o                         
  18  10   7        316.87        232.33        35.08 o                         
 -21  11   7        242.18        243.73        34.33 o                         
 -19  11   7        481.09        440.43        32.17 o                         
 -17  11   7        325.52        249.34        25.38 o                         
 -15  11   7        950.49        910.85        40.07 o                         
 -13  11   7       1592.66       1680.93        50.37 o                         
 -11  11   7       1491.50       1430.42        34.08 o                         
  -9  11   7       1518.94       1360.73        42.94 o                         
  -7  11   7        985.25        934.45        30.25 o                         
  -5  11   7        593.62        589.39        30.02 o                         
  -3  11   7         13.83          6.34        19.06 o                         
  -1  11   7         35.29          9.01        21.60 o                         
   1  11   7        403.44        437.02        25.81 o                         
   3  11   7       1323.96       1445.62        45.56 o                         
   5  11   7       1885.62       1871.35        81.93 o                         
   7  11   7       1445.12       1473.22        51.38 o                         
   9  11   7       1794.98       1963.53        63.52 o                         
  11  11   7        965.27       1104.09        54.80 o                         
  13  11   7        350.35        407.44        33.78 o                         
  15  11   7        337.23        324.94        37.67 o                         
  17  11   7         58.27        -21.62        31.12 o                         
 -18  12   7        198.50        141.43        34.74 o                         
 -16  12   7         27.69         29.94        22.99 o                         
 -14  12   7        817.82        829.01        58.36 o                         
 -12  12   7        509.05        387.46        35.26 o                         
 -10  12   7        328.90        351.12        26.77 o                         
  -8  12   7        495.68        548.08        31.53 o                         
  -6  12   7        654.74        650.91        36.66 o                         
  -4  12   7        901.72        897.09        41.26 o                         
  -2  12   7        882.07        970.95        46.32 o                         
   0  12   7        356.05        380.86        52.91 o                         
   2  12   7        674.00        697.25        57.17 o                         
   4  12   7        377.50        313.12        31.14 o                         
   6  12   7        115.74        -11.90        38.49 o                         
   8  12   7        752.60        758.88        48.09 o                         
  10  12   7       1072.83       1277.63        65.28 o                         
  12  12   7         89.62         83.85        24.79 o                         
  14  12   7        333.50        314.06        37.55 o                         
 -15  13   7        143.00         87.32        36.82 o                         
 -13  13   7         85.59        106.35        33.41 o                         
 -11  13   7        144.51        142.55        31.02 o                         
  -9  13   7         57.25         53.41        26.99 o                         
  -7  13   7        142.71         94.94        27.58 o                         
  -5  13   7        693.55        689.69        44.55 o                         
  -3  13   7        631.83        636.94        41.45 o                         
  -1  13   7        424.16        432.49        51.10 o                         
   1  13   7        377.40        454.71        52.00 o                         
   3  13   7          4.35         -8.67        31.70 o                         
   5  13   7         33.69          7.93        36.40 o                         
   7  13   7        104.68        205.60        56.42 o                         
   9  13   7         33.82         12.35        44.51 o                         
  11  13   7          2.37          4.54        18.10 o                         
 -12  14   7        270.87        260.84        55.22 o                         
 -10  14   7          3.32        -10.54        34.25 o                         
  -8  14   7          0.55         -7.89        32.06 o                         
  -6  14   7        130.17         74.81        27.65 o                         
  -4  14   7         41.59         51.75        35.45 o                         
  -2  14   7        233.84        226.40        37.63 o                         
   0  14   7         13.55         -0.43        38.44 o                         
   2  14   7         40.58         25.13        40.32 o                         
   4  14   7         55.06         -4.59        49.92 o                         
   6  14   7        100.85        130.09        49.22 o                         
 -30   0   8       1018.76       1015.70        86.18 o                         
 -28   0   8        882.96        957.15        70.39 o                         
 -26   0   8        640.37        595.39        50.33 o                         
 -24   0   8       1555.37       1550.35        59.87 o                         
 -22   0   8       2200.29       2280.59       104.61 o                         
 -20   0   8       3075.86       3175.69        78.00 o                         
 -18   0   8        831.38        836.22        33.71 o                         
 -16   0   8       3826.39       3511.12        71.23 o                         
 -14   0   8       6192.60       6419.78       124.60 o                         
 -12   0   8       3594.45       3263.40        70.48 o                         
 -10   0   8         68.41        267.18        19.06 o                         
  -8   0   8       7521.99       7032.44       143.34 o                         
  -6   0   8        694.44        512.21        24.62 o                         
  -4   0   8       1938.15       1758.53        35.32 o                         
  -2   0   8       1279.73       1418.17        29.38 o                         
   0   0   8       5089.85       4719.46        85.09 o                         
   2   0   8      10650.29      12114.74       187.03 o                         
   4   0   8      72519.30      77105.91      1596.60 o                         
   6   0   8       7596.90       7888.03       153.43 o                         
   8   0   8       6906.26       7010.92       159.81 o                         
  10   0   8       1795.68       1905.05        58.18 o                         
  12   0   8       4990.33       4726.58       106.92 o                         
  14   0   8       2744.73       2840.52        84.28 o                         
  16   0   8       1347.55       1419.62        88.68 o                         
  18   0   8       1064.59       1096.88        73.31 o                         
  20   0   8        129.39        127.21        48.99 o                         
  22   0   8        405.82        327.48        56.02 o                         
  24   0   8        614.93        590.83        69.48 o                         
  26   0   8        442.11        437.90        64.36 o                         
 -31   1   8         27.83         50.03        29.78 o                         
 -29   1   8        387.37        359.75        35.92 o                         
 -27   1   8       1330.07       1320.86        43.80 o                         
 -25   1   8       1209.84       1235.24        36.25 o                         
 -23   1   8        892.27        907.59        30.62 o                         
 -21   1   8        327.29        333.42        17.97 o                         
 -19   1   8       2363.15       2233.79        38.98 o                         
 -17   1   8       3612.43       3640.42        52.55 o                         
 -15   1   8       2683.04       2705.30        40.88 o                         
 -13   1   8       1648.63       1780.70        34.32 o                         
 -11   1   8       1313.24       1187.91        32.45 o                         
  -9   1   8       2707.47       2428.51        41.10 o                         
  -7   1   8       4346.40       3985.31        50.47 o                         
  -5   1   8      14436.22      14335.18       152.11 o                         
  -3   1   8       5843.32       5853.43        65.36 o                         
  -1   1   8       3399.12       3436.86        41.91 o                         
   1   1   8        572.02        363.77        11.07 o                         
   3   1   8        641.24        574.23        16.66 o                         
   5   1   8      10313.95      10776.68       146.27 o                         
   7   1   8       6635.73       6959.26       116.46 o                         
   9   1   8       4559.50       4565.94        74.51 o                         
  11   1   8       1194.50       1120.19        37.04 o                         
  13   1   8       1730.27       1754.07        42.80 o                         
  15   1   8         16.99         10.63        16.17 o                         
  17   1   8         15.02        -13.52        20.40 o                         
  19   1   8       1067.36       1100.33        60.51 o                         
  21   1   8        364.26        329.60        42.87 o                         
  23   1   8        183.60        233.94        35.26 o                         
  25   1   8        285.79        256.69        39.83 o                         
 -30   2   8         72.63         48.21        28.80 o                         
 -28   2   8         52.68         56.04        26.11 o                         
 -26   2   8        126.19         95.28        33.24 o                         
 -24   2   8          4.12         -7.81        16.99 o                         
 -22   2   8         63.85         81.57        12.72 o                         
 -20   2   8        159.64        175.49        14.38 o                         
 -18   2   8          0.76         16.50         9.22 o                         
 -16   2   8        316.94        322.89        15.12 o                         
 -14   2   8       1623.44       1537.78        29.22 o                         
 -12   2   8        203.84        239.80        13.46 o                         
 -10   2   8       2444.18       2359.05        38.79 o                         
  -8   2   8        665.79        802.84        21.34 o                         
  -6   2   8      17431.49      19725.54       210.66 o                         
  -4   2   8       9260.49      10285.21       119.72 o                         
  -2   2   8       2173.32       2796.78        36.79 o                         
   0   2   8       1861.88       2167.68        30.45 o                         
   2   2   8       1373.82       1659.82        26.25 o                         
   4   2   8        590.82        778.25        23.46 o                         
   6   2   8       1019.70       1098.72        23.10 o                         
   8   2   8       1068.37       1134.98        26.78 o                         
  10   2   8         14.78         11.44        11.15 o                         
  12   2   8        494.92        540.87        26.38 o                         
  14   2   8        371.81        462.82        25.41 o                         
  16   2   8        120.38        105.49        22.52 o                         
  18   2   8          0.52         -7.95        20.29 o                         
  20   2   8          7.26         37.61        25.60 o                         
  22   2   8          9.46        -25.50        25.50 o                         
  24   2   8         31.31         44.32        38.96 o                         
  26   2   8        100.36         37.34        37.21 o                         
 -29   3   8          1.67         28.36        27.13 o                         
 -27   3   8         54.94         20.48        25.48 o                         
 -25   3   8        138.99        157.03        23.65 o                         
 -23   3   8       2513.50       2398.34        52.59 o                         
 -21   3   8        579.14        616.85        28.75 o                         
 -19   3   8       1237.78       1240.59        35.30 o                         
 -17   3   8       3277.55       3162.52        53.71 o                         
 -15   3   8       1539.79       1460.97        35.65 o                         
 -13   3   8       3159.27       3064.78        48.94 o                         
 -11   3   8       1195.68       1236.81        29.23 o                         
  -9   3   8       1419.91       1511.99        35.87 o                         
  -7   3   8        524.79        545.67        17.48 o                         
  -5   3   8         13.77         46.96         7.07 o                         
  -3   3   8          7.87         19.58         5.40 o                         
  -1   3   8       4277.35       4894.02        64.57 o                         
   1   3   8      10048.32      10462.29       121.65 o                         
   3   3   8       2075.46       2210.00        33.33 o                         
   5   3   8       3178.10       2793.28        41.28 o                         
   7   3   8       1877.32       1928.93        37.03 o                         
   9   3   8         78.56         83.18        11.42 o                         
  11   3   8       2429.53       2307.18        46.76 o                         
  13   3   8       1131.66       1162.49        36.19 o                         
  15   3   8        265.43        301.16        25.47 o                         
  17   3   8        108.67        124.69        23.18 o                         
  19   3   8        153.99        120.96        30.84 o                         
  21   3   8          6.00          0.68        26.65 o                         
  23   3   8         40.59         17.89        30.72 o                         
  25   3   8          6.83        -26.34        34.20 o                         
 -30   4   8        243.90        257.59        37.18 o                         
 -28   4   8        512.84        505.06        36.80 o                         
 -26   4   8        519.17        474.87        37.72 o                         
 -24   4   8        400.28        407.11        28.79 o                         
 -22   4   8       1297.71       1217.16        49.22 o                         
 -20   4   8        385.87        400.29        23.94 o                         
 -18   4   8        909.06        882.45        29.25 o                         
 -16   4   8       3725.38       3717.80        63.24 o                         
 -14   4   8      24942.93      24549.00       310.95 o                         
 -12   4   8       2145.14       2230.62        42.07 o                         
 -10   4   8       1497.87       1620.21        29.93 o                         
  -8   4   8       3294.20       3263.91        49.67 o                         
  -6   4   8       4167.20       3779.86        54.37 o                         
  -4   4   8       4795.56       4524.24        58.77 o                         
  -2   4   8       4847.19       4971.78        69.80 o                         
   0   4   8      18804.20      19180.03       228.97 o                         
   2   4   8       3736.94       3804.42        54.80 o                         
   4   4   8       4606.36       4016.41        61.33 o                         
   6   4   8       1783.84       1951.78        39.80 o                         
   8   4   8         36.40         66.55        13.79 o                         
  10   4   8        208.17        287.15        22.36 o                         
  12   4   8        458.23        463.15        22.12 o                         
  14   4   8       3257.56       3287.46        69.81 o                         
  16   4   8       1477.33       1558.47        53.00 o                         
  18   4   8        790.83        829.88        41.91 o                         
  20   4   8        498.91        634.17        41.68 o                         
  22   4   8       1196.99       1175.26        62.96 o                         
  24   4   8        378.47        336.93        53.49 o                         
 -29   5   8        253.22        280.06        33.97 o                         
 -27   5   8         68.67         96.14        26.60 o                         
 -25   5   8        288.25        264.85        32.12 o                         
 -23   5   8         66.12         82.60        26.13 o                         
 -21   5   8        541.84        577.78        29.53 o                         
 -19   5   8       1407.45       1419.93        39.17 o                         
 -17   5   8       2156.61       2107.28        43.51 o                         
 -15   5   8       1401.23       1387.21        32.72 o                         
 -13   5   8       1597.82       1489.25        35.15 o                         
 -11   5   8       1003.06       1071.56        29.83 o                         
  -9   5   8       8271.09       8104.21       108.51 o                         
  -7   5   8       1701.74       1639.08        31.58 o                         
  -5   5   8       3348.43       3070.82        46.76 o                         
  -3   5   8       1661.37       1598.44        29.25 o                         
  -1   5   8       8895.31       9045.93       116.56 o                         
   1   5   8       4342.99       4376.35        64.61 o                         
   3   5   8       3681.90       3492.78        53.95 o                         
   5   5   8       7480.62       7221.47       100.39 o                         
   7   5   8       1795.57       1817.96        41.37 o                         
   9   5   8        438.77        507.11        28.14 o                         
  11   5   8       3736.13       3762.16        72.28 o                         
  13   5   8       1784.18       1834.86        55.31 o                         
  15   5   8       1652.66       1876.80        58.58 o                         
  17   5   8        827.39        856.56        43.83 o                         
  19   5   8       2774.01       3106.60       100.39 o                         
  21   5   8       1739.61       1744.37       100.05 o                         
  23   5   8        372.84        420.36        43.96 o                         
 -28   6   8         40.42        116.84        29.48 o                         
 -26   6   8          4.55         -1.98        24.57 o                         
 -24   6   8        236.38        231.90        36.90 o                         
 -22   6   8          3.60          2.10        22.19 o                         
 -20   6   8        742.38        751.10        33.45 o                         
 -18   6   8         19.25         30.09        15.73 o                         
 -16   6   8       4269.10       4383.18        69.98 o                         
 -14   6   8       1069.16       1176.42        30.40 o                         
 -12   6   8         56.49         71.24        11.20 o                         
 -10   6   8       2400.06       2352.65        39.79 o                         
  -8   6   8       2698.15       2421.22        42.36 o                         
  -6   6   8       3312.83       3402.55        52.37 o                         
  -4   6   8       2507.63       2515.90        46.04 o                         
  -2   6   8       1429.57       1300.68        31.52 o                         
   0   6   8        786.45        812.43        31.30 o                         
   2   6   8       1342.89       1337.16        36.76 o                         
   4   6   8       2113.26       2116.57        41.99 o                         
   6   6   8       6140.88       5623.98        85.92 o                         
   8   6   8       2238.61       2219.05        47.24 o                         
  10   6   8         32.85         14.33        15.52 o                         
  12   6   8        379.61        429.97        22.72 o                         
  14   6   8        112.34         96.85        22.47 o                         
  16   6   8        749.00        809.71        43.38 o                         
  18   6   8         41.24         57.05        25.90 o                         
  20   6   8        687.37        696.37        46.21 o                         
  22   6   8        334.08        354.59        41.44 o                         
 -27   7   8          4.65        -24.54        24.54 o                         
 -25   7   8         69.56         81.33        28.04 o                         
 -23   7   8         10.73         17.93        22.31 o                         
 -21   7   8        387.39        441.49        28.58 o                         
 -19   7   8       2217.53       2282.33        53.79 o                         
 -17   7   8        136.89        169.53        19.23 o                         
 -15   7   8        926.67        939.83        30.83 o                         
 -13   7   8        301.01        283.62        20.91 o                         
 -11   7   8        796.66        825.90        28.43 o                         
  -9   7   8       1991.95       1902.30        34.36 o                         
  -7   7   8        127.90        127.00        11.99 o                         
  -5   7   8         89.57        104.97        12.52 o                         
  -3   7   8          2.90         21.54        10.69 o                         
  -1   7   8        690.93        679.33        24.49 o                         
   1   7   8          6.60         10.30        11.83 o                         
   3   7   8        674.69        654.22        29.44 o                         
   5   7   8        157.65        125.79        14.00 o                         
   7   7   8         17.08         15.67        11.92 o                         
   9   7   8        125.21        178.84        20.38 o                         
  11   7   8       1568.72       1557.83        40.04 o                         
  13   7   8       1755.83       1682.99        45.19 o                         
  15   7   8        108.41         76.30        16.39 o                         
  17   7   8        124.84        111.67        28.22 o                         
  19   7   8        208.37        175.86        31.37 o                         
  21   7   8         38.61         -2.91        29.51 o                         
 -26   8   8        204.70        244.83        32.66 o                         
 -24   8   8        353.84        373.45        33.68 o                         
 -22   8   8        264.79        208.46        31.88 o                         
 -20   8   8        611.58        566.14        31.74 o                         
 -18   8   8       1601.50       1671.92        47.13 o                         
 -16   8   8         69.59         86.56        19.13 o                         
 -14   8   8        923.67        894.12        35.02 o                         
 -12   8   8        630.25        693.20        28.80 o                         
 -10   8   8       1226.32       1222.94        28.61 o                         
  -8   8   8        691.61        669.49        22.63 o                         
  -6   8   8       1260.93       1094.12        27.19 o                         
  -4   8   8        171.95        185.61        15.59 o                         
  -2   8   8        588.38        649.84        25.88 o                         
   0   8   8       2964.41       3025.63        58.16 o                         
   2   8   8       2388.36       2375.38        53.52 o                         
   4   8   8        661.03        702.64        33.18 o                         
   6   8   8       1262.79       1243.64        34.18 o                         
   8   8   8       1300.63       1362.12        40.52 o                         
  10   8   8        340.44        426.76        33.28 o                         
  12   8   8        528.42        594.00        28.70 o                         
  14   8   8       1644.90       1759.95        50.24 o                         
  16   8   8       3189.72       3348.44        94.33 o                         
  18   8   8         56.93         99.90        29.68 o                         
  20   8   8         31.16         19.51        29.26 o                         
 -25   9   8        692.02        726.87        43.74 o                         
 -23   9   8        943.90        993.89        46.54 o                         
 -21   9   8        635.09        650.53        36.72 o                         
 -19   9   8       2917.33       2768.75        63.30 o                         
 -17   9   8       1354.83       1432.98        52.20 o                         
 -15   9   8       3006.78       3012.94        62.04 o                         
 -13   9   8        150.18        145.66        18.38 o                         
 -11   9   8       1659.72       1561.00        37.04 o                         
  -9   9   8       2121.66       1989.78        45.63 o                         
  -7   9   8       2241.60       2257.37        55.96 o                         
  -5   9   8        375.97        354.33        21.15 o                         
  -3   9   8       1842.76       1903.52        41.50 o                         
  -1   9   8       3768.06       3866.43        75.42 o                         
   1   9   8       1307.10       1314.65        39.82 o                         
   3   9   8         80.55         87.59        18.78 o                         
   5   9   8        887.65        969.85        41.79 o                         
   7   9   8       2112.18       2155.49        47.11 o                         
   9   9   8       1636.22       1525.44        47.31 o                         
  11   9   8        922.54        856.96        43.65 o                         
  13   9   8        250.60        318.89        24.65 o                         
  15   9   8         34.93         20.02        22.56 o                         
  17   9   8        278.88        175.92        29.72 o                         
  19   9   8         52.05         -0.02        29.64 o                         
 -22  10   8       1258.55       1252.12        51.22 o                         
 -20  10   8        327.35        323.83        31.75 o                         
 -18  10   8       1187.64       1251.95        43.15 o                         
 -16  10   8       1052.84       1136.86        52.38 o                         
 -14  10   8        943.37        898.01        48.35 o                         
 -12  10   8        301.52        314.16        21.12 o                         
 -10  10   8       1026.38       1044.43        34.50 o                         
  -8  10   8       1480.23       1439.45        56.45 o                         
  -6  10   8        467.60        503.23        27.71 o                         
  -4  10   8        411.36        430.98        21.85 o                         
  -2  10   8        255.62        283.16        20.71 o                         
   0  10   8       1593.44       1544.82        44.71 o                         
   2  10   8       1201.26       1370.98        61.82 o                         
   4  10   8       1744.25       1780.29        63.65 o                         
   6  10   8       1030.87       1133.81        66.04 o                         
   8  10   8        182.61        149.96        25.24 o                         
  10  10   8         55.89         68.77        21.57 o                         
  12  10   8        147.53        170.96        27.69 o                         
  14  10   8        467.01        525.33        31.99 o                         
  16  10   8         37.51        -10.28        21.07 o                         
  18  10   8         26.07         45.82        33.74 o                         
 -21  11   8          0.43         -8.19        27.61 o                         
 -19  11   8         15.59        -19.05        21.02 o                         
 -17  11   8         36.98         42.85        20.10 o                         
 -15  11   8         64.22         42.26        20.03 o                         
 -13  11   8        154.42        178.00        22.60 o                         
 -11  11   8        616.99        572.03        28.11 o                         
  -9  11   8          1.50         -7.21        14.36 o                         
  -7  11   8         25.75         22.65        17.07 o                         
  -5  11   8         89.55        103.11        18.05 o                         
  -3  11   8        131.16        109.15        23.22 o                         
  -1  11   8        445.91        428.76        35.03 o                         
   1  11   8         30.70         57.97        20.04 o                         
   3  11   8         31.79         27.29        26.84 o                         
   5  11   8         48.77         52.59        32.18 o                         
   7  11   8        189.61        200.24        33.54 o                         
   9  11   8        661.77        677.49        41.13 o                         
  11  11   8          0.58        -25.50        27.09 o                         
  13  11   8          4.78        -24.23        24.23 o                         
  15  11   8         96.87         28.88        27.11 o                         
 -18  12   8        140.59        117.53        29.62 o                         
 -16  12   8        134.91        157.62        31.60 o                         
 -14  12   8        356.43        299.76        32.73 o                         
 -12  12   8        294.71        235.40        33.66 o                         
 -10  12   8        310.26        312.47        26.18 o                         
  -8  12   8        146.78        149.77        23.32 o                         
  -6  12   8          7.79        -16.79        16.79 o                         
  -4  12   8         38.54         31.78        23.19 o                         
  -2  12   8        382.40        415.17        34.89 o                         
   0  12   8        316.76        316.49        67.19 o                         
   2  12   8        223.26        224.74        48.86 o                         
   4  12   8         50.53         35.66        44.42 o                         
   6  12   8          3.47          8.00        26.53 o                         
   8  12   8         82.76         74.77        38.90 o                         
  10  12   8        382.92        378.94        47.32 o                         
  12  12   8        110.02         78.26        22.36 o                         
  14  12   8          5.79         11.83        25.58 o                         
 -15  13   8          4.78         -4.50        33.51 o                         
 -13  13   8        202.10        136.87        40.16 o                         
 -11  13   8        189.28        170.51        33.36 o                         
  -9  13   8        616.59        537.84        40.12 o                         
  -7  13   8        734.46        667.15        36.95 o                         
  -5  13   8        317.62        339.54        38.33 o                         
  -3  13   8        590.35        568.92        53.41 o                         
  -1  13   8        638.40        609.85        69.24 o                         
   1  13   8         31.15        -16.34        41.47 o                         
   3  13   8        280.23        301.02        50.23 o                         
   5  13   8        339.16        348.22        51.51 o                         
   7  13   8        704.86        745.64        68.81 o                         
   9  13   8        623.30        587.70        65.93 o                         
  11  13   8        203.78        196.68        39.35 o                         
 -10  14   8        252.52        231.79        39.47 o                         
  -8  14   8        107.06        116.76        26.98 o                         
  -6  14   8        506.32        494.52        55.69 o                         
  -4  14   8        327.79        355.17        50.42 o                         
  -2  14   8        287.86        293.87        43.46 o                         
   0  14   8        535.16        466.16        48.69 o                         
   2  14   8        262.57        230.25        45.21 o                         
   4  14   8         60.80         59.01        44.55 o                         
   6  14   8         73.74         22.84        45.89 o                         
 -31   1   9        139.66        162.79        33.45 o                         
 -29   1   9         17.87         38.76        33.32 o                         
 -27   1   9         38.84         54.71        22.86 o                         
 -25   1   9        324.96        320.21        23.83 o                         
 -23   1   9       1162.05       1190.96        33.77 o                         
 -21   1   9       1187.29       1161.29        30.37 o                         
 -19   1   9       4451.40       4263.27        60.82 o                         
 -17   1   9       1580.28       1581.27        34.81 o                         
 -15   1   9       2458.31       2397.57        43.96 o                         
 -13   1   9        858.03        927.82        25.33 o                         
 -11   1   9       2337.30       2173.92        38.28 o                         
  -9   1   9        269.57        274.05        13.74 o                         
  -7   1   9       2445.02       2233.55        32.67 o                         
  -5   1   9        144.14        337.61        11.94 o                         
  -3   1   9       4813.37       4626.93        55.01 o                         
  -1   1   9       2210.04       1995.30        27.43 o                         
   1   1   9       1997.24       1725.74        26.06 o                         
   3   1   9       9137.23       9954.36       121.44 o                         
   5   1   9       1566.97       1360.79        26.20 o                         
   7   1   9         11.25         27.84        10.78 o                         
   9   1   9       6281.58       6126.41        90.85 o                         
  11   1   9        842.05        928.23        31.98 o                         
  13   1   9        485.81        480.28        24.83 o                         
  15   1   9       1531.89       1465.42        46.25 o                         
  17   1   9        918.13        914.38        45.16 o                         
  19   1   9         97.14        106.69        29.07 o                         
  21   1   9         84.47         50.18        31.53 o                         
  23   1   9        466.63        481.23        44.30 o                         
  25   1   9         49.73        108.84        36.48 o                         
 -30   2   9        136.10        117.82        31.16 o                         
 -28   2   9        282.45        287.66        33.79 o                         
 -26   2   9        929.10        974.10        41.73 o                         
 -24   2   9       1469.22       1480.50        45.45 o                         
 -22   2   9       2137.16       2050.98        41.17 o                         
 -20   2   9       1475.68       1512.82        34.85 o                         
 -18   2   9       3723.80       3714.97        54.72 o                         
 -16   2   9       1837.34       1840.52        35.20 o                         
 -14   2   9        861.12        956.55        26.83 o                         
 -12   2   9       4662.87       4382.59        63.63 o                         
 -10   2   9       9867.78      10093.75       127.12 o                         
  -8   2   9       2071.79       1988.29        32.24 o                         
  -6   2   9        237.14        179.00        10.64 o                         
  -4   2   9       4639.22       4243.61        55.56 o                         
  -2   2   9       1905.44       1505.98        24.25 o                         
   0   2   9       3329.22       2942.18        39.77 o                         
   2   2   9       1547.75       1354.18        23.46 o                         
   4   2   9       7527.27       7190.91        96.62 o                         
   6   2   9       6200.07       6432.32        87.61 o                         
   8   2   9      12351.94      12003.68       151.04 o                         
  10   2   9       1076.26       1098.38        32.55 o                         
  12   2   9        225.63        246.23        20.27 o                         
  14   2   9        302.89        346.61        27.94 o                         
  16   2   9         52.85         27.97        20.13 o                         
  18   2   9       1656.70       1637.94        57.99 o                         
  20   2   9        684.84        593.61        42.14 o                         
  22   2   9        440.45        495.54        44.27 o                         
  24   2   9        375.81        363.37        43.92 o                         
 -29   3   9        363.60        359.13        35.12 o                         
 -27   3   9        481.37        394.84        39.67 o                         
 -25   3   9        471.05        444.95        30.89 o                         
 -23   3   9         29.11         29.07        20.25 o                         
 -21   3   9        861.63        909.02        32.80 o                         
 -19   3   9        327.68        384.56        21.37 o                         
 -17   3   9       1421.83       1343.12        33.84 o                         
 -15   3   9       3671.66       3546.18        63.37 o                         
 -13   3   9       5886.13       5729.51        85.47 o                         
 -11   3   9        415.58        469.87        18.94 o                         
  -9   3   9       2799.94       2970.12        48.95 o                         
  -7   3   9       4072.20       3993.41        57.73 o                         
  -5   3   9      15196.50      15556.40       177.82 o                         
  -3   3   9        346.09        339.98        11.87 o                         
  -1   3   9       5594.05       5405.21        64.99 o                         
   1   3   9       5331.27       5225.22        65.31 o                         
   3   3   9       2711.36       2671.80        40.14 o                         
   5   3   9       1398.13       1329.62        25.27 o                         
   7   3   9       1381.47       1393.79        34.49 o                         
   9   3   9       8072.38       7812.69       103.71 o                         
  11   3   9       6122.91       6141.32        94.60 o                         
  13   3   9        412.60        388.45        17.91 o                         
  15   3   9       1655.22       1817.18        57.33 o                         
  17   3   9        191.18        212.69        26.57 o                         
  19   3   9        563.86        607.24        41.76 o                         
  21   3   9        156.06        120.26        29.66 o                         
  23   3   9        692.77        702.84        52.39 o                         
  25   3   9        218.77        208.42        41.01 o                         
 -30   4   9        353.51        340.94        37.32 o                         
 -28   4   9         12.99          6.32        25.23 o                         
 -26   4   9          5.45          7.55        33.14 o                         
 -24   4   9         12.07         -3.69        21.87 o                         
 -22   4   9         90.32         63.64        19.44 o                         
 -20   4   9        454.48        500.39        24.77 o                         
 -18   4   9          4.97        -13.57        13.57 o                         
 -16   4   9       1374.30       1319.90        34.71 o                         
 -14   4   9        276.48        302.97        18.54 o                         
 -12   4   9       1418.43       1437.81        28.13 o                         
 -10   4   9       6913.58       6488.93        90.00 o                         
  -8   4   9        352.13        377.99        22.33 o                         
  -6   4   9        922.81        938.08        22.34 o                         
  -4   4   9        391.92        501.10        15.14 o                         
  -2   4   9       7464.55       8714.38       108.46 o                         
   0   4   9       4365.77       4453.56        59.34 o                         
   2   4   9         54.28         61.19         8.61 o                         
   4   4   9         78.63         65.16         8.89 o                         
   6   4   9        162.93        176.38        13.15 o                         
   8   4   9       1469.05       1442.49        33.21 o                         
  10   4   9       9481.76       9477.02       133.80 o                         
  12   4   9       1402.16       1297.77        36.99 o                         
  14   4   9         18.22        -14.04        15.78 o                         
  16   4   9        301.53        323.18        27.86 o                         
  18   4   9        199.30        225.58        30.41 o                         
  20   4   9        313.96        280.35        43.73 o                         
  22   4   9         13.77         52.63        32.56 o                         
  24   4   9         78.77         64.50        35.67 o                         
 -29   5   9         22.62         75.96        29.82 o                         
 -27   5   9         30.78         28.43        25.62 o                         
 -25   5   9         25.23         18.59        24.57 o                         
 -23   5   9          1.06          9.95        21.46 o                         
 -21   5   9         92.27         68.82        19.00 o                         
 -19   5   9        188.22        175.87        19.13 o                         
 -17   5   9         23.44         26.87        16.28 o                         
 -15   5   9        967.49       1068.59        33.70 o                         
 -13   5   9       1533.79       1415.27        35.98 o                         
 -11   5   9         46.03         50.43         8.55 o                         
  -9   5   9       2204.15       2074.84        38.68 o                         
  -7   5   9         29.68         34.53         8.78 o                         
  -5   5   9        632.87        796.97        23.62 o                         
  -3   5   9        633.17        739.79        21.21 o                         
  -1   5   9        165.78        219.22        13.38 o                         
   1   5   9         62.74         40.10         9.76 o                         
   3   5   9       1169.64       1164.96        26.90 o                         
   5   5   9       2769.10       2716.47        43.07 o                         
   7   5   9        118.75        128.17        15.28 o                         
   9   5   9          1.77         -0.17        14.56 o                         
  11   5   9         38.50         39.47        14.52 o                         
  13   5   9         25.62         21.90        19.81 o                         
  15   5   9        238.48        276.98        30.60 o                         
  17   5   9        156.88        164.70        23.48 o                         
  19   5   9        123.71        138.35        32.38 o                         
  21   5   9          2.11         22.45        31.79 o                         
  23   5   9         54.23         40.31        39.05 o                         
 -28   6   9         26.32        -20.76        26.29 o                         
 -26   6   9        101.52        114.65        27.88 o                         
 -24   6   9        445.17        540.20        34.98 o                         
 -22   6   9         66.80         40.42        23.24 o                         
 -20   6   9        590.63        620.74        33.63 o                         
 -18   6   9       1265.33       1323.47        38.09 o                         
 -16   6   9       1412.25       1427.52        37.70 o                         
 -14   6   9        130.35        141.01        15.16 o                         
 -12   6   9       4701.75       4582.77        90.54 o                         
 -10   6   9      23428.81      22094.16       252.69 o                         
  -8   6   9       2091.94       2067.43        39.55 o                         
  -6   6   9       1329.59       1587.16        34.18 o                         
  -4   6   9       3918.60       3747.42        62.62 o                         
  -2   6   9       3459.75       3266.85        52.97 o                         
   0   6   9       1323.52       1280.59        28.53 o                         
   2   6   9       1653.33       1835.05        36.87 o                         
   4   6   9       9767.51       9939.24       137.12 o                         
   6   6   9       5636.84       5675.18        91.08 o                         
   8   6   9       1131.74       1109.54        46.79 o                         
  10   6   9       1964.48       2038.87        53.56 o                         
  12   6   9       1989.57       2071.13        68.10 o                         
  14   6   9        843.78        903.94        51.02 o                         
  16   6   9        409.41        465.37        38.25 o                         
  18   6   9       1965.77       2149.62        86.61 o                         
  20   6   9       1430.58       1514.15        64.40 o                         
  22   6   9        143.98        143.67        40.01 o                         
 -27   7   9         82.10        120.66        30.12 o                         
 -25   7   9        643.38        680.64        42.24 o                         
 -23   7   9         17.58         34.42        22.76 o                         
 -21   7   9        827.65        878.10        36.90 o                         
 -19   7   9       2137.39       2047.79        54.79 o                         
 -17   7   9       2032.38       2106.06        46.90 o                         
 -15   7   9       9212.65       8985.84       137.21 o                         
 -13   7   9        973.73       1078.38        43.45 o                         
 -11   7   9       5187.84       5013.66        68.50 o                         
  -9   7   9         20.32         29.30         9.45 o                         
  -7   7   9       1548.06       1400.99        40.21 o                         
  -5   7   9       3055.06       2948.27        59.19 o                         
  -3   7   9       1150.96       1161.39        31.02 o                         
  -1   7   9       3252.52       3127.65        53.37 o                         
   1   7   9       2547.75       2523.20        46.79 o                         
   3   7   9       6340.85       6438.20        96.23 o                         
   5   7   9       2428.22       2466.70        54.18 o                         
   7   7   9       1016.69        968.47        29.93 o                         
   9   7   9       1069.38       1170.12        38.40 o                         
  11   7   9       2092.20       2154.85        49.56 o                         
  13   7   9       1898.52       1893.14        50.49 o                         
  15   7   9       1283.72       1294.78        54.58 o                         
  17   7   9        885.58        862.83        48.34 o                         
  19   7   9        315.74        426.24        39.64 o                         
  21   7   9        595.27        608.72        72.15 o                         
 -26   8   9        132.26        146.51        30.81 o                         
 -24   8   9        139.93        136.38        28.05 o                         
 -22   8   9          7.52        -20.42        24.12 o                         
 -20   8   9       1768.25       1754.09        78.57 o                         
 -18   8   9       1764.30       1747.56        47.76 o                         
 -16   8   9        836.40        919.61        34.74 o                         
 -14   8   9        683.99        701.97        29.69 o                         
 -12   8   9        822.20        923.10        33.88 o                         
 -10   8   9        458.24        460.23        18.61 o                         
  -8   8   9        199.19        210.98        15.95 o                         
  -6   8   9        543.55        553.27        18.94 o                         
  -4   8   9        137.63        148.51        15.80 o                         
  -2   8   9       2524.63       2533.70        51.72 o                         
   0   8   9       1157.36       1277.82        35.93 o                         
   2   8   9        716.43        706.86        32.17 o                         
   4   8   9       1380.02       1364.13        41.40 o                         
   6   8   9        868.73        942.35        34.03 o                         
   8   8   9        493.04        572.92        28.09 o                         
  10   8   9        133.23        167.65        21.36 o                         
  12   8   9          6.19        -18.21        18.43 o                         
  14   8   9         25.85          2.05        20.62 o                         
  16   8   9          6.50         45.99        30.06 o                         
  18   8   9         21.32          1.14        32.41 o                         
  20   8   9        306.69        175.23        48.66 o                         
 -25   9   9        154.62        155.90        32.10 o                         
 -23   9   9         18.62          5.70        43.41 o                         
 -21   9   9        326.52        260.30        37.75 o                         
 -19   9   9          1.25          0.61        20.15 o                         
 -17   9   9        836.77        926.77        36.22 o                         
 -15   9   9         23.43         49.66        16.28 o                         
 -13   9   9          4.05         24.45        20.32 o                         
 -11   9   9          0.12          7.58        10.76 o                         
  -9   9   9         42.94         13.01        10.74 o                         
  -7   9   9       2038.61       1818.70        39.38 o                         
  -5   9   9       1178.75       1096.31        42.62 o                         
  -3   9   9        155.23        169.69        17.22 o                         
  -1   9   9        204.32        226.70        20.05 o                         
   1   9   9       1014.24       1039.83        36.47 o                         
   3   9   9        258.17        279.78        26.76 o                         
   5   9   9         18.79         21.09        19.54 o                         
   7   9   9         55.40         52.60        15.51 o                         
   9   9   9          0.23         22.30        16.45 o                         
  11   9   9          0.87        -14.93        14.93 o                         
  13   9   9         44.77         22.85        17.64 o                         
  15   9   9       1127.09        901.18        38.02 o                         
  17   9   9        826.21        790.63        48.31 o                         
  19   9   9        105.47         53.95        32.49 o                         
 -22  10   9        266.80        329.93        34.03 o                         
 -20  10   9        390.94        390.24        40.38 o                         
 -18  10   9         72.30         17.97        21.54 o                         
 -16  10   9         19.17         36.62        17.82 o                         
 -14  10   9         76.27         84.11        24.54 o                         
 -12  10   9        113.54         98.64        16.78 o                         
 -10  10   9       1168.72       1021.12        35.55 o                         
  -8  10   9        183.87        225.59        31.98 o                         
  -6  10   9        755.01        681.81        37.75 o                         
  -4  10   9        260.60        252.66        25.32 o                         
  -2  10   9        174.12        173.78        24.17 o                         
   0  10   9         18.97         10.36        14.39 o                         
   2  10   9        275.13        339.30        29.46 o                         
   4  10   9        565.48        615.84        41.18 o                         
   6  10   9        543.16        618.49        43.62 o                         
   8  10   9         39.20         19.58        26.86 o                         
  10  10   9         21.32         -1.78        16.02 o                         
  12  10   9        331.08        339.83        26.90 o                         
  14  10   9        127.38        121.50        21.62 o                         
  16  10   9        175.44        108.17        34.74 o                         
 -21  11   9        183.57        157.52        27.52 o                         
 -19  11   9        455.04        421.41        32.30 o                         
 -17  11   9        323.12        296.86        29.00 o                         
 -15  11   9        274.02        253.65        33.22 o                         
 -13  11   9        120.01        155.50        22.96 o                         
 -11  11   9        264.57        338.33        21.83 o                         
  -9  11   9        242.30        249.26        23.17 o                         
  -7  11   9        528.39        578.56        29.51 o                         
  -5  11   9       1299.84       1232.86        45.59 o                         
  -3  11   9       1927.24       2012.18        65.10 o                         
  -1  11   9        474.89        525.50        37.66 o                         
   1  11   9       1444.13       1425.10        46.88 o                         
   3  11   9       2024.26       2117.22        72.03 o                         
   5  11   9        342.08        279.18        37.80 o                         
   7  11   9         41.95         26.68        28.03 o                         
   9  11   9        403.31        392.01        43.66 o                         
  11  11   9        730.61        819.55        49.04 o                         
  13  11   9        320.43        318.03        28.10 o                         
  15  11   9         65.31         15.40        27.78 o                         
 -18  12   9        260.79        221.78        32.54 o                         
 -16  12   9         36.48         25.77        24.50 o                         
 -14  12   9        302.49        299.98        28.25 o                         
 -12  12   9        638.77        650.92        34.46 o                         
 -10  12   9        534.13        620.08        32.06 o                         
  -8  12   9        846.83        809.46        32.09 o                         
  -6  12   9        428.52        467.28        39.36 o                         
  -4  12   9        423.48        412.98        32.82 o                         
  -2  12   9        695.04        771.18        43.68 o                         
   0  12   9        110.91        127.17        33.22 o                         
   2  12   9         67.36         44.77        21.74 o                         
   4  12   9        881.13        899.42        49.21 o                         
   6  12   9        411.20        488.16        39.39 o                         
   8  12   9        506.55        627.05        50.20 o                         
  10  12   9        184.71        192.25        38.31 o                         
  12  12   9        189.51        207.80        36.25 o                         
 -15  13   9         48.29         65.03        36.88 o                         
 -13  13   9         56.14         65.11        34.44 o                         
 -11  13   9        214.83        237.67        31.43 o                         
  -9  13   9        253.59        253.80        27.41 o                         
  -7  13   9        129.98        111.13        33.97 o                         
  -5  13   9        178.76        185.91        32.69 o                         
  -3  13   9        192.56        133.22        35.19 o                         
  -1  13   9         32.45          8.63        28.45 o                         
   1  13   9         24.28         -5.48        28.15 o                         
   3  13   9          9.53         56.69        36.96 o                         
   5  13   9          5.70        -33.64        36.32 o                         
   7  13   9         19.27        -26.18        26.18 o                         
   9  13   9        107.56         59.13        36.50 o                         
 -10  14   9        115.02        141.63        41.38 o                         
  -8  14   9          8.47         51.69        33.81 o                         
  -6  14   9        117.21        122.66        41.12 o                         
  -4  14   9         38.27         54.40        51.00 o                         
  -2  14   9         36.54         21.67        38.72 o                         
   0  14   9         34.98        -32.59        39.06 o                         
   2  14   9         63.77         39.02        39.77 o                         
   4  14   9         44.68        -14.23        35.55 o                         
 -30   0  10        343.74        421.94        64.82 o                         
 -28   0  10        473.34        464.54        53.55 o                         
 -26   0  10        341.13        348.04        37.16 o                         
 -24   0  10       1495.95       1494.25        51.90 o                         
 -22   0  10       2555.33       2471.41        69.02 o                         
 -20   0  10       3191.45       3113.18        82.97 o                         
 -18   0  10       4231.90       4060.56        90.75 o                         
 -16   0  10        574.52        655.92        34.88 o                         
 -14   0  10       3087.95       2846.00        71.66 o                         
 -12   0  10       1538.87       1325.62        43.71 o                         
 -10   0  10       3373.73       3355.69        75.78 o                         
  -8   0  10       8858.03       8474.87       138.92 o                         
  -6   0  10      23116.19      23445.77       340.88 o                         
  -4   0  10       4305.03       4326.69        74.40 o                         
  -2   0  10      13323.79      14433.24       208.23 o                         
   0   0  10       4218.08       4136.58        73.21 o                         
   2   0  10        851.39        668.32        29.22 o                         
   4   0  10        688.21        552.46        21.16 o                         
   6   0  10         51.40        135.63        19.61 o                         
   8   0  10       5987.23       6292.94       133.24 o                         
  10   0  10       2416.46       2423.08        70.06 o                         
  12   0  10       1185.49       1245.93        51.53 o                         
  14   0  10         98.66         79.58        27.33 o                         
  16   0  10         19.75          2.37        29.66 o                         
  18   0  10        615.85        615.84        55.91 o                         
  20   0  10        765.30        751.82        63.58 o                         
  22   0  10        978.70        928.96        79.25 o                         
  24   0  10        381.45        515.50        67.89 o                         
 -31   1  10         41.21         -7.93        43.76 o                         
 -29   1  10         16.57         -8.40        27.46 o                         
 -27   1  10        366.67        297.19        25.74 o                         
 -25   1  10       1121.42       1102.54        35.10 o                         
 -23   1  10       1007.84       1008.80        29.74 o                         
 -21   1  10        343.57        360.75        19.19 o                         
 -19   1  10         12.89         19.47        11.12 o                         
 -17   1  10       1222.52       1230.28        30.56 o                         
 -15   1  10       2921.93       2684.39        47.43 o                         
 -13   1  10       2938.82       2721.53        46.64 o                         
 -11   1  10       2406.98       2720.17        47.19 o                         
  -9   1  10        919.35        992.83        23.28 o                         
  -7   1  10        444.07        373.72        13.46 o                         
  -5   1  10       2447.97       2372.49        34.24 o                         
  -3   1  10       9103.58       9184.23       105.45 o                         
  -1   1  10       7602.68       7635.14        86.00 o                         
   1   1  10        536.59        466.04        13.20 o                         
   3   1  10         61.27         30.68         6.22 o                         
   5   1  10       1163.20       1134.80        24.34 o                         
   7   1  10       4873.78       5156.68        79.24 o                         
   9   1  10       2170.10       2155.69        45.84 o                         
  11   1  10        301.98        295.48        20.65 o                         
  13   1  10       6162.27       6118.18        96.19 o                         
  15   1  10       1706.08       1758.95        58.77 o                         
  17   1  10         12.04         33.67        25.38 o                         
  19   1  10         41.24         48.89        26.15 o                         
  21   1  10        189.09        233.29        35.81 o                         
  23   1  10        496.82        468.90        45.30 o                         
 -30   2  10         86.93         79.07        39.55 o                         
 -28   2  10        122.94        144.15        30.97 o                         
 -26   2  10        222.16        166.64        25.76 o                         
 -24   2  10         77.70        104.74        21.95 o                         
 -22   2  10         86.34        139.44        16.98 o                         
 -20   2  10         14.32         18.34        10.61 o                         
 -18   2  10        361.07        286.09        15.92 o                         
 -16   2  10        416.90        462.47        19.19 o                         
 -14   2  10         77.80         82.56        12.12 o                         
 -12   2  10        187.44        200.17        13.78 o                         
 -10   2  10         20.78         32.82         8.52 o                         
  -8   2  10       2904.72       2601.00        39.71 o                         
  -6   2  10        676.34        611.93        17.91 o                         
  -4   2  10          1.11         -1.41         6.92 o                         
  -2   2  10       1220.35       1300.55        23.29 o                         
   0   2  10        173.97        246.54        11.72 o                         
   2   2  10         54.73         46.94         7.74 o                         
   4   2  10         48.75         64.13         8.53 o                         
   6   2  10       2443.99       2673.68        49.35 o                         
   8   2  10        962.37        990.75        28.39 o                         
  10   2  10       1010.08       1101.43        33.72 o                         
  12   2  10       1958.51       2048.33        52.41 o                         
  14   2  10       4474.25       4581.58        89.05 o                         
  16   2  10       1702.15       1632.77        57.46 o                         
  18   2  10        241.33        184.13        30.97 o                         
  20   2  10        100.63         33.28        27.90 o                         
  22   2  10         64.53         59.90        32.23 o                         
  24   2  10          6.70         -7.58        33.70 o                         
 -29   3  10        231.28        347.32        43.42 o                         
 -27   3  10        165.71         94.35        34.16 o                         
 -25   3  10        312.08        273.86        26.54 o                         
 -23   3  10          9.81         33.87        23.36 o                         
 -21   3  10        316.67        352.90        24.25 o                         
 -19   3  10        387.85        449.38        23.05 o                         
 -17   3  10        598.34        612.00        27.31 o                         
 -15   3  10        211.84        208.84        14.35 o                         
 -13   3  10        295.76        312.33        17.41 o                         
 -11   3  10        538.23        577.93        20.58 o                         
  -9   3  10         21.61         34.14        10.29 o                         
  -7   3  10        519.36        558.98        22.86 o                         
  -5   3  10        320.83        303.22        13.34 o                         
  -3   3  10         29.09         13.10         6.55 o                         
  -1   3  10        381.75        469.09        16.79 o                         
   1   3  10       3641.68       3960.22        51.80 o                         
   3   3  10       2651.40       2614.00        40.08 o                         
   5   3  10       1778.15       1633.17        30.12 o                         
   7   3  10       1574.97       1575.73        34.33 o                         
   9   3  10         94.51         68.64        14.34 o                         
  11   3  10       1661.87       1608.94        39.30 o                         
  13   3  10       1015.18       1014.03        40.51 o                         
  15   3  10         69.92         52.87        20.99 o                         
  17   3  10        244.85        253.59        28.90 o                         
  19   3  10        169.88        203.21        30.48 o                         
  21   3  10        331.25        329.71        42.87 o                         
  23   3  10        247.51        196.33        38.88 o                         
 -30   4  10        334.48        328.20        49.96 o                         
 -28   4  10        566.32        588.62        40.23 o                         
 -26   4  10        605.02        583.13        38.69 o                         
 -24   4  10         43.23         52.03        21.52 o                         
 -22   4  10        284.28        285.94        25.70 o                         
 -20   4  10       1473.59       1536.55        44.05 o                         
 -18   4  10        957.84        935.14        30.72 o                         
 -16   4  10       2118.53       2127.53        45.31 o                         
 -14   4  10       4968.92       4891.49        77.35 o                         
 -12   4  10       4624.99       4573.30        68.18 o                         
 -10   4  10        611.23        543.59        21.01 o                         
  -8   4  10       3430.98       3239.10        48.83 o                         
  -6   4  10       4904.28       4964.69        66.76 o                         
  -4   4  10       1819.08       1720.20        30.62 o                         
  -2   4  10         50.79         39.69         7.79 o                         
   0   4  10       4975.98       4622.46        62.36 o                         
   2   4  10       2282.06       2100.69        37.11 o                         
   4   4  10       2243.53       2272.50        37.36 o                         
   6   4  10       2872.73       2943.85        47.02 o                         
   8   4  10       9231.04       9137.23       134.39 o                         
  10   4  10      10144.39      10198.06       144.28 o                         
  12   4  10       2835.32       2748.60        59.32 o                         
  14   4  10        810.58        726.46        41.74 o                         
  16   4  10       1027.69       1081.50        58.88 o                         
  18   4  10        406.74        427.66        42.67 o                         
  20   4  10        317.02        376.14        41.37 o                         
  22   4  10        828.35        886.09        54.02 o                         
 -29   5  10        216.94        200.20        33.28 o                         
 -27   5  10         28.47         13.21        27.56 o                         
 -25   5  10        509.09        452.79        35.68 o                         
 -23   5  10        263.02        299.00        27.13 o                         
 -21   5  10       1681.46       1649.95        48.34 o                         
 -19   5  10        531.05        540.25        29.31 o                         
 -17   5  10       2558.83       2609.93        52.14 o                         
 -15   5  10       6399.66       6192.76        95.08 o                         
 -13   5  10       8434.05       8251.92       117.09 o                         
 -11   5  10      23380.84      23202.63       278.76 o                         
  -9   5  10       5235.18       5202.96        74.98 o                         
  -7   5  10       1325.82       1344.05        30.08 o                         
  -5   5  10       3009.75       2931.44        48.15 o                         
  -3   5  10       1713.28       1407.37        28.48 o                         
  -1   5  10       4750.63       4556.22        79.90 o                         
   1   5  10        670.74        665.95        20.53 o                         
   3   5  10       6820.94       6774.26        92.87 o                         
   5   5  10       6648.77       6550.88        85.43 o                         
   7   5  10       5039.60       4984.14        79.00 o                         
   9   5  10       1873.51       1797.83        40.27 o                         
  11   5  10       1281.09       1252.69        48.69 o                         
  13   5  10        707.92        725.33        41.10 o                         
  15   5  10       2228.50       2265.24        64.35 o                         
  17   5  10        760.36        754.90        46.74 o                         
  19   5  10        362.55        384.99        41.62 o                         
  21   5  10         49.70         38.24        31.46 o                         
  23   5  10         52.58         89.52        38.83 o                         
 -28   6  10        166.18        139.75        33.38 o                         
 -26   6  10        369.38        405.73        35.70 o                         
 -24   6  10        199.02        205.00        28.15 o                         
 -22   6  10         10.52          3.25        19.93 o                         
 -20   6  10        150.38        135.26        22.92 o                         
 -18   6  10         36.67         27.52        16.10 o                         
 -16   6  10       4504.45       4567.85        80.56 o                         
 -14   6  10       4605.63       4591.75        78.73 o                         
 -12   6  10       3165.12       3087.54        56.49 o                         
 -10   6  10       3649.87       3505.13        59.70 o                         
  -8   6  10         17.03         16.05        10.35 o                         
  -6   6  10       4297.25       4068.25        60.37 o                         
  -4   6  10         10.10         41.55        11.07 o                         
  -2   6  10       1541.62       1546.23        33.43 o                         
   0   6  10        991.35        990.03        26.49 o                         
   2   6  10       3072.49       3324.23        58.11 o                         
   4   6  10       1015.14       1021.61        26.64 o                         
   6   6  10        215.69        223.83        14.07 o                         
   8   6  10       1045.31       1028.29        30.61 o                         
  10   6  10         69.99         83.30        19.68 o                         
  12   6  10        193.55        206.01        21.95 o                         
  14   6  10        296.73        394.39        25.79 o                         
  16   6  10          6.94         18.17        23.09 o                         
  18   6  10         29.91         24.50        28.24 o                         
  20   6  10         31.36         10.85        30.20 o                         
  22   6  10        161.82        123.77        38.77 o                         
 -27   7  10         47.10         80.03        29.54 o                         
 -25   7  10          0.20        -18.66        24.48 o                         
 -23   7  10          4.26         20.27        24.71 o                         
 -21   7  10        261.46        328.47        28.33 o                         
 -19   7  10         37.76         59.16        19.83 o                         
 -17   7  10       1541.95       1605.93        46.68 o                         
 -15   7  10        200.30        247.27        22.56 o                         
 -13   7  10          3.49         -3.32        14.32 o                         
 -11   7  10        606.15        623.49        21.90 o                         
  -9   7  10       2181.49       2103.07        38.49 o                         
  -7   7  10        192.25        189.11        15.37 o                         
  -5   7  10       2277.67       2148.14        43.97 o                         
  -3   7  10        671.13        555.18        23.55 o                         
  -1   7  10        270.04        314.75        17.88 o                         
   1   7  10          9.73         15.87         9.54 o                         
   3   7  10         68.56        105.10        12.88 o                         
   5   7  10        490.18        499.33        23.82 o                         
   7   7  10          0.58          7.77        16.79 o                         
   9   7  10        705.91        777.26        35.10 o                         
  11   7  10        649.02        696.93        28.40 o                         
  13   7  10          4.84         -5.49        18.86 o                         
  15   7  10          8.96         27.36        24.79 o                         
  17   7  10          5.39        -18.79        18.79 o                         
  19   7  10        132.96        131.16        32.63 o                         
  21   7  10          3.24         -2.48        31.84 o                         
 -26   8  10         78.30         86.67        36.44 o                         
 -24   8  10         14.46          1.27        24.76 o                         
 -22   8  10        254.50        307.32        29.95 o                         
 -20   8  10       3973.14       4185.72        85.20 o                         
 -18   8  10        311.71        305.18        25.39 o                         
 -16   8  10       1168.62       1208.51        48.95 o                         
 -14   8  10        854.60        864.85        37.36 o                         
 -12   8  10        189.23        147.79        25.24 o                         
 -10   8  10        882.14        899.16        26.98 o                         
  -8   8  10       4249.11       4270.38        64.71 o                         
  -6   8  10      18075.00      17441.12       262.17 o                         
  -4   8  10        527.06        601.43        25.95 o                         
  -2   8  10        308.30        326.55        20.01 o                         
   0   8  10        840.54        924.04        42.27 o                         
   2   8  10       1100.30       1131.97        43.18 o                         
   4   8  10        731.36        752.65        26.71 o                         
   6   8  10        473.87        595.00        29.00 o                         
   8   8  10       1660.27       1718.43        57.60 o                         
  10   8  10        794.26        790.81        37.06 o                         
  12   8  10        272.01        275.93        33.41 o                         
  14   8  10        303.01        285.59        31.83 o                         
  16   8  10        931.91       1028.98        50.59 o                         
  18   8  10        139.80         96.76        28.46 o                         
  20   8  10         30.99        -14.12        31.90 o                         
 -23   9  10        164.76        182.54        37.64 o                         
 -21   9  10        258.75        281.55        31.06 o                         
 -19   9  10        425.68        411.86        30.40 o                         
 -17   9  10         11.42        -18.40        18.40 o                         
 -15   9  10        885.58        900.70        46.31 o                         
 -13   9  10        530.16        506.14        34.84 o                         
 -11   9  10       1426.84       1338.34        43.95 o                         
  -9   9  10         32.07          9.66        10.69 o                         
  -7   9  10       1059.22       1069.38        35.72 o                         
  -5   9  10        387.25        425.02        28.57 o                         
  -3   9  10       1257.20       1333.27        37.12 o                         
  -1   9  10       1827.39       1802.48        44.36 o                         
   1   9  10       1358.25       1400.32        40.39 o                         
   3   9  10       1684.36       1685.25        54.37 o                         
   5   9  10       1354.09       1298.47        44.78 o                         
   7   9  10       1923.26       1828.98        58.56 o                         
   9   9  10        552.83        589.68        40.33 o                         
  11   9  10        352.19        321.06        28.68 o                         
  13   9  10        710.52        669.58        32.72 o                         
  15   9  10        842.65        820.05        53.23 o                         
  17   9  10        737.71        776.93        51.53 o                         
 -22  10  10        527.98        581.98        40.11 o                         
 -20  10  10        257.38        222.91        33.23 o                         
 -18  10  10        283.31        305.52        38.36 o                         
 -16  10  10         40.80         13.98        18.52 o                         
 -14  10  10         11.02        -15.86        15.86 o                         
 -12  10  10        166.47        182.45        20.13 o                         
 -10  10  10        187.94        181.54        16.78 o                         
  -8  10  10        439.74        486.51        29.67 o                         
  -6  10  10        158.61        148.61        24.57 o                         
  -4  10  10        255.75        237.25        25.52 o                         
  -2  10  10         23.10         37.96        14.92 o                         
   0  10  10         10.25          5.80        14.92 o                         
   2  10  10       2254.04       2331.58        55.19 o                         
   4  10  10        418.55        506.25        46.05 o                         
   6  10  10        104.77        115.55        29.42 o                         
   8  10  10        718.13        814.44        49.67 o                         
  10  10  10        492.83        517.78        33.08 o                         
  12  10  10        115.37         97.52        21.74 o                         
  14  10  10         22.06         43.93        19.84 o                         
  16  10  10        113.18        140.92        34.67 o                         
 -21  11  10          3.45        -27.18        32.65 o                         
 -19  11  10          0.76        -20.86        20.86 o                         
 -17  11  10          5.73        -18.00        25.84 o                         
 -15  11  10        167.27        199.23        26.49 o                         
 -13  11  10       1922.10       1961.43        56.52 o                         
 -11  11  10         40.23         41.10        13.65 o                         
  -9  11  10          1.17          4.96        13.64 o                         
  -7  11  10        106.19         62.53        21.28 o                         
  -5  11  10        299.60        299.40        27.45 o                         
  -3  11  10          0.71        -17.55        17.55 o                         
  -1  11  10         59.55         74.01        18.21 o                         
   1  11  10        271.68        352.23        29.39 o                         
   3  11  10          1.78         -5.69        22.90 o                         
   5  11  10         60.99         57.72        38.67 o                         
   7  11  10         16.75         38.16        38.85 o                         
   9  11  10         35.64        -19.25        31.93 o                         
  11  11  10          3.90        -26.22        26.22 o                         
  13  11  10         33.05         26.43        27.50 o                         
 -18  12  10        105.95         49.85        37.52 o                         
 -16  12  10          1.77          2.49        30.60 o                         
 -14  12  10          3.77          5.62        21.57 o                         
 -12  12  10         61.48         22.66        20.61 o                         
 -10  12  10         50.24         42.00        12.98 o                         
  -8  12  10          7.32        -21.55        21.55 o                         
  -6  12  10          2.21        -21.31        21.31 o                         
  -4  12  10         90.30         93.69        36.54 o                         
  -2  12  10        610.12        574.96        39.72 o                         
   0  12  10        178.23        143.60        42.46 o                         
   2  12  10        321.80        312.07        29.16 o                         
   4  12  10         99.80         88.58        28.37 o                         
   6  12  10         17.51         27.03        22.90 o                         
   8  12  10         50.90         36.18        31.40 o                         
  10  12  10         93.07         61.32        56.46 o                         
  12  12  10          2.50        -20.50        29.74 o                         
 -13  13  10        219.90        230.91        33.13 o                         
 -11  13  10        117.46        161.07        41.27 o                         
  -9  13  10        634.23        601.16        38.51 o                         
  -7  13  10        853.52        817.16        49.75 o                         
  -5  13  10         11.10        -16.36        26.94 o                         
  -3  13  10         15.88          0.97        29.30 o                         
  -1  13  10        305.20        318.73        42.76 o                         
   1  13  10        283.43        306.93        38.49 o                         
   3  13  10        458.19        559.85        46.25 o                         
   5  13  10        264.41        217.80        38.26 o                         
   7  13  10        254.72        156.42        28.38 o                         
  -8  14  10        548.91        513.76        48.48 o                         
  -6  14  10        548.03        531.60        54.84 o                         
  -4  14  10        133.64         42.61        34.03 o                         
  -2  14  10         75.20         38.16        35.56 o                         
   0  14  10        347.24        343.94        47.96 o                         
   2  14  10        138.97        102.76        40.67 o                         
 -29   1  11        647.28        648.82        44.97 o                         
 -27   1  11         34.43         50.92        20.85 o                         
 -25   1  11       1224.98       1217.17        36.28 o                         
 -23   1  11        426.54        435.07        22.92 o                         
 -21   1  11         50.42         61.42        13.55 o                         
 -19   1  11        442.58        441.54        19.98 o                         
 -17   1  11         10.27         67.34        13.13 o                         
 -15   1  11        534.89        359.57        19.12 o                         
 -13   1  11        808.26        848.35        26.62 o                         
 -11   1  11        615.20        550.04        20.16 o                         
  -9   1  11       2249.04       2202.95        35.43 o                         
  -7   1  11         84.57        120.51         9.93 o                         
  -5   1  11       1187.29       1298.07        22.99 o                         
  -3   1  11       2796.49       2753.13        37.20 o                         
  -1   1  11       4714.07       4504.74        57.20 o                         
   1   1  11       1384.84       1298.05        23.04 o                         
   3   1  11       2151.87       2131.87        36.16 o                         
   5   1  11        230.41        231.70        13.14 o                         
   7   1  11         16.21         17.28        11.55 o                         
   9   1  11       1236.99       1284.23        40.05 o                         
  11   1  11        609.31        648.54        27.79 o                         
  13   1  11        634.11        670.44        33.99 o                         
  15   1  11        201.58        216.16        26.17 o                         
  17   1  11       2687.33       2815.17        77.75 o                         
  19   1  11        471.83        351.59        36.35 o                         
  21   1  11          6.67         19.02        31.50 o                         
  23   1  11        387.35        356.44        43.23 o                         
 -30   2  11        553.83        516.48        43.45 o                         
 -28   2  11        280.82        283.82        32.64 o                         
 -26   2  11        766.08        693.13        38.19 o                         
 -24   2  11         36.63          6.17        18.25 o                         
 -22   2  11        825.88        820.28        27.85 o                         
 -20   2  11         34.99         55.82        14.36 o                         
 -18   2  11       1821.32       1902.09        37.50 o                         
 -16   2  11       3678.01       3648.02        60.59 o                         
 -14   2  11       2230.05       2144.77        40.69 o                         
 -12   2  11        881.38        948.95        26.28 o                         
 -10   2  11       4051.00       3788.19        54.64 o                         
  -8   2  11       7377.84       6980.42        83.57 o                         
  -6   2  11       1000.56       1091.65        25.61 o                         
  -4   2  11       6878.79       6735.29        85.87 o                         
  -2   2  11      11598.67      11309.15       130.53 o                         
   0   2  11       3848.04       3962.82        53.92 o                         
   2   2  11       6692.26       6652.16        82.75 o                         
   4   2  11       3963.00       3969.31        59.17 o                         
   6   2  11        933.95        835.99        25.46 o                         
   8   2  11        302.50        300.39        15.16 o                         
  10   2  11        373.71        351.34        20.59 o                         
  12   2  11       9062.70       9129.10       153.06 o                         
  14   2  11       7657.75       7717.32       148.30 o                         
  16   2  11        199.50        173.64        29.98 o                         
  18   2  11        232.87        255.82        32.93 o                         
  20   2  11        330.27        288.86        37.12 o                         
  22   2  11        629.47        548.11        47.61 o                         
 -29   3  11        135.73        165.28        30.40 o                         
 -27   3  11       1150.27       1089.12        48.23 o                         
 -25   3  11         11.89         -3.65        21.81 o                         
 -23   3  11         77.14         37.69        21.06 o                         
 -21   3  11       2370.92       2241.14        55.62 o                         
 -19   3  11       1467.74       1482.63        38.01 o                         
 -17   3  11       2912.98       2770.07        50.06 o                         
 -15   3  11        807.20        852.65        28.51 o                         
 -13   3  11       4499.28       4277.38        69.04 o                         
 -11   3  11      10889.56      10343.01       132.64 o                         
  -9   3  11      10170.80       9804.92       125.77 o                         
  -7   3  11      15176.57      15402.21       178.60 o                         
  -5   3  11        262.55        343.47        15.98 o                         
  -3   3  11        309.67        292.02        12.96 o                         
  -1   3  11       1685.16       1413.54        29.17 o                         
   1   3  11       3636.55       3372.41        46.35 o                         
   3   3  11       2833.57       2819.49        42.34 o                         
   5   3  11       1475.04       1543.35        28.83 o                         
   7   3  11       1734.33       1751.79        44.56 o                         
   9   3  11       2210.61       2159.91        44.34 o                         
  11   3  11       6653.90       6513.61       124.47 o                         
  13   3  11       2490.95       2373.79        60.36 o                         
  15   3  11        994.48       1004.96        45.48 o                         
  17   3  11        451.86        450.19        38.05 o                         
  19   3  11        476.08        495.08        45.51 o                         
  21   3  11        125.72         87.07        36.98 o                         
  23   3  11          7.97        -31.77        32.36 o                         
 -28   4  11          1.58        -19.86        28.85 o                         
 -26   4  11         59.93         43.42        36.18 o                         
 -24   4  11        701.70        715.31        35.68 o                         
 -22   4  11        271.18        253.02        27.39 o                         
 -20   4  11       1126.57       1087.40        36.30 o                         
 -18   4  11        177.00        192.79        18.18 o                         
 -16   4  11        855.10        884.23        34.21 o                         
 -14   4  11         62.66         81.50        12.65 o                         
 -12   4  11       5622.42       5690.40        81.90 o                         
 -10   4  11       3867.50       3723.96        61.88 o                         
  -8   4  11        272.64        402.99        18.06 o                         
  -6   4  11       1027.76       1065.30        23.85 o                         
  -4   4  11         12.20         -8.03         8.03 o                         
  -2   4  11        192.73        157.53        10.66 o                         
   0   4  11        178.82        166.96        11.07 o                         
   2   4  11         26.90         26.39         9.57 o                         
   4   4  11       1391.27       1321.89        28.76 o                         
   6   4  11          9.15         10.61         8.74 o                         
   8   4  11          4.47         -9.13        11.42 o                         
  10   4  11       1386.82       1422.17        39.10 o                         
  12   4  11       1509.16       1475.44        54.98 o                         
  14   4  11         26.01         44.21        24.75 o                         
  16   4  11        208.06        217.85        32.36 o                         
  18   4  11          5.55        -13.98        28.31 o                         
  20   4  11         12.52         18.86        30.37 o                         
  22   4  11        244.60        178.43        51.76 o                         
 -29   5  11          0.81          9.47        29.15 o                         
 -27   5  11         22.85          4.15        26.25 o                         
 -25   5  11         25.94        -18.60        22.52 o                         
 -23   5  11         53.18         35.30        22.44 o                         
 -21   5  11         13.91         21.32        18.26 o                         
 -19   5  11         13.48         39.41        16.77 o                         
 -17   5  11       1324.02       1271.68        39.60 o                         
 -15   5  11        792.49        856.66        27.40 o                         
 -13   5  11       4598.15       4540.54        68.21 o                         
 -11   5  11         16.42         26.01        10.77 o                         
  -9   5  11         16.58         40.02        11.49 o                         
  -7   5  11        378.27        389.90        16.86 o                         
  -5   5  11          3.24          4.12         8.81 o                         
  -3   5  11        410.85        360.80        15.85 o                         
  -1   5  11        181.47        173.13        11.15 o                         
   1   5  11        414.22        361.09        16.79 o                         
   3   5  11        188.60        236.39        14.99 o                         
   5   5  11       1011.12       1098.69        25.72 o                         
   7   5  11       1006.67       1033.39        34.06 o                         
   9   5  11        304.53        287.10        20.20 o                         
  11   5  11        121.83        106.56        17.35 o                         
  13   5  11          6.78         -5.06        16.02 o                         
  15   5  11         53.28         90.21        21.47 o                         
  17   5  11        379.16        332.94        36.69 o                         
  19   5  11         29.62         46.78        31.58 o                         
  21   5  11         40.63        -26.01        34.08 o                         
 -28   6  11        141.19        147.57        32.92 o                         
 -26   6  11        227.98        179.02        30.93 o                         
 -24   6  11        711.61        701.26        40.02 o                         
 -22   6  11        392.19        389.93        40.97 o                         
 -20   6  11         25.82          6.18        17.81 o                         
 -18   6  11        757.91        807.87        37.30 o                         
 -16   6  11      11373.92      10944.87       181.04 o                         
 -14   6  11       2068.75       2082.19        48.45 o                         
 -12   6  11       3910.54       3677.80        54.82 o                         
 -10   6  11       3136.63       3147.42        54.21 o                         
  -8   6  11        762.89        764.48        24.41 o                         
  -6   6  11         50.87         69.49        13.28 o                         
  -4   6  11       2091.83       2170.09        38.86 o                         
  -2   6  11       3390.78       3110.22        52.92 o                         
   0   6  11        676.86        774.00        25.85 o                         
   2   6  11         16.40         19.34        13.49 o                         
   4   6  11       1764.62       1812.56        37.08 o                         
   6   6  11       1173.68       1239.56        34.13 o                         
   8   6  11       1909.79       1975.66        44.38 o                         
  10   6  11        878.85        942.40        31.98 o                         
  12   6  11       1117.76       1180.34        45.63 o                         
  14   6  11        654.42        654.76        32.04 o                         
  16   6  11        359.08        311.07        26.11 o                         
  18   6  11         17.70        -19.44        33.76 o                         
  20   6  11        251.05        229.96        41.62 o                         
 -27   7  11        660.53        744.75        46.52 o                         
 -25   7  11        201.31        175.95        29.92 o                         
 -23   7  11        151.59        149.29        26.79 o                         
 -21   7  11        833.84        879.49        39.87 o                         
 -19   7  11        275.58        270.57        25.29 o                         
 -17   7  11        461.11        537.86        30.73 o                         
 -15   7  11       2703.56       2735.42        62.37 o                         
 -13   7  11        212.33        220.04        20.33 o                         
 -11   7  11       3958.94       3956.19        63.85 o                         
  -9   7  11       3799.16       3679.41        60.44 o                         
  -7   7  11       7902.39       7856.64       116.11 o                         
  -5   7  11        967.03       1115.23        32.57 o                         
  -3   7  11         24.51         15.72        11.34 o                         
  -1   7  11       3372.01       3309.03        58.43 o                         
   1   7  11       1704.74       1673.82        35.10 o                         
   3   7  11       3497.05       3368.00        55.90 o                         
   5   7  11       1554.45       1575.75        40.38 o                         
   7   7  11       4081.72       3996.32        73.93 o                         
   9   7  11       2422.99       2444.09        55.17 o                         
  11   7  11        917.16        950.70        37.10 o                         
  13   7  11        386.19        413.90        29.64 o                         
  15   7  11        237.21        196.27        26.02 o                         
  17   7  11        224.33        158.52        23.08 o                         
  19   7  11        236.05        139.74        42.09 o                         
 -26   8  11         13.50         -1.95        34.84 o                         
 -24   8  11        112.60         80.93        28.65 o                         
 -22   8  11         79.89        102.82        25.89 o                         
 -20   8  11          4.50         33.37        24.40 o                         
 -18   8  11         45.14         59.70        20.95 o                         
 -16   8  11        117.90        111.45        19.70 o                         
 -14   8  11        483.17        545.87        41.70 o                         
 -12   8  11        180.28        197.21        20.63 o                         
 -10   8  11        700.28        757.85        25.08 o                         
  -8   8  11       2457.46       2392.18        46.66 o                         
  -6   8  11       3315.16       3199.92        63.97 o                         
  -4   8  11         21.84         25.29        14.18 o                         
  -2   8  11       1656.03       1685.16        42.56 o                         
   0   8  11        460.05        414.62        20.13 o                         
   2   8  11       1566.49       1560.62        36.34 o                         
   4   8  11        723.90        669.18        26.38 o                         
   6   8  11       2367.61       2526.50        62.40 o                         
   8   8  11        321.35        389.26        25.76 o                         
  10   8  11         76.92         86.26        20.50 o                         
  12   8  11        864.28        881.35        33.30 o                         
  14   8  11        422.60        438.70        29.50 o                         
  16   8  11        160.13        109.01        24.80 o                         
  18   8  11        162.60        139.50        39.59 o                         
 -23   9  11          9.42         -9.60        25.40 o                         
 -21   9  11          1.03        -11.49        23.70 o                         
 -19   9  11         65.00         28.66        21.06 o                         
 -17   9  11          6.08          7.50        21.97 o                         
 -15   9  11        178.24        200.40        21.88 o                         
 -13   9  11          4.84        -11.01        16.34 o                         
 -11   9  11        114.26        132.05        13.41 o                         
  -9   9  11        917.32        797.20        26.47 o                         
  -7   9  11         62.17         76.25        13.49 o                         
  -5   9  11        978.18       1030.96        37.20 o                         
  -3   9  11          1.04          6.70        12.93 o                         
  -1   9  11        678.54        686.97        27.65 o                         
   1   9  11         35.77         43.56        16.38 o                         
   3   9  11          5.26          2.20        12.07 o                         
   5   9  11        530.04        614.89        28.90 o                         
   7   9  11          1.00         16.68        16.98 o                         
   9   9  11         99.67        113.26        20.09 o                         
  11   9  11          0.07         -8.72        15.47 o                         
  13   9  11         50.18         11.25        25.56 o                         
  15   9  11         24.58         -4.47        32.60 o                         
  17   9  11         84.61        -18.63        28.73 o                         
 -22  10  11        208.22        233.73        31.21 o                         
 -20  10  11         62.52         11.09        22.95 o                         
 -18  10  11        250.34        267.90        25.97 o                         
 -16  10  11        540.61        549.14        29.38 o                         
 -14  10  11         43.71         15.55        19.08 o                         
 -12  10  11          3.95        -15.30        15.30 o                         
 -10  10  11        262.00        258.67        16.73 o                         
  -8  10  11         48.56         10.04        17.68 o                         
  -6  10  11        648.46        564.38        36.31 o                         
  -4  10  11       2013.53       1921.72        50.83 o                         
  -2  10  11       5671.28       5667.98       105.68 o                         
   0  10  11        323.95        334.11        27.87 o                         
   2  10  11        233.24        262.61        25.48 o                         
   4  10  11         61.74        -10.80        23.04 o                         
   6  10  11        675.06        784.69        45.59 o                         
   8  10  11         37.46         44.07        23.41 o                         
  10  10  11        114.24        120.72        30.30 o                         
  12  10  11        395.62        330.59        24.32 o                         
  14  10  11        281.03        254.68        34.22 o                         
  16  10  11        202.99        176.49        52.60 o                         
 -19  11  11        256.82        220.09        35.61 o                         
 -17  11  11        242.41        204.26        30.27 o                         
 -15  11  11         41.59         19.96        22.22 o                         
 -13  11  11         78.06         41.30        29.57 o                         
 -11  11  11        307.43        260.94        18.87 o                         
  -9  11  11        480.00        396.84        32.16 o                         
  -7  11  11        755.68        711.34        37.66 o                         
  -5  11  11        698.45        662.25        50.33 o                         
  -3  11  11       2828.20       2913.45        74.10 o                         
  -1  11  11         33.18         26.90        17.67 o                         
   1  11  11         18.56         65.07        20.25 o                         
   3  11  11        115.75        107.97        24.38 o                         
   5  11  11         35.53          8.52        30.92 o                         
   7  11  11        811.59        921.89        56.05 o                         
   9  11  11        276.35        308.16        34.76 o                         
  11  11  11        303.99        303.56        31.62 o                         
  13  11  11          7.13        -27.66        27.66 o                         
 -16  12  11        330.98        290.16        34.12 o                         
 -14  12  11        145.96        122.48        23.91 o                         
 -12  12  11         90.85         53.79        18.35 o                         
 -10  12  11          6.76         -0.29        17.54 o                         
  -8  12  11       1018.82        949.65        45.39 o                         
  -6  12  11        534.98        513.18        35.56 o                         
  -4  12  11        479.44        550.03        37.79 o                         
  -2  12  11        304.59        353.20        33.57 o                         
   0  12  11         46.22         58.48        22.15 o                         
   2  12  11         10.95          5.35        20.44 o                         
   4  12  11        161.66        167.78        27.33 o                         
   6  12  11        310.88        327.41        45.57 o                         
   8  12  11        110.89        145.71        30.34 o                         
  10  12  11         20.71          3.69        28.54 o                         
 -13  13  11          4.08         -5.51        33.92 o                         
 -11  13  11         57.04         11.73        34.05 o                         
  -9  13  11        436.38        414.66        39.35 o                         
  -7  13  11        299.17        370.33        38.06 o                         
  -5  13  11        211.54        244.90        32.90 o                         
  -3  13  11         56.24          8.82        27.31 o                         
  -1  13  11        288.69        309.74        38.79 o                         
   1  13  11          9.47        -23.96        28.49 o                         
   3  13  11          1.16        -20.34        20.34 o                         
   5  13  11         15.06         -8.71        24.14 o                         
   7  13  11        295.67        283.08        42.65 o                         
  -6  14  11         70.63        156.31       115.73 o                         
  -4  14  11          9.37         -6.24        35.81 o                         
  -2  14  11         28.54         90.66        42.43 o                         
 -30   0  12       1519.20       1560.42        94.66 o                         
 -28   0  12        552.66        606.29        76.26 o                         
 -26   0  12        807.96        660.67        41.46 o                         
 -24   0  12       1974.71       2023.10        78.97 o                         
 -22   0  12       2592.93       2510.72        71.68 o                         
 -20   0  12       1177.95       1247.23        54.48 o                         
 -18   0  12        888.61        991.43        56.36 o                         
 -16   0  12       2592.56       1640.79        56.50 o                         
 -14   0  12       1361.55       1316.94        46.68 o                         
 -12   0  12       4937.93       5038.42       103.32 o                         
 -10   0  12       1604.00       1536.55        46.67 o                         
  -8   0  12       1109.42       1169.52        33.85 o                         
  -6   0  12       8474.09       8466.28       170.83 o                         
  -4   0  12      16552.48      16370.42       238.43 o                         
  -2   0  12       1820.84       1817.57        39.39 o                         
   0   0  12       2038.68       2204.66        47.12 o                         
   2   0  12       6799.37       6667.31       113.45 o                         
   4   0  12       3001.24       3053.89        75.24 o                         
   6   0  12       2331.01       2345.40        65.15 o                         
   8   0  12       3133.82       3196.28        87.61 o                         
  10   0  12       1242.40       1227.76        58.77 o                         
  12   0  12        368.90        427.16        42.58 o                         
  14   0  12       2376.52       2475.58        97.88 o                         
  16   0  12      12894.43      13451.75       380.62 o                         
  18   0  12      13436.15      14313.48       503.85 o                         
  20   0  12         11.82         63.45        47.05 o                         
  22   0  12        177.24         98.10        48.79 o                         
 -29   1  12         36.96        120.94        32.50 o                         
 -27   1  12        453.50        401.68        34.01 o                         
 -25   1  12        592.87        555.05        28.83 o                         
 -23   1  12       1283.69       1221.72        34.04 o                         
 -21   1  12       1793.53       1765.02        38.37 o                         
 -19   1  12        274.07        295.00        17.78 o                         
 -17   1  12        834.62        941.65        30.29 o                         
 -15   1  12        605.34        739.07        26.89 o                         
 -13   1  12       1763.39       1963.00        39.18 o                         
 -11   1  12        186.55        282.87        15.75 o                         
  -9   1  12       4354.98       4175.80        54.29 o                         
  -7   1  12       6520.75       6274.92        75.46 o                         
  -5   1  12       7237.36       6986.58        87.65 o                         
  -3   1  12       7586.31       7595.23        88.12 o                         
  -1   1  12       1900.71       1986.65        30.97 o                         
   1   1  12       3642.30       3704.89        48.91 o                         
   3   1  12       2348.21       2019.44        33.31 o                         
   5   1  12         26.16         17.71         7.50 o                         
   7   1  12        545.03        573.37        28.86 o                         
   9   1  12        951.26        960.20        31.91 o                         
  11   1  12       1232.07       1231.68        42.93 o                         
  13   1  12       2255.33       2322.08        61.89 o                         
  15   1  12       1935.53       2050.85        74.24 o                         
  17   1  12       1342.02       1237.77        54.76 o                         
  19   1  12        225.56        218.00        34.96 o                         
  21   1  12        263.04        342.90        42.38 o                         
  23   1  12         65.51         70.04        38.14 o                         
 -30   2  12          3.71         12.58        29.40 o                         
 -28   2  12          1.13         16.97        25.15 o                         
 -26   2  12        383.55        415.78        32.38 o                         
 -24   2  12        760.24        824.64        34.60 o                         
 -22   2  12       1020.45        956.52        38.92 o                         
 -20   2  12       1758.27       1614.84        34.88 o                         
 -18   2  12        161.76        194.25        15.69 o                         
 -16   2  12       1195.05       1163.32        32.35 o                         
 -14   2  12          3.85         -4.38        10.75 o                         
 -12   2  12        518.15        455.50        20.75 o                         
 -10   2  12         12.83         25.03         9.86 o                         
  -8   2  12       4099.00       3881.49        55.41 o                         
  -6   2  12       3414.71       3299.25        52.84 o                         
  -4   2  12        231.01        293.08        13.99 o                         
  -2   2  12        393.18        411.96        15.72 o                         
   0   2  12         19.04         11.52         7.92 o                         
   2   2  12        169.89        179.10        11.42 o                         
   4   2  12          1.78          7.24         9.95 o                         
   6   2  12         16.54          9.71         9.88 o                         
   8   2  12          0.73          8.90         8.99 o                         
  10   2  12        189.56        185.86        18.72 o                         
  12   2  12        161.80        143.79        22.50 o                         
  14   2  12         24.09         37.52        20.45 o                         
  16   2  12        177.48        134.01        26.19 o                         
  18   2  12        359.51        318.28        35.51 o                         
  20   2  12         11.18         59.66        32.94 o                         
  22   2  12        690.01        641.57        62.53 o                         
 -29   3  12        132.67        125.64        31.34 o                         
 -27   3  12        510.32        531.00        38.44 o                         
 -25   3  12        316.59        361.64        30.37 o                         
 -23   3  12          9.37        -18.39        18.39 o                         
 -21   3  12        292.57        337.05        23.36 o                         
 -19   3  12         60.07         68.99        17.15 o                         
 -17   3  12        613.41        589.95        23.58 o                         
 -15   3  12         41.16         12.88        12.45 o                         
 -13   3  12        922.54       1052.00        28.95 o                         
 -11   3  12        189.81        297.50        13.86 o                         
  -9   3  12      12831.98      12462.43       157.02 o                         
  -7   3  12       2026.40       1914.66        36.29 o                         
  -5   3  12        938.00       1072.82        24.39 o                         
  -3   3  12       1381.22       1479.88        26.79 o                         
  -1   3  12        215.92        247.32        12.50 o                         
   1   3  12       1439.82       1445.40        27.13 o                         
   3   3  12       2187.67       2011.49        34.49 o                         
   5   3  12       1415.18       1370.47        31.32 o                         
   7   3  12       1216.36       1119.10        30.98 o                         
   9   3  12        124.10        119.99        14.89 o                         
  11   3  12        101.62         92.08        22.45 o                         
  13   3  12       1114.88       1022.00        46.80 o                         
  15   3  12         82.34         84.01        27.10 o                         
  17   3  12         49.76         15.64        28.44 o                         
  19   3  12        255.17        199.58        35.89 o                         
  21   3  12        981.41        856.70        55.07 o                         
 -28   4  12        524.84        569.24        41.44 o                         
 -26   4  12       1414.67       1346.23        58.14 o                         
 -24   4  12         81.97        105.84        23.88 o                         
 -22   4  12        578.63        521.82        33.50 o                         
 -20   4  12         97.86         79.65        18.79 o                         
 -18   4  12        533.50        515.18        28.17 o                         
 -16   4  12        753.34        842.06        31.34 o                         
 -14   4  12       4401.09       4206.41        62.28 o                         
 -12   4  12      24230.42      23979.97       305.47 o                         
 -10   4  12       3694.83       3779.43        63.74 o                         
  -8   4  12       4386.17       4467.23        66.45 o                         
  -6   4  12       1553.12       1521.48        29.66 o                         
  -4   4  12       2656.35       2549.15        45.38 o                         
  -2   4  12       1893.72       1880.09        33.73 o                         
   0   4  12       4242.67       4387.52        59.93 o                         
   2   4  12       5055.47       4738.23        63.08 o                         
   4   4  12       2100.92       2244.40        38.13 o                         
   6   4  12       2977.71       2894.78        50.30 o                         
   8   4  12       1487.08       1524.66        38.87 o                         
  10   4  12        583.02        554.15        25.94 o                         
  12   4  12        356.20        333.63        21.88 o                         
  14   4  12         12.11         -2.95        23.95 o                         
  16   4  12       1017.27        979.35        49.92 o                         
  18   4  12        318.15        244.08        36.31 o                         
  20   4  12         32.44         -1.89        30.03 o                         
  22   4  12         17.33         -7.18        33.80 o                         
 -27   5  12        357.27        369.03        36.56 o                         
 -25   5  12        585.64        637.06        39.53 o                         
 -23   5  12        845.34        843.63        42.26 o                         
 -21   5  12         82.92         99.93        22.71 o                         
 -19   5  12        619.02        638.51        34.24 o                         
 -17   5  12       2510.50       2536.68        55.42 o                         
 -15   5  12        964.19       1008.53        35.69 o                         
 -13   5  12        300.97        305.78        17.24 o                         
 -11   5  12       4909.87       4980.08        75.14 o                         
  -9   5  12        489.44        573.72        21.72 o                         
  -7   5  12       3413.95       3311.36        55.09 o                         
  -5   5  12       2145.69       2080.92        39.98 o                         
  -3   5  12       2582.68       2595.79        43.67 o                         
  -1   5  12         87.53         61.11        10.84 o                         
   1   5  12         90.46         35.96        11.11 o                         
   3   5  12       2411.18       2200.16        41.40 o                         
   5   5  12       3661.96       3669.21        55.12 o                         
   7   5  12       2623.98       2634.94        55.95 o                         
   9   5  12       2314.48       2421.75        53.08 o                         
  11   5  12       1105.15       1075.75        43.25 o                         
  13   5  12        148.84        144.07        20.19 o                         
  15   5  12        889.61       1005.78        52.97 o                         
  17   5  12        595.07        608.76        59.02 o                         
  19   5  12        153.93        129.24        34.49 o                         
  21   5  12         91.67         71.32        35.21 o                         
 -28   6  12        943.27        834.63        81.85 o                         
 -26   6  12         45.99         40.12        27.63 o                         
 -24   6  12         94.87         64.46        25.46 o                         
 -22   6  12        174.68        156.45        24.30 o                         
 -20   6  12        398.22        352.90        26.46 o                         
 -18   6  12         32.57         37.80        20.55 o                         
 -16   6  12         63.79         79.02        18.74 o                         
 -14   6  12        366.01        416.37        25.28 o                         
 -12   6  12        327.53        359.75        19.12 o                         
 -10   6  12        957.05       1020.42        30.81 o                         
  -8   6  12          5.37         -1.05         8.70 o                         
  -6   6  12        457.18        477.63        23.00 o                         
  -4   6  12         44.36         68.84        11.32 o                         
  -2   6  12       1157.83       1177.38        27.55 o                         
   0   6  12         18.92         19.41         9.66 o                         
   2   6  12         36.16         41.48        11.97 o                         
   4   6  12        101.63        105.28        14.62 o                         
   6   6  12        262.01        333.32        21.92 o                         
   8   6  12       1625.11       1534.16        58.57 o                         
  10   6  12        617.56        659.03        30.80 o                         
  12   6  12        131.01        157.19        20.64 o                         
  14   6  12        543.15        568.45        41.08 o                         
  16   6  12        608.81        552.67        47.20 o                         
  18   6  12        166.28        140.59        33.69 o                         
  20   6  12        102.58         70.60        36.46 o                         
 -27   7  12        117.35        193.38        83.84 o                         
 -25   7  12         88.19         78.37        27.97 o                         
 -23   7  12         48.39         41.07        25.51 o                         
 -21   7  12          0.59          8.36        21.67 o                         
 -19   7  12          1.24          1.78        18.81 o                         
 -17   7  12         55.20         77.01        21.39 o                         
 -15   7  12        197.37        136.92        21.59 o                         
 -13   7  12          0.82        -10.57        15.01 o                         
 -11   7  12        191.10        235.73        17.45 o                         
  -9   7  12        421.61        430.28        22.82 o                         
  -7   7  12       2147.23       2109.08        48.19 o                         
  -5   7  12        752.68        633.60        24.79 o                         
  -3   7  12        113.10        117.34        12.34 o                         
  -1   7  12          0.49         22.11        13.27 o                         
   1   7  12         41.07         46.75        11.24 o                         
   3   7  12         22.83         21.92        12.04 o                         
   5   7  12          2.00          6.53        14.04 o                         
   7   7  12        220.86        256.73        22.07 o                         
   9   7  12        979.35       1086.11        39.67 o                         
  11   7  12        129.03         93.15        18.05 o                         
  13   7  12          1.41         -6.69        17.75 o                         
  15   7  12          0.39        -19.18        19.18 o                         
  17   7  12        102.14         57.09        31.49 o                         
  19   7  12         11.94        -28.84        33.30 o                         
 -24   8  12         92.75        131.34        30.63 o                         
 -22   8  12        165.30        128.33        27.31 o                         
 -20   8  12       1171.35       1104.18        48.06 o                         
 -18   8  12        650.54        745.62        47.06 o                         
 -16   8  12        237.70        207.79        24.86 o                         
 -14   8  12        295.07        299.85        24.85 o                         
 -12   8  12        859.74        808.77        23.88 o                         
 -10   8  12        354.25        346.53        21.85 o                         
  -8   8  12         22.57         30.89        16.02 o                         
  -6   8  12       1069.54       1185.80        42.48 o                         
  -4   8  12        165.41        121.38        15.95 o                         
  -2   8  12         59.15         65.94        13.72 o                         
   0   8  12       1398.27       1439.18        35.13 o                         
   2   8  12       1213.57       1207.24        34.44 o                         
   4   8  12        905.84        963.78        31.74 o                         
   6   8  12         74.38        104.31        26.04 o                         
   8   8  12        114.20        102.55        20.68 o                         
  10   8  12        457.96        503.75        30.88 o                         
  12   8  12        438.01        442.24        28.94 o                         
  14   8  12        353.41        335.97        28.09 o                         
  16   8  12        210.23        117.68        27.18 o                         
  18   8  12        119.93         41.15        36.41 o                         
 -23   9  12        421.90        454.47        37.00 o                         
 -21   9  12        131.98         93.33        28.37 o                         
 -19   9  12        382.00        364.39        33.61 o                         
 -17   9  12       1525.28       1577.82        64.34 o                         
 -15   9  12        563.42        559.81        38.36 o                         
 -13   9  12        690.68        665.13        33.03 o                         
 -11   9  12       1087.91       1018.08        29.94 o                         
  -9   9  12        946.38        959.62        32.77 o                         
  -7   9  12       2327.60       2276.42        50.00 o                         
  -5   9  12       3781.73       3709.52        73.50 o                         
  -3   9  12       5585.46       5584.59       105.29 o                         
  -1   9  12       3650.40       3645.11        67.93 o                         
   1   9  12        586.34        653.69        31.77 o                         
   3   9  12        338.28        303.31        22.65 o                         
   5   9  12         18.05        -17.45        19.70 o                         
   7   9  12        525.95        559.37        37.80 o                         
   9   9  12        128.37        153.69        23.12 o                         
  11   9  12       2167.57       2067.23        58.96 o                         
  13   9  12        771.93        791.28        36.40 o                         
  15   9  12        209.21        134.83        32.25 o                         
 -22  10  12         52.70         61.38        27.56 o                         
 -20  10  12        101.42         85.02        25.55 o                         
 -18  10  12        145.64        152.07        28.06 o                         
 -16  10  12         14.50         -7.78        18.76 o                         
 -14  10  12         53.19         51.48        20.73 o                         
 -12  10  12        983.61        943.71        34.48 o                         
 -10  10  12        704.22        603.48        27.07 o                         
  -8  10  12        822.89        765.69        42.60 o                         
  -6  10  12        634.06        661.28        37.57 o                         
  -4  10  12       5480.00       5433.07       104.70 o                         
  -2  10  12       3253.56       3434.28        87.86 o                         
   0  10  12          8.35         19.28        16.92 o                         
   2  10  12        873.81        898.06        35.67 o                         
   4  10  12         16.16          3.47        21.68 o                         
   6  10  12        424.81        471.44        52.97 o                         
   8  10  12        548.62        619.38        32.39 o                         
  10  10  12        276.14        264.61        26.97 o                         
  12  10  12        135.98         65.86        19.13 o                         
  14  10  12        105.55        137.66        34.82 o                         
 -19  11  12          0.77        -24.82        24.82 o                         
 -17  11  12         16.27        -22.55        27.00 o                         
 -15  11  12          4.32         -4.09        25.81 o                         
 -13  11  12         21.29         11.64        21.38 o                         
 -11  11  12          6.88        -15.29        15.29 o                         
  -9  11  12          2.60          2.99        19.98 o                         
  -7  11  12         13.09        -22.73        22.73 o                         
  -5  11  12          0.69         -7.34        18.99 o                         
  -3  11  12        131.04        157.52        24.46 o                         
  -1  11  12          8.99         22.01        23.34 o                         
   1  11  12         45.28         71.56        20.94 o                         
   3  11  12         85.25         76.89        22.24 o                         
   5  11  12         15.70          8.28        23.56 o                         
   7  11  12          8.16         -6.74        28.31 o                         
   9  11  12         37.42         23.42        28.74 o                         
  11  11  12        289.02        326.72        31.54 o                         
 -16  12  12          3.59         18.15        25.73 o                         
 -14  12  12        154.70        126.80        21.02 o                         
 -12  12  12        323.91        357.74        32.50 o                         
 -10  12  12          1.52         18.01        32.10 o                         
  -8  12  12          4.67         19.72        22.73 o                         
  -6  12  12        257.57        216.25        30.94 o                         
  -4  12  12        227.15        222.24        31.68 o                         
  -2  12  12        160.80        109.86        25.28 o                         
   0  12  12        208.57        195.84        25.48 o                         
   2  12  12       1949.19       2046.82        67.63 o                         
   4  12  12          4.01         11.79        22.51 o                         
   6  12  12          7.21         13.17        24.90 o                         
   8  12  12          2.04         11.39        32.01 o                         
 -11  13  12          6.15        -38.56        38.56 o                         
  -9  13  12        194.08        228.76        34.13 o                         
  -7  13  12        793.79        753.93        44.21 o                         
  -5  13  12        215.61        168.03        33.87 o                         
  -3  13  12        200.52        262.53        36.49 o                         
  -1  13  12        126.81        143.95        33.37 o                         
   1  13  12        821.58        775.68        50.33 o                         
   3  13  12        168.49        159.35        41.19 o                         
   5  13  12        139.41         94.87        30.89 o                         
 -29   1  13        375.29        396.92        36.52 o                         
 -27   1  13         52.91         57.44        20.64 o                         
 -25   1  13        649.13        654.25        27.53 o                         
 -23   1  13        576.70        590.63        26.83 o                         
 -21   1  13         96.61        139.73        17.40 o                         
 -19   1  13        837.28        741.89        29.74 o                         
 -17   1  13       1208.22       1293.77        36.88 o                         
 -15   1  13        229.34        293.66        19.47 o                         
 -13   1  13       4971.30       4345.75        65.80 o                         
 -11   1  13        139.13        191.64        14.25 o                         
  -9   1  13       6231.67       6202.62        76.34 o                         
  -7   1  13       2485.71       2568.32        38.84 o                         
  -5   1  13      22914.36      22595.00       254.67 o                         
  -3   1  13       4111.18       3998.42        54.51 o                         
  -1   1  13       1616.46       1571.23        28.59 o                         
   1   1  13       2193.15       2149.76        36.18 o                         
   3   1  13        706.20        684.13        17.88 o                         
   5   1  13       1281.45       1283.29        25.53 o                         
   7   1  13       1426.50       1403.14        37.32 o                         
   9   1  13        524.98        493.74        26.44 o                         
  11   1  13        742.67        785.85        37.23 o                         
  13   1  13       1300.09       1295.11        48.84 o                         
  15   1  13       1846.90       1793.00        67.98 o                         
  17   1  13       2636.82       2489.50        98.73 o                         
  19   1  13        687.41        646.10        49.63 o                         
  21   1  13         98.37         73.81        35.29 o                         
 -30   2  13        508.51        424.89        52.86 o                         
 -28   2  13        815.95        785.95        44.87 o                         
 -26   2  13       1432.74       1469.65        66.83 o                         
 -24   2  13        995.02        987.17        37.44 o                         
 -22   2  13       2413.03       2254.64        49.24 o                         
 -20   2  13       1516.65       1501.37        34.19 o                         
 -18   2  13       2676.05       2566.74        51.53 o                         
 -16   2  13       1764.53       1889.28        40.67 o                         
 -14   2  13        779.10        861.83        28.03 o                         
 -12   2  13        119.21          9.60        10.87 o                         
 -10   2  13       5418.79       5144.50        74.30 o                         
  -8   2  13      32177.46      31336.41       358.58 o                         
  -6   2  13       3506.04       3612.16        54.92 o                         
  -4   2  13       4750.26       4941.83        69.48 o                         
  -2   2  13       3926.85       3906.63        53.55 o                         
   0   2  13       5520.58       5214.71        67.70 o                         
   2   2  13       1695.92       1685.08        30.42 o                         
   4   2  13        997.33       1085.37        25.96 o                         
   6   2  13       3847.01       3795.90        63.84 o                         
   8   2  13       2224.34       2027.58        46.09 o                         
  10   2  13        891.73        897.00        42.41 o                         
  12   2  13       1443.40       1331.41        46.84 o                         
  14   2  13       1292.69       1287.73        55.02 o                         
  16   2  13        403.58        413.98        34.67 o                         
  18   2  13        660.00        685.00        51.10 o                         
  20   2  13       2535.58       2339.58        82.88 o                         
  22   2  13       1941.52       1824.37       133.72 o                         
 -29   3  13        655.98        775.92        46.39 o                         
 -27   3  13        975.91       1023.19        50.59 o                         
 -25   3  13          8.21         17.71        22.38 o                         
 -23   3  13       1077.91       1034.20        41.19 o                         
 -21   3  13       1659.47       1635.42        44.76 o                         
 -19   3  13       1055.32       1004.45        32.92 o                         
 -17   3  13       2290.77       2265.50        51.57 o                         
 -15   3  13       1250.73       1208.23        34.66 o                         
 -13   3  13        282.08        439.87        21.18 o                         
 -11   3  13         18.32         25.92        13.07 o                         
  -9   3  13         41.62         66.74        12.50 o                         
  -7   3  13       6605.74       6650.83        86.65 o                         
  -5   3  13        640.13        746.26        21.91 o                         
  -3   3  13       4227.59       4094.47        56.35 o                         
  -1   3  13       1979.09       1963.26        34.52 o                         
   1   3  13       4528.90       4485.71        63.14 o                         
   3   3  13        793.64        944.96        24.49 o                         
   5   3  13       1480.98       1678.83        33.41 o                         
   7   3  13       1710.37       1579.83        40.33 o                         
   9   3  13         40.76         11.50        12.23 o                         
  11   3  13        358.01        374.81        32.92 o                         
  13   3  13        767.77        696.10        50.41 o                         
  15   3  13        539.09        500.04        44.76 o                         
  17   3  13        176.26        149.20        33.38 o                         
  19   3  13        126.24         79.21        33.98 o                         
  21   3  13        582.16        596.25        51.59 o                         
 -28   4  13         20.64          1.09        28.02 o                         
 -26   4  13         90.38        128.62        35.91 o                         
 -24   4  13        106.57         99.89        24.94 o                         
 -22   4  13        132.76        134.54        23.17 o                         
 -20   4  13        182.17        213.10        22.25 o                         
 -18   4  13       1324.54       1462.49        43.44 o                         
 -16   4  13       1464.18       1383.65        35.10 o                         
 -14   4  13        273.20        249.28        21.61 o                         
 -12   4  13        161.22        197.00        18.30 o                         
 -10   4  13        221.32        172.01        17.21 o                         
  -8   4  13        102.70        136.74        14.40 o                         
  -6   4  13       1142.85       1041.89        31.65 o                         
  -4   4  13         43.11         67.91        12.79 o                         
  -2   4  13        733.99        763.79        24.52 o                         
   0   4  13        134.21        235.80        14.11 o                         
   2   4  13        681.27        721.24        24.30 o                         
   4   4  13        189.11        244.78        15.22 o                         
   6   4  13        254.41        285.70        15.36 o                         
   8   4  13         73.00         56.73        14.89 o                         
  10   4  13         15.27          0.95        13.40 o                         
  12   4  13          1.79         21.43        22.99 o                         
  14   4  13         51.85         65.04        25.55 o                         
  16   4  13        225.70        180.42        37.11 o                         
  18   4  13          2.45        -13.56        28.17 o                         
  20   4  13         98.01        101.72        37.25 o                         
 -27   5  13         62.75         56.67        31.52 o                         
 -25   5  13          6.65          1.16        25.19 o                         
 -23   5  13        320.44        323.96        35.16 o                         
 -21   5  13        668.00        660.95        33.24 o                         
 -19   5  13         19.57         25.50        19.62 o                         
 -17   5  13          1.59         35.47        18.05 o                         
 -15   5  13        106.41        109.81        11.47 o                         
 -13   5  13       1333.91       1232.38        33.01 o                         
 -11   5  13        636.33        639.94        25.02 o                         
  -9   5  13        153.33        139.50        15.02 o                         
  -7   5  13        207.54        235.19        16.14 o                         
  -5   5  13         84.02        108.66        13.30 o                         
  -3   5  13         54.21         92.23        13.06 o                         
  -1   5  13         44.17         -8.07         9.28 o                         
   1   5  13       1335.66       1426.43        32.59 o                         
   3   5  13        123.89        116.41        14.02 o                         
   5   5  13        789.15        828.78        28.74 o                         
   7   5  13        673.26        644.93        37.63 o                         
   9   5  13        291.39        290.49        22.55 o                         
  11   5  13        277.10        261.02        22.96 o                         
  13   5  13         51.03         -3.79        18.91 o                         
  15   5  13         76.70         47.06        27.42 o                         
  17   5  13         49.25         47.44        29.17 o                         
  19   5  13         15.39         -8.82        32.90 o                         
 -26   6  13        410.22        364.87        36.31 o                         
 -24   6  13        272.18        263.54        32.40 o                         
 -22   6  13        838.00        804.45        47.70 o                         
 -20   6  13         91.19         73.08        25.00 o                         
 -18   6  13        284.25        323.64        27.56 o                         
 -16   6  13        193.62        151.26        21.48 o                         
 -14   6  13        275.11        320.37        16.10 o                         
 -12   6  13        879.00        945.18        31.64 o                         
 -10   6  13       1365.30       1315.49        34.94 o                         
  -8   6  13       1666.69       1574.34        35.14 o                         
  -6   6  13        701.03        848.28        29.59 o                         
  -4   6  13        415.00        548.07        23.08 o                         
  -2   6  13        545.94        647.52        24.39 o                         
   0   6  13        134.94        230.11        16.05 o                         
   2   6  13       1447.77       1421.80        34.22 o                         
   4   6  13       3277.88       3248.45        65.90 o                         
   6   6  13       2292.91       2204.32        53.36 o                         
   8   6  13       1842.30       1780.20        54.31 o                         
  10   6  13       1321.07       1375.23        44.94 o                         
  12   6  13         15.62          3.76        22.11 o                         
  14   6  13         83.46         77.70        20.28 o                         
  16   6  13        134.84        134.29        32.94 o                         
  18   6  13          7.27        -31.61        31.61 o                         
 -25   7  13         31.40         71.45        29.01 o                         
 -23   7  13        505.54        561.25        45.39 o                         
 -21   7  13       1054.22       1048.25        62.63 o                         
 -19   7  13        661.84        750.47        37.73 o                         
 -17   7  13         33.15         22.65        20.46 o                         
 -15   7  13       1363.82       1358.21        42.85 o                         
 -13   7  13       3353.52       3361.81        54.79 o                         
 -11   7  13       1387.51       1462.38        44.32 o                         
  -9   7  13        716.34        776.97        32.48 o                         
  -7   7  13       1754.95       1586.35        39.39 o                         
  -5   7  13       1651.87       1669.90        40.00 o                         
  -3   7  13        534.54        605.70        26.58 o                         
  -1   7  13       2109.22       2058.85        48.13 o                         
   1   7  13       1466.48       1566.05        40.34 o                         
   3   7  13       1070.72       1062.76        32.19 o                         
   5   7  13        166.36        223.40        19.08 o                         
   7   7  13        109.76         63.74        19.25 o                         
   9   7  13        242.58        249.86        24.78 o                         
  11   7  13        861.54        938.00        41.65 o                         
  13   7  13        653.16        711.32        35.80 o                         
  15   7  13        752.12        716.68        49.42 o                         
  17   7  13         45.80         -2.24        35.20 o                         
 -24   8  13        493.43        582.84        42.58 o                         
 -22   8  13         22.33         27.33        26.07 o                         
 -20   8  13        131.37        109.93        24.98 o                         
 -18   8  13        207.65        213.85        25.04 o                         
 -16   8  13        239.93        246.02        26.38 o                         
 -14   8  13        181.84        183.53        23.01 o                         
 -12   8  13        676.80        699.59        24.39 o                         
 -10   8  13       1043.02       1072.45        34.82 o                         
  -8   8  13       2859.97       2721.04        59.72 o                         
  -6   8  13       2103.80       1931.88        45.05 o                         
  -4   8  13        523.29        481.71        24.57 o                         
  -2   8  13        441.53        493.51        30.96 o                         
   0   8  13        890.23        813.74        31.65 o                         
   2   8  13        762.15        805.60        29.00 o                         
   4   8  13         41.30         46.65        15.05 o                         
   6   8  13        129.39        164.95        22.88 o                         
   8   8  13         10.78          8.41        18.54 o                         
  10   8  13        139.19        126.20        24.45 o                         
  12   8  13       1223.04       1216.41        47.75 o                         
  14   8  13         78.11         97.41        27.22 o                         
  16   8  13         84.28         66.07        33.01 o                         
 -23   9  13         75.05         63.62        37.63 o                         
 -21   9  13         85.20        104.54        26.78 o                         
 -19   9  13        101.68         81.38        24.36 o                         
 -17   9  13         87.48         66.67        21.54 o                         
 -15   9  13          9.36          2.84        20.33 o                         
 -13   9  13         72.60         97.96        21.22 o                         
 -11   9  13          0.59         17.59        12.98 o                         
  -9   9  13         78.38         64.94        14.82 o                         
  -7   9  13        163.57        177.98        22.50 o                         
  -5   9  13        562.78        553.67        38.99 o                         
  -3   9  13       1486.77       1520.89        40.56 o                         
  -1   9  13        313.71        311.58        17.69 o                         
   1   9  13         21.62          7.96        15.11 o                         
   3   9  13        684.73        786.71        30.68 o                         
   5   9  13         65.55         56.94        34.15 o                         
   7   9  13        110.38        111.03        21.47 o                         
   9   9  13          3.26         -1.34        19.05 o                         
  11   9  13        193.15        180.34        19.84 o                         
  13   9  13          5.07          7.01        21.42 o                         
  15   9  13         97.30         53.13        25.17 o                         
 -20  10  13        124.99        109.76        27.61 o                         
 -18  10  13          8.65         14.55        22.23 o                         
 -16  10  13        336.92        362.12        26.86 o                         
 -14  10  13        169.65        154.52        22.38 o                         
 -12  10  13        167.61        138.62        27.39 o                         
 -10  10  13        462.76        440.27        24.07 o                         
  -8  10  13        452.63        446.24        29.78 o                         
  -6  10  13         76.77         31.52        23.00 o                         
  -4  10  13         17.22         37.66        21.44 o                         
  -2  10  13        866.04        940.26        38.73 o                         
   0  10  13        197.14        274.09        32.25 o                         
   2  10  13          3.83         21.43        19.06 o                         
   4  10  13         16.33         35.59        22.39 o                         
   6  10  13        281.27        291.91        36.97 o                         
   8  10  13         41.46         19.96        20.08 o                         
  10  10  13         29.59          0.89        21.02 o                         
  12  10  13          6.83        -21.40        22.94 o                         
 -19  11  13         93.80         53.86        31.05 o                         
 -17  11  13         26.23         46.97        27.17 o                         
 -15  11  13        525.57        613.73        34.21 o                         
 -13  11  13       1275.26       1108.09        66.48 o                         
 -11  11  13        305.12        283.93        27.66 o                         
  -9  11  13         59.42         20.23        23.23 o                         
  -7  11  13        411.20        355.92        30.24 o                         
  -5  11  13       1197.52       1293.75        48.19 o                         
  -3  11  13       3439.70       3459.75        80.50 o                         
  -1  11  13       1559.02       1529.85        46.04 o                         
   1  11  13       2230.09       2344.10        75.68 o                         
   3  11  13       1133.40       1183.07        51.42 o                         
   5  11  13         69.11         59.45        26.39 o                         
   7  11  13        456.07        531.28        40.99 o                         
   9  11  13         97.60         66.97        41.24 o                         
  11  11  13        795.12        907.89        58.68 o                         
 -16  12  13         98.84         77.22        46.80 o                         
 -14  12  13        253.57        232.00        34.50 o                         
 -12  12  13        209.28        235.79        30.82 o                         
 -10  12  13        537.37        648.99        48.18 o                         
  -8  12  13       1008.93       1018.63        46.78 o                         
  -6  12  13        153.81        126.83        25.43 o                         
  -4  12  13        267.19        280.61        32.74 o                         
  -2  12  13        902.01        990.32        49.70 o                         
   0  12  13       2807.43       2860.23        75.24 o                         
   2  12  13       1315.44       1428.48        52.34 o                         
   4  12  13         28.31         41.03        26.95 o                         
   6  12  13        389.67        393.69        37.50 o                         
   8  12  13         71.15         85.30        37.44 o                         
 -11  13  13         25.82         30.16        58.34 o                         
  -9  13  13          5.39          3.69        32.17 o                         
  -7  13  13          8.27          0.31        29.08 o                         
  -5  13  13          9.38         49.15        26.60 o                         
  -3  13  13         90.02        137.84        27.70 o                         
  -1  13  13         79.32         93.64        33.46 o                         
   1  13  13         47.55         42.10        31.41 o                         
   3  13  13          1.17        -12.14        34.01 o                         
 -30   0  14        139.64         64.64        65.51 o                         
 -28   0  14        639.51        577.37        49.24 o                         
 -26   0  14        282.68        231.20        35.21 o                         
 -24   0  14       1049.85       1110.14        50.47 o                         
 -22   0  14         77.90         77.35        28.23 o                         
 -20   0  14       2225.66       2043.59        79.48 o                         
 -18   0  14       9140.14       7988.40       160.91 o                         
 -16   0  14       2901.55       2800.70        88.48 o                         
 -14   0  14       4160.99       3656.06        84.81 o                         
 -12   0  14       3913.62       3894.74        93.75 o                         
 -10   0  14       1312.52       1390.98        39.13 o                         
  -8   0  14       2303.13       2413.88        53.12 o                         
  -6   0  14      10336.89      10194.10       161.94 o                         
  -4   0  14      65496.73      63108.46       975.02 o                         
  -2   0  14       2958.36       3144.09        63.86 o                         
   0   0  14       7445.17       7509.08       128.16 o                         
   2   0  14       1948.41       1936.49        45.93 o                         
   4   0  14       3086.55       2881.44        67.33 o                         
   6   0  14       1314.46       1307.27        50.91 o                         
   8   0  14        556.27        617.79        46.62 o                         
  10   0  14       1999.59       2133.84        81.52 o                         
  12   0  14       1197.90       1165.80        77.65 o                         
  14   0  14        252.97        161.13        39.87 o                         
  16   0  14        580.75        659.81        61.97 o                         
  18   0  14       1277.62       1309.07       100.69 o                         
  20   0  14        111.75        109.33        49.85 o                         
 -29   1  14        153.99        195.73        33.50 o                         
 -27   1  14        565.32        577.35        40.38 o                         
 -25   1  14        853.79        860.97        34.33 o                         
 -23   1  14        551.63        536.53        27.29 o                         
 -21   1  14        479.48        448.81        23.91 o                         
 -19   1  14       1861.96       1805.72        49.02 o                         
 -17   1  14       1576.83       1563.14        45.19 o                         
 -15   1  14       1085.39       1053.42        33.53 o                         
 -13   1  14       2326.11       2347.96        43.13 o                         
 -11   1  14       1428.19       1562.89        33.35 o                         
  -9   1  14       2715.92       2750.51        41.74 o                         
  -7   1  14        722.59        662.37        19.82 o                         
  -5   1  14        341.79        393.70        14.30 o                         
  -3   1  14      12227.12      12092.17       142.57 o                         
  -1   1  14      10329.49      10424.03       122.30 o                         
   1   1  14       3143.27       2988.67        46.54 o                         
   3   1  14        272.18        331.56        20.69 o                         
   5   1  14       1200.78       1149.80        24.28 o                         
   7   1  14        306.20        319.26        19.95 o                         
   9   1  14        506.87        505.38        30.08 o                         
  11   1  14       1095.33       1130.90        45.59 o                         
  13   1  14        299.35        206.08        31.31 o                         
  15   1  14        260.97        253.59        31.06 o                         
  17   1  14        730.23        671.74        44.41 o                         
  19   1  14       1186.48       1120.41        60.61 o                         
  21   1  14        740.12        790.84        61.70 o                         
 -28   2  14          7.07          0.91        27.09 o                         
 -26   2  14          3.95         25.16        24.43 o                         
 -24   2  14         37.77         13.83        21.38 o                         
 -22   2  14        734.57        842.10        30.72 o                         
 -20   2  14        484.94        513.21        31.78 o                         
 -18   2  14        338.50        419.62        23.93 o                         
 -16   2  14         26.01         51.16        14.19 o                         
 -14   2  14        301.39        168.78        16.14 o                         
 -12   2  14        538.45        393.87        21.78 o                         
 -10   2  14       1785.14       1743.73        35.01 o                         
  -8   2  14       3379.77       3329.29        51.76 o                         
  -6   2  14        458.59        598.70        22.17 o                         
  -4   2  14       1253.44       1268.31        27.51 o                         
  -2   2  14       2781.21       2594.99        40.93 o                         
   0   2  14        250.56        287.41        14.75 o                         
   2   2  14        120.81         90.06        11.76 o                         
   4   2  14         24.50         63.32        10.64 o                         
   6   2  14        277.75        284.46        18.15 o                         
   8   2  14         12.55         14.19        17.72 o                         
  10   2  14          5.83        -19.09        19.09 o                         
  12   2  14          3.17        -25.25        25.25 o                         
  14   2  14         11.21        -23.84        23.84 o                         
  16   2  14         34.26         49.32        28.80 o                         
  18   2  14        429.94        438.10        42.93 o                         
  20   2  14       1086.04        953.57        60.42 o                         
 -29   3  14        610.11        619.23        44.06 o                         
 -27   3  14        135.34        120.28        30.91 o                         
 -25   3  14        147.86        121.11        25.82 o                         
 -23   3  14        120.79        156.85        25.56 o                         
 -21   3  14        532.55        625.26        32.38 o                         
 -19   3  14        235.96        193.65        17.95 o                         
 -17   3  14        210.47        216.57        18.63 o                         
 -15   3  14        553.41        525.33        23.20 o                         
 -13   3  14        589.67        640.19        27.47 o                         
 -11   3  14          8.40         21.72        13.46 o                         
  -9   3  14       9445.68       8744.91       123.63 o                         
  -7   3  14       1214.79       1377.86        30.20 o                         
  -5   3  14        277.93        319.65        16.89 o                         
  -3   3  14        781.85        790.41        24.49 o                         
  -1   3  14        735.87        822.22        22.57 o                         
   1   3  14        127.10        177.19        14.46 o                         
   3   3  14         39.38          1.54         9.47 o                         
   5   3  14       1084.64       1029.57        26.37 o                         
   7   3  14        892.13        855.69        31.66 o                         
   9   3  14       1014.93        998.16        46.02 o                         
  11   3  14        757.39        700.97        45.13 o                         
  13   3  14        292.59        262.91        31.90 o                         
  15   3  14        131.05        143.98        31.32 o                         
  17   3  14        211.25        233.66        35.36 o                         
  19   3  14        135.88        132.67        35.57 o                         
 -28   4  14        208.35        138.47        33.11 o                         
 -26   4  14        681.09        702.31        43.98 o                         
 -24   4  14        970.68        992.35        45.78 o                         
 -22   4  14       3070.30       3238.30        70.78 o                         
 -20   4  14        504.36        516.05        30.13 o                         
 -18   4  14       1477.23       1448.17        45.49 o                         
 -16   4  14        795.10        786.23        28.06 o                         
 -14   4  14        882.66        967.05        33.45 o                         
 -12   4  14        879.95        938.86        32.41 o                         
 -10   4  14         65.45         72.57        14.28 o                         
  -8   4  14         22.16         64.48        12.94 o                         
  -6   4  14       1797.02       1840.75        35.51 o                         
  -4   4  14       2621.71       2457.20        45.50 o                         
  -2   4  14       1505.94       1683.00        33.70 o                         
   0   4  14        751.29        992.01        28.54 o                         
   2   4  14       1763.63       1868.15        33.87 o                         
   4   4  14        256.93        337.79        16.97 o                         
   6   4  14       1300.99       1243.34        32.59 o                         
   8   4  14       1300.35       1294.30        37.21 o                         
  10   4  14       3115.37       3173.33        80.50 o                         
  12   4  14       2389.91       2440.59        70.66 o                         
  14   4  14        352.08        354.33        35.58 o                         
  16   4  14         90.44         57.48        29.83 o                         
  18   4  14        352.27        360.09        54.05 o                         
  20   4  14        337.17        312.59        42.34 o                         
 -27   5  14        507.37        521.28        42.19 o                         
 -25   5  14        622.48        628.83        42.46 o                         
 -23   5  14        947.84        986.98        45.86 o                         
 -21   5  14         47.55         24.42        25.39 o                         
 -19   5  14       1464.37       1527.88        61.61 o                         
 -17   5  14       1787.57       1795.41        64.12 o                         
 -15   5  14        375.41        408.05        21.02 o                         
 -13   5  14        365.48        372.81        22.10 o                         
 -11   5  14       2293.64       2188.91        45.63 o                         
  -9   5  14       1072.19       1278.24        32.74 o                         
  -7   5  14       1163.65       1277.60        34.01 o                         
  -5   5  14       1222.17       1281.94        31.42 o                         
  -3   5  14       4179.99       3860.53        60.10 o                         
  -1   5  14       2240.11       2189.07        40.39 o                         
   1   5  14       1490.90       1684.22        36.13 o                         
   3   5  14       2642.51       2483.35        49.03 o                         
   5   5  14       3413.66       3435.96        69.88 o                         
   7   5  14       1981.68       2046.91        50.22 o                         
   9   5  14       1222.12       1260.88        41.01 o                         
  11   5  14         24.42         21.78        16.83 o                         
  13   5  14        148.88        105.17        29.64 o                         
  15   5  14        367.92        384.85        37.12 o                         
  17   5  14        399.22        379.14        40.21 o                         
  19   5  14        378.29        315.19        56.56 o                         
 -26   6  14          2.13        -27.18        27.18 o                         
 -24   6  14        910.14        911.65        46.85 o                         
 -22   6  14        167.38        131.50        25.67 o                         
 -20   6  14         17.70         27.47        21.19 o                         
 -18   6  14        238.71        285.59        29.44 o                         
 -16   6  14         30.05         52.45        18.72 o                         
 -14   6  14       1411.98       1480.50        46.58 o                         
 -12   6  14       1262.20       1309.48        36.01 o                         
 -10   6  14        822.68        848.70        29.05 o                         
  -8   6  14        618.47        683.17        30.03 o                         
  -6   6  14        277.09        304.37        21.43 o                         
  -4   6  14       1659.19       1628.24        36.90 o                         
  -2   6  14       2672.69       2254.35        41.64 o                         
   0   6  14       1554.69       1404.01        34.52 o                         
   2   6  14        227.44        264.56        18.72 o                         
   4   6  14        470.81        483.81        25.15 o                         
   6   6  14        104.48        122.30        19.86 o                         
   8   6  14        150.27        125.49        22.39 o                         
  10   6  14        596.40        582.19        41.24 o                         
  12   6  14         28.31         -6.08        21.56 o                         
  14   6  14          3.35          0.29        25.20 o                         
  16   6  14          3.30        -28.72        28.72 o                         
  18   6  14          1.95         58.91        33.80 o                         
 -25   7  14          5.89         39.47        27.86 o                         
 -23   7  14         11.76         24.17        25.83 o                         
 -21   7  14         17.04         11.19        23.04 o                         
 -19   7  14        108.13        115.76        23.35 o                         
 -17   7  14        524.13        568.56        33.29 o                         
 -15   7  14        202.75        197.56        23.61 o                         
 -13   7  14         12.70         16.91        12.16 o                         
 -11   7  14         56.53         36.66        12.96 o                         
  -9   7  14         17.77         37.54        15.83 o                         
  -7   7  14         45.82         23.17        14.66 o                         
  -5   7  14         25.86         28.77        13.97 o                         
  -3   7  14         62.96         86.46        16.15 o                         
  -1   7  14         93.56         91.28        15.45 o                         
   1   7  14        239.10        266.95        19.38 o                         
   3   7  14       1240.33       1263.86        36.81 o                         
   5   7  14        314.24        326.70        29.08 o                         
   7   7  14        545.47        637.69        33.60 o                         
   9   7  14          7.43          4.84        22.17 o                         
  11   7  14         41.42         30.43        21.68 o                         
  13   7  14         28.55        -19.31        19.31 o                         
  15   7  14         69.14        -14.50        27.40 o                         
  17   7  14         60.36         39.56        34.32 o                         
 -24   8  14         14.89        -23.72        26.88 o                         
 -22   8  14        436.80        501.72        37.54 o                         
 -20   8  14        397.30        379.49        35.48 o                         
 -18   8  14        936.02        995.65        45.31 o                         
 -16   8  14        146.64        134.27        24.41 o                         
 -14   8  14          9.44        -15.72        20.93 o                         
 -12   8  14          7.99          7.31        12.73 o                         
 -10   8  14        268.32        296.24        33.05 o                         
  -8   8  14        883.97        884.46        44.09 o                         
  -6   8  14       1830.51       1775.02        45.20 o                         
  -4   8  14        809.86        866.09        32.63 o                         
  -2   8  14        421.99        435.82        27.99 o                         
   0   8  14       1206.11       1251.09        42.32 o                         
   2   8  14        595.58        656.09        31.00 o                         
   4   8  14       1038.11       1097.17        38.88 o                         
   6   8  14        182.69        191.47        24.79 o                         
   8   8  14        109.67         93.92        22.47 o                         
  10   8  14        370.42        363.62        29.62 o                         
  12   8  14        114.96        133.21        25.53 o                         
  14   8  14        123.98        135.42        34.13 o                         
  16   8  14          4.44         -8.09        31.08 o                         
 -23   9  14        984.04        967.89        53.13 o                         
 -21   9  14         75.20         79.28        26.79 o                         
 -19   9  14         88.42         45.76        23.28 o                         
 -17   9  14        275.17        247.63        29.35 o                         
 -15   9  14        443.53        486.88        33.99 o                         
 -13   9  14        183.64        184.09        22.60 o                         
 -11   9  14       1437.85       1391.51        45.55 o                         
  -9   9  14       2263.34       2180.72        49.85 o                         
  -7   9  14        264.05        240.77        28.25 o                         
  -5   9  14         13.03          2.64        15.80 o                         
  -3   9  14        292.23        300.87        28.37 o                         
  -1   9  14       1578.55       1699.93        68.30 o                         
   1   9  14       1145.30       1196.62        36.04 o                         
   3   9  14        744.72        800.98        37.05 o                         
   5   9  14        524.39        539.25        30.88 o                         
   7   9  14        470.48        523.04        32.78 o                         
   9   9  14          9.73         -6.52        20.74 o                         
  11   9  14        412.53        415.62        32.73 o                         
  13   9  14        425.92        473.47        42.79 o                         
 -20  10  14        876.27        937.79        47.53 o                         
 -18  10  14        267.17        242.58        28.05 o                         
 -16  10  14        524.79        501.47        32.27 o                         
 -14  10  14        722.30        686.57        34.97 o                         
 -12  10  14        180.18        159.54        18.73 o                         
 -10  10  14        215.07        184.28        21.15 o                         
  -8  10  14       1172.21       1086.64        35.34 o                         
  -6  10  14       1257.18       1316.97        65.03 o                         
  -4  10  14       1391.47       1408.22        45.69 o                         
  -2  10  14        150.49        177.03        29.50 o                         
   0  10  14         16.64         11.72        24.65 o                         
   2  10  14       1458.03       1559.67        45.15 o                         
   4  10  14        672.31        647.16        43.04 o                         
   6  10  14        406.90        495.83        39.49 o                         
   8  10  14         33.22         -0.77        19.58 o                         
  10  10  14        149.29        130.26        20.45 o                         
  12  10  14        129.89        138.22        26.81 o                         
 -17  11  14          4.38        -13.37        20.88 o                         
 -15  11  14          7.34         13.41        27.23 o                         
 -13  11  14        152.75        125.03        36.94 o                         
 -11  11  14        136.71        126.72        31.47 o                         
  -9  11  14        269.83        263.72        30.69 o                         
  -7  11  14          5.66          0.71        30.43 o                         
  -5  11  14          6.65         26.52        32.10 o                         
  -3  11  14        322.42        317.89        27.30 o                         
  -1  11  14        913.23        905.12        60.57 o                         
   1  11  14       1728.05       1732.03        51.53 o                         
   3  11  14         13.27          5.89        17.63 o                         
   5  11  14          0.61        -10.75        32.07 o                         
   7  11  14         87.63        111.82        31.72 o                         
   9  11  14         20.07         23.88        29.42 o                         
 -14  12  14         34.40        -11.91        30.10 o                         
 -12  12  14        813.94        761.22        55.50 o                         
 -10  12  14        567.94        564.04        38.39 o                         
  -8  12  14         87.30         75.11        24.63 o                         
  -6  12  14        437.24        436.47        32.43 o                         
  -4  12  14        251.43        232.20        41.03 o                         
  -2  12  14          1.49         17.41        18.34 o                         
   0  12  14        134.94        163.80        21.24 o                         
   2  12  14        176.64        199.71        22.96 o                         
   4  12  14         29.04         58.13        22.11 o                         
   6  12  14          1.35        -23.61        23.61 o                         
  -7  13  14        311.84        286.71        30.93 o                         
  -5  13  14        120.19         69.31        29.44 o                         
  -3  13  14        271.46        249.85        25.94 o                         
  -1  13  14        230.21        210.66        27.97 o                         
 -29   1  15        242.29        250.48        37.65 o                         
 -27   1  15       2109.68       2282.61       107.09 o                         
 -25   1  15        564.15        584.80        31.77 o                         
 -23   1  15        375.23        378.15        24.80 o                         
 -21   1  15         32.12         40.06        15.89 o                         
 -19   1  15       1512.67       1463.35        44.32 o                         
 -17   1  15        649.70        743.11        30.72 o                         
 -15   1  15       1631.14       1702.82        40.46 o                         
 -13   1  15       2914.05       2703.65        51.13 o                         
 -11   1  15        500.94        630.00        23.45 o                         
  -9   1  15       1122.62       1205.10        28.98 o                         
  -7   1  15        161.20        185.06        12.02 o                         
  -5   1  15       5673.56       5658.73        79.09 o                         
  -3   1  15         98.03        175.22        13.68 o                         
  -1   1  15        925.06        931.04        28.50 o                         
   1   1  15       6644.57       6373.85        84.85 o                         
   3   1  15        639.15        695.31        21.98 o                         
   5   1  15        762.75        825.79        24.10 o                         
   7   1  15         22.98         30.39        12.52 o                         
   9   1  15        980.04        968.41        41.07 o                         
  11   1  15        353.67        366.28        41.08 o                         
  13   1  15        250.38        284.03        32.81 o                         
  15   1  15        272.13        269.02        35.34 o                         
  17   1  15         13.22         11.87        29.22 o                         
  19   1  15         38.30         38.00        33.60 o                         
 -28   2  15        161.21        146.95        32.12 o                         
 -26   2  15        435.21        442.43        37.76 o                         
 -24   2  15        624.56        578.79        32.54 o                         
 -22   2  15        551.15        476.62        25.13 o                         
 -20   2  15       1179.37       1189.01        38.42 o                         
 -18   2  15        557.73        685.24        35.47 o                         
 -16   2  15       2092.08       1942.70        50.44 o                         
 -14   2  15       9394.20       8548.21       124.65 o                         
 -12   2  15       2610.25       2708.55        52.41 o                         
 -10   2  15        891.66        932.67        29.77 o                         
  -8   2  15       1198.88       1213.74        30.83 o                         
  -6   2  15         31.85         19.10        10.99 o                         
  -4   2  15       2860.19       2758.35        44.82 o                         
  -2   2  15       3957.53       4042.93        62.04 o                         
   0   2  15      11975.61      11753.59       138.13 o                         
   2   2  15       1263.50       1460.87        32.48 o                         
   4   2  15       2207.64       2283.08        44.13 o                         
   6   2  15       1386.86       1354.82        37.93 o                         
   8   2  15        432.00        431.64        32.34 o                         
  10   2  15        894.70        890.99        45.01 o                         
  12   2  15        708.99        658.41        44.09 o                         
  14   2  15       1474.38       1439.69        60.72 o                         
  16   2  15       1028.69        996.17        56.21 o                         
  18   2  15        115.41         71.06        33.58 o                         
  20   2  15         43.92         80.91        38.27 o                         
 -29   3  15        107.34        134.33        55.62 o                         
 -27   3  15         65.89         40.26        35.57 o                         
 -25   3  15        534.43        585.35        40.18 o                         
 -23   3  15        704.95        674.12        35.69 o                         
 -21   3  15       1641.69       1609.47        45.46 o                         
 -19   3  15        481.02        455.86        27.25 o                         
 -17   3  15        829.86        863.78        34.93 o                         
 -15   3  15       2385.79       2359.84        47.20 o                         
 -13   3  15       2254.87       2304.57        49.55 o                         
 -11   3  15        516.76        490.79        24.85 o                         
  -9   3  15        106.87        186.77        15.53 o                         
  -7   3  15       2706.14       2877.95        50.40 o                         
  -5   3  15       3674.27       3687.53        59.92 o                         
  -3   3  15        691.76        800.82        24.02 o                         
  -1   3  15       3250.80       3318.32        52.50 o                         
   1   3  15       6786.37       6497.90        85.16 o                         
   3   3  15       6966.82       6603.36        95.70 o                         
   5   3  15        711.22        750.05        26.98 o                         
   7   3  15        659.22        594.80        26.63 o                         
   9   3  15        900.02        888.91        42.43 o                         
  11   3  15        935.66        833.47        45.44 o                         
  13   3  15        375.95        340.11        34.90 o                         
  15   3  15        111.59         56.74        28.54 o                         
  17   3  15        234.72        206.61        35.95 o                         
  19   3  15        765.79        704.44        60.35 o                         
 -28   4  15        129.85        120.87        33.25 o                         
 -26   4  15         53.13         47.62        27.52 o                         
 -24   4  15        349.55        338.68        32.11 o                         
 -22   4  15        328.56        302.49        29.02 o                         
 -20   4  15        394.09        404.74        31.19 o                         
 -18   4  15        970.81       1054.89        39.43 o                         
 -16   4  15        220.05        222.14        21.83 o                         
 -14   4  15        279.04        289.01        23.50 o                         
 -12   4  15        108.52        108.25        17.85 o                         
 -10   4  15         52.03          2.82        13.08 o                         
  -8   4  15        347.16        335.87        21.85 o                         
  -6   4  15       1568.73       1581.31        33.91 o                         
  -4   4  15        145.26        222.14        17.09 o
[truncated: 135,676 more chars]
